# Supplementary material for: Pex1 loss-of-function in zebrafish is viable and recapitulates hallmarks of Zellweger spectrum disorders
Source: Front Mol Neurosci. 2025 Nov 5;18:1634536. doi: 10.3389/fnmol.2025.1634536 (PMC12626956; doi:10.3389/fnmol.2025.1634536)
Supplement: Supplementary file 2 [file Data_Sheet_1.xlsx]

## Sheet: PrimerSequence
List with primers sequence
Code Nr.	Primer name	Sequence
1	rida_qPCR-1_fwd	CTGCTTATCAAGTCGTGGCC
2	rida_qPCR-1_rev	AATTGGTCCCAGTACAGCGA
3	arf4b_qPCR-1_fwd	GGAGGACGAGATGAGAGACG
4	arf4b_qPCR-1_rev	CGATCCCTGAACTGCACATG
5	thx_qPCR-1_fwd	AAGTTGGTGGTGGTGGACTT
6	thx_qPCR-1_rev	AAGTTGGTGGTGGTGGACTT
7	g02_qPCR-1_fwd	AGTCAGAAGATCGCCAGCTT
8	g02_qPCR-1_rev	CTCAGCATTTCCTTGGCGAA
9	hpxa_qPCR1_fwd	TGACCCGATGACAGGAGAAG
10	hpxa_qPCR1_rev	CACACGACTGCACTGTTCTC
11	hspa5_qPCR1_fwd	TGGTCACCGTTCCTGCTTAT
12	hspa5_qPCR1_rev	CTCATGACATTCAGCCCAGC
13	isg15_qPCR_fwd	AGAAGGGCCAGGTCAAAACT
14	isg15_qPCR_rev	GTCCTTCGGCACTCTCTCTT
15	pprs15b_qPCR_fwd	TCCCGTCGTACAAGTTCACA
16	pprs15b_qPCR_rev	GTGTCTCTATAGGCCCGCAT
17	scd_qPCR_fwd	ACTTAACTTGAGCGGGTCCA
18	scd_qPCR_rev	GGGGTCAAACTCATCCTCCA
19	Rpl13α_fwd	TCTGGAGGACTGTAAGAGGTATGC
20	Rpl13α_rev	AGACGCACAATCTTGAGAGCAG

## Sheet: Antibodies
List with information for antibodies
Antibody name	Host	Dilution	Target	Brand	RRIDs
𝛼-catalase	Rabbit	1:200	Peroxisome marker	Abcam #ab16731	AB_302482
𝛼-cone arrestin	Rabbit	1:300	Cones	Millipore AB15282, Burlington, MA	AB_1163387
⍺-glutamine syntethase	Mouse	1:150	Muller cells	Millipore MAB302, Burlington, MA	AB_2110656
⍺-PMP70	Rabbit	1:250	Peroxisomal membrane	Invitrogen, PA1-650, XK352775	AB_2219912
Alexa 488	Rabbit	1:400	Secondary antibody	Jackson ImmunoResearch Laboratories 711-095-152, West Grove, PA
Texas Red	Mouse	1:300	Secondary antibody	Invitrogen T-862	AB_2556781
Alexa Fluor Plus 488 Goat anti-Rabbit IgG (H+L) Highly Cross-Adsorbed	Rabbit	1:400	Secondary antibody	Invitrogen, A32731, XK361053	AB_2633280

## Sheet: IS_FattyAcids
Name	Formula	Mass	Retention Time
Capric_Acid	C10H20O2	172.146	1.18
Myristic_acid_C14_0	C14H28O2	228.209	2.035
IS_TRIDECANOIC_d25_ACID	C13H1D25O2	239.35	1.4
Palmitic_acid_C16_0	C16H32O2	256.24	2.9
Oleic_Acid_C18_1_Cis9	C18H34O2	282.256	2.993
Stearic_acid_C18_0	C18H36O2	284.272	3.9
Nonadecanoic_acid_acid_19_0	C19H38O2	298.287	4.3
Pristanic_acid	C19H38O2	298.287	4.34
Arachidic_acid_C20_0	C20H40O2	312.303	4.73
Phytanic_acid	C20H40O2	312.303	4.7
Behenic_acid_C22_0	C22H44O2	340.334	5.37
Nervonic_Acid_C24_1n9	C24H46O2	366.35	5.2
Tetracosanoic_acid_C24_0	C24H48O2	368.365	5.84
Pentacosylic_acid_C25:0	C25H50O2	382.381	6.07
Hexacosanoic_acid_C26:0	C26H52O2	396.397	6.25
Octacosanoic_acid_C28_0	C28H56O2	424.428	6.615
Melissic_acid_A_C30_0	C30H60O2	452.459	6.9
Lacceroic_cid_C32_0	C32H64O2	480.491	7.17
Geddic_Acid_C34:0	C34H68O2	508.522	7
Ceroplastic_Acid_C35:0	C35H70O2	522.538	7
Hexatriacontylic_Acid_C36_0	C36H72O2	536.553	6.8
Heptatriacontanoic_Acid_C37:0	C37H74O2	550.569	7
Octatriacontylic_Acid_C38_0	C38H76O2	564.585	7
Nonatriacontylic_Acid_C39_0	C39H78O2	578.6	7.17
Tetracontylic_Acid	C40H80O2	592.616	7.19
Nonatriacontylic_Acid_C39_0	C39H78O2	578.6	7.17
Tetracontylic_Acid	C40H80O2	592.616	7.19

## Sheet: Transcriptomics_RawData
Data.Matrix	MUT_1	MUT_2	MUT_3	MUT_4	MUT_5	WT_1	WT_2	WT_3	WT_4	WT_5
ENSDARG00000103202	0	0	1	5	0	2	2	1	0	2
ENSDARG00000009657	629	619	529	570	506	569	560	514	623	560
ENSDARG00000096472	0	0	1	2	2	3	3	0	1	1
ENSDARG00000096156	3	0	4	4	5	3	1	1	1	2
ENSDARG00000076160	8	15	30	19	13	7	3	14	6	9
ENSDARG00000117163	13	12	18	20	10	13	12	14	5	10
ENSDARG00000096187	2	6	5	2	1	3	5	3	3	9
ENSDARG00000076014	24	36	27	35	29	31	25	22	31	30
ENSDARG00000098876	1	6	2	3	5	3	1	2	0	1
ENSDARG00000031930	0	0	0	0	0	0	0	0	0	0
ENSDARG00000096435	2	5	4	2	1	1	2	1	1	2
ENSDARG00000103471	19	28	24	30	36	12	30	27	16	18
ENSDARG00000093665	1	2	2	0	2	5	3	3	1	1
ENSDARG00000098144	0	0	0	0	0	0	0	0	0	0
ENSDARG00000093658	629	667	666	711	786	639	704	674	626	627
ENSDARG00000095324	4	6	6	6	3	5	2	2	8	6
ENSDARG00000098510	0	1	1	2	4	0	0	0	1	1
ENSDARG00000021336	3	0	3	3	7	2	0	3	7	1
ENSDARG00000094646	719	686	779	812	798	660	751	743	728	802
ENSDARG00000021595	935	981	1071	1093	988	1046	1091	1094	1015	1085
ENSDARG00000096039	0	0	0	0	0	0	0	0	0	0
ENSDARG00000096153	4	9	8	4	3	0	0	4	1	3
ENSDARG00000095200	132	142	111	113	120	168	146	114	225	130
ENSDARG00000096463	0	0	0	0	0	0	0	0	0	0
ENSDARG00000102062	25	27	21	30	29	20	36	30	26	23
ENSDARG00000090116	33	31	29	29	54	30	41	23	35	43
ENSDARG00000102464	118	100	98	107	112	93	98	60	123	118
ENSDARG00000095149	1	3	0	0	2	1	1	1	0	1
ENSDARG00000092714	23	17	23	31	32	27	16	18	31	24
ENSDARG00000112103	1	3	2	2	2	2	4	2	1	6
ENSDARG00000096462	0	0	1	1	0	0	0	1	0	1
ENSDARG00000045801	490	500	530	577	484	449	475	467	444	416
ENSDARG00000096855	2	1	1	1	1	1	0	0	0	0
ENSDARG00000104074	0	1	1	1	0	0	1	2	0	0
ENSDARG00000097754	0	1	0	1	0	0	0	0	1	2
ENSDARG00000095103	0	0	0	0	0	0	0	1	0	0
ENSDARG00000015623	23	21	42	28	34	19	25	25	27	31
ENSDARG00000101202	1	1	0	3	2	2	1	1	0	0
ENSDARG00000102559	3	6	3	3	11	7	3	4	6	4
ENSDARG00000030694	1541	1645	1417	1461	1655	1456	1349	1419	1234	1298
ENSDARG00000093168	4	5	5	4	1	1	3	2	6	1
ENSDARG00000093983	34	35	54	40	30	43	31	42	25	49
ENSDARG00000030598	273	268	257	257	336	231	286	302	296	266
ENSDARG00000092097	1	0	0	0	0	0	0	0	1	0
ENSDARG00000113342	2	3	3	1	1	1	2	3	1	1
ENSDARG00000097811	0	1	0	1	1	1	0	0	0	1
ENSDARG00000116640	2	2	1	1	2	1	3	0	2	0
ENSDARG00000113663	4	2	1	3	1	1	3	3	1	6
ENSDARG00000101775	5	5	6	2	15	5	5	2	3	2
ENSDARG00000112642	5	3	3	6	9	4	3	3	2	6
ENSDARG00000090160	29	34	43	33	48	22	53	29	31	33
ENSDARG00000045758	30	26	23	23	42	24	11	23	17	22
ENSDARG00000096491	5	16	10	27	20	8	15	15	16	20
ENSDARG00000097971	0	0	0	0	0	0	0	0	0	0
ENSDARG00000045760	205	203	209	213	229	228	245	248	203	198
ENSDARG00000096484	12	11	16	16	7	10	7	10	8	15
ENSDARG00000031346	287	314	306	329	362	225	259	293	261	310
ENSDARG00000024211	0	0	0	0	0	0	0	0	0	0
ENSDARG00000096461	10	9	10	13	11	13	14	11	18	10
ENSDARG00000099327	68	52	64	74	64	61	56	67	69	66
ENSDARG00000017661	601	597	730	663	690	664	750	696	634	691
ENSDARG00000007523	2519	2457	2920	2868	2604	2519	2793	2887	2567	2605
ENSDARG00000045671	1	0	1	1	0	0	0	0	0	0
ENSDARG00000045672	2	4	4	3	3	2	2	4	7	1
ENSDARG00000098115	25	21	21	26	22	25	33	24	31	23
ENSDARG00000091561	84	87	55	62	89	117	113	75	110	72
ENSDARG00000026839	119	142	139	127	167	129	116	122	97	132
ENSDARG00000088961	11	9	9	13	12	10	7	12	7	14
ENSDARG00000089179	59	51	68	66	55	61	62	73	61	63
ENSDARG00000093424	16	22	10	17	19	12	23	12	8	22
ENSDARG00000101374	24	36	22	26	25	33	32	36	49	47
ENSDARG00000088616	3	6	7	2	5	4	7	1	6	4
ENSDARG00000045544	60	58	45	46	55	44	41	37	58	35
ENSDARG00000115818	3	5	8	3	7	4	4	3	1	5
ENSDARG00000077356	112	108	104	123	121	113	95	110	139	103
ENSDARG00000045673	4	1	3	4	3	5	3	2	0	5
ENSDARG00000097907	18	18	35	36	34	29	29	32	19	21
ENSDARG00000012684	1120	1178	1334	1260	1407	1171	1268	1252	1185	1265
ENSDARG00000093557	2	6	1	3	11	8	3	12	6	5
ENSDARG00000092583	9	4	15	18	20	7	11	16	1	11
ENSDARG00000101849	5162	5436	5487	5376	5051	4655	4396	5031	4811	4744
ENSDARG00000091477	4	6	5	10	9	9	5	15	4	6
ENSDARG00000113005	16	16	27	12	17	11	10	11	8	16
ENSDARG00000045675	77	70	76	84	98	83	115	107	97	74
ENSDARG00000096065	37	28	36	28	22	35	35	25	38	39
ENSDARG00000099699	70	59	87	75	63	81	83	65	63	74
ENSDARG00000096481	4	7	4	3	2	7	3	5	5	8
ENSDARG00000001781	83	95	94	117	93	96	99	114	97	92
ENSDARG00000069555	34	23	17	33	34	33	36	25	45	43
ENSDARG00000116546	0	0	1	0	0	0	0	0	0	1
ENSDARG00000016979	780	893	897	893	851	671	585	753	624	653
ENSDARG00000096114	0	0	0	0	0	0	0	0	0	0
ENSDARG00000099595	2	1	1	2	0	0	1	2	0	2
ENSDARG00000092596	0	0	0	2	1	1	0	0	1	1
ENSDARG00000100479	73	63	82	70	77	66	66	66	75	79
ENSDARG00000103186	173	160	199	204	215	135	208	199	142	169
ENSDARG00000098143	2	1	0	1	1	1	3	3	2	2
ENSDARG00000070477	130	156	119	153	148	130	112	98	88	113
ENSDARG00000087743	16	14	9	16	9	17	10	16	29	8
ENSDARG00000094888	0	2	0	0	3	1	2	0	1	0
ENSDARG00000117132	5	14	13	15	5	12	12	18	12	15
ENSDARG00000106667	3	5	5	8	6	4	2	6	4	7
ENSDARG00000110946	2	2	2	4	3	3	1	3	4	1
ENSDARG00000045490	403	430	405	451	569	347	334	416	371	381
ENSDARG00000089860	21	18	29	31	23	20	21	28	24	32
ENSDARG00000101960	0	6	6	3	4	6	6	6	7	4
ENSDARG00000097073	0	0	2	0	0	3	3	1	1	0
ENSDARG00000039843	311	344	363	394	308	285	308	263	285	328
ENSDARG00000093994	0	1	0	0	2	0	1	0	0	0
ENSDARG00000089159	202	169	199	172	217	165	196	204	154	202
ENSDARG00000104064	34	44	40	50	38	50	61	40	49	54
ENSDARG00000096037	163	181	246	223	257	131	168	222	135	210
ENSDARG00000096222	56	51	66	47	62	47	75	49	58	48
ENSDARG00000094034	3	2	1	4	4	0	3	3	2	4
ENSDARG00000014804	303	263	317	305	276	326	356	339	301	368
ENSDARG00000018111	302	285	325	265	276	291	274	229	327	273
ENSDARG00000096218	0	0	0	1	0	0	0	0	1	0
ENSDARG00000102370	5	7	8	19	13	3	8	14	3	9
ENSDARG00000101916	28	32	25	35	28	23	28	27	29	23
ENSDARG00000096131	0	0	0	0	1	1	0	0	0	0
ENSDARG00000088181	281	269	219	219	242	277	272	255	244	241
ENSDARG00000015931	2096	2169	2525	2400	2449	2181	2632	2697	2102	2163
ENSDARG00000094177	7	3	6	9	13	4	15	8	5	9
ENSDARG00000102473	443	448	442	403	409	576	413	451	547	455
ENSDARG00000045850	229	230	189	227	232	235	166	217	171	200
ENSDARG00000110696	0	0	0	0	0	0	0	2	0	0
ENSDARG00000114172	33	31	41	39	40	22	46	33	23	43
ENSDARG00000094545	0	0	2	0	0	0	0	1	1	1
ENSDARG00000103143	27	21	36	27	38	33	33	30	46	40
ENSDARG00000101690	160	171	160	166	173	192	154	142	159	164
ENSDARG00000077220	37	24	25	39	22	36	39	25	45	43
ENSDARG00000103998	8	8	11	8	11	8	12	6	10	10
ENSDARG00000109821	5	5	4	4	8	5	14	8	3	4
ENSDARG00000099475	0	0	0	0	1	1	1	1	0	1
ENSDARG00000104211	4	5	8	15	5	7	7	3	5	10
ENSDARG00000103229	11	12	18	20	16	17	14	20	22	17
ENSDARG00000099561	3	2	4	6	4	1	1	3	1	4
ENSDARG00000098071	7	2	6	7	11	3	10	9	1	5
ENSDARG00000113626	17	18	19	26	24	17	21	27	28	22
ENSDARG00000100061	23	41	33	35	27	45	40	31	57	34
ENSDARG00000101030	85	100	72	73	78	80	29	49	91	52
ENSDARG00000102316	1	4	5	8	10	6	6	7	7	7
ENSDARG00000077654	338	320	362	366	311	358	385	423	348	363
ENSDARG00000102098	14	11	9	19	5	13	15	11	20	12
ENSDARG00000114894	14	7	12	12	13	10	11	8	4	9
ENSDARG00000102837	0	0	0	0	0	1	0	0	0	0
ENSDARG00000102542	53	43	43	43	50	43	44	44	50	41
ENSDARG00000057983	245	199	218	181	188	245	184	190	222	196
ENSDARG00000098281	14	2	8	6	6	11	19	9	7	8
ENSDARG00000070546	2	2	5	3	5	3	2	6	3	5
ENSDARG00000102357	3	1	3	3	0	0	1	2	4	1
ENSDARG00000045676	411	582	487	517	499	232	204	243	213	233
ENSDARG00000034300	127	114	126	136	119	149	154	163	134	147
ENSDARG00000045522	606	580	714	576	659	546	612	693	558	711
ENSDARG00000020015	131	177	169	183	187	145	144	167	111	166
ENSDARG00000101675	38	39	34	34	30	43	23	17	46	25
ENSDARG00000019235	998	979	1051	1177	1050	1031	1104	1088	1061	1147
ENSDARG00000063097	65	50	80	63	69	53	47	57	72	55
ENSDARG00000045914	1382	1435	1456	1361	1556	1314	1282	1311	1260	1330
ENSDARG00000100311	290	286	245	187	229	331	305	224	377	254
ENSDARG00000105724	1	1	0	0	0	0	0	0	0	0
ENSDARG00000105810	0	0	2	1	2	2	0	1	0	0
ENSDARG00000104208	0	0	0	0	0	0	0	0	0	0
ENSDARG00000102679	222	299	278	240	289	289	190	266	250	249
ENSDARG00000101883	155	148	151	134	188	153	123	157	164	151
ENSDARG00000100294	203	233	240	226	236	266	222	218	219	248
ENSDARG00000045677	22944	20664	21696	24030	21715	27477	35014	29127	27513	28712
ENSDARG00000100578	25	35	23	26	21	19	29	27	25	35
ENSDARG00000006747	566	573	584	597	565	554	612	637	555	670
ENSDARG00000104852	2	4	0	1	1	1	0	2	1	0
ENSDARG00000094980	1	0	3	3	1	3	2	3	2	3
ENSDARG00000056938	609	583	747	623	539	595	504	587	564	921
ENSDARG00000100640	1	0	3	3	3	0	1	2	0	0
ENSDARG00000001912	77	112	126	115	114	98	113	113	73	100
ENSDARG00000014572	1379	1210	1082	1204	1243	1179	1556	1267	1315	1281
ENSDARG00000056950	1291	1152	658	693	651	1213	973	561	1437	944
ENSDARG00000104412	61	63	59	55	52	47	60	35	46	54
ENSDARG00000032639	1612	1246	1060	1245	1201	1467	1783	1689	1968	1386
ENSDARG00000100632	12	10	10	10	14	4	8	12	5	16
ENSDARG00000103346	21	13	17	8	16	8	13	14	15	10
ENSDARG00000033296	278	247	298	251	237	293	265	222	264	222
ENSDARG00000045878	164	200	195	181	173	147	162	206	175	160
ENSDARG00000098519	0	1	1	0	1	0	0	1	0	0
ENSDARG00000100164	37	32	32	26	45	36	34	24	41	34
ENSDARG00000056954	20	19	13	15	18	10	13	25	13	14
ENSDARG00000089142	147	156	171	176	155	191	159	159	182	164
ENSDARG00000099626	48	49	43	50	58	56	75	48	61	62
ENSDARG00000045877	570	618	597	553	643	596	576	609	533	625
ENSDARG00000098406	43	22	31	29	28	33	50	26	35	32
ENSDARG00000077205	51	45	50	38	43	57	37	42	53	49
ENSDARG00000029105	431	441	395	438	435	493	465	413	532	430
ENSDARG00000006283	653	780	755	828	866	676	782	958	683	795
ENSDARG00000068701	868	854	753	778	718	930	858	866	900	816
ENSDARG00000097967	3	0	2	4	1	3	2	2	1	4
ENSDARG00000110658	1	2	0	3	2	1	1	2	1	0
ENSDARG00000069292	52	41	28	32	70	53	46	43	51	34
ENSDARG00000103441	10	7	27	17	25	9	24	16	11	14
ENSDARG00000101475	0	0	1	0	0	0	0	0	0	0
ENSDARG00000045541	371	376	362	334	293	345	356	376	364	362
ENSDARG00000045542	381	412	331	403	425	327	362	384	297	358
ENSDARG00000103675	0	0	0	0	0	0	0	0	0	0
ENSDARG00000045543	671	706	575	596	730	666	562	577	507	621
ENSDARG00000103689	7	9	9	9	8	3	8	6	12	6
ENSDARG00000105173	2	1	1	3	1	2	1	1	0	2
ENSDARG00000068705	253	273	309	328	273	269	251	305	253	243
ENSDARG00000045680	1884	1836	2639	2368	2155	1887	2095	2369	1954	1961
ENSDARG00000012435	19	19	11	21	17	19	16	6	21	13
ENSDARG00000087438	10	4	5	14	8	8	6	4	8	7
ENSDARG00000097601	0	1	1	3	3	0	3	3	1	1
ENSDARG00000094593	3	8	2	5	2	3	5	3	3	2
ENSDARG00000016886	34	55	73	89	66	32	19	41	28	31
ENSDARG00000102008	8	8	5	5	8	3	11	7	3	11
ENSDARG00000045560	604	573	530	595	634	564	603	587	613	565
ENSDARG00000075731	1	0	0	1	2	1	0	0	0	1
ENSDARG00000098522	5	0	3	1	1	2	2	1	3	5
ENSDARG00000007639	1702	1466	1778	1745	1499	1741	1819	1732	1804	1664
ENSDARG00000039681	383	359	454	446	457	389	452	473	467	442
ENSDARG00000011605	261	276	284	292	248	258	282	308	251	257
ENSDARG00000045864	171	197	155	123	131	211	125	154	204	196
ENSDARG00000113510	36	37	34	38	40	36	52	40	39	40
ENSDARG00000109251	2	2	5	5	11	0	3	2	0	7
ENSDARG00000063299	1807	1746	2091	1999	1886	1903	2095	2036	1860	2150
ENSDARG00000098390	41	52	29	37	42	47	47	52	52	39
ENSDARG00000079391	218	177	238	203	218	192	209	232	157	234
ENSDARG00000045913	342	283	314	303	404	270	302	279	235	331
ENSDARG00000098985	0	0	1	2	1	2	3	1	1	4
ENSDARG00000109740	2	1	2	3	3	1	2	3	5	1
ENSDARG00000105244	7	7	4	7	12	8	6	8	9	8
ENSDARG00000101046	4	6	0	10	6	5	2	1	5	4
ENSDARG00000099145	0	1	0	0	0	0	0	1	0	1
ENSDARG00000070015	0	0	0	0	0	0	0	0	0	0
ENSDARG00000100112	2	4	3	5	11	5	8	3	2	6
ENSDARG00000101447	1	0	0	0	1	1	0	0	0	1
ENSDARG00000073915	19	28	30	24	30	22	17	29	21	24
ENSDARG00000095293	6	14	5	6	2	10	5	11	8	5
ENSDARG00000045863	156	148	195	98	87	179	59	87	137	157
ENSDARG00000091746	26	21	30	18	22	15	23	20	26	19
ENSDARG00000021647	1389	1362	1524	1505	1545	1289	1346	1485	1321	1394
ENSDARG00000057974	268	307	290	288	254	308	282	291	306	291
ENSDARG00000100995	2	0	4	2	1	3	3	2	3	4
ENSDARG00000102994	12	7	19	22	19	14	17	12	7	12
ENSDARG00000101829	11	15	12	7	19	6	13	16	7	20
ENSDARG00000104351	10	10	8	8	8	11	15	11	10	11
ENSDARG00000063008	370	302	382	359	373	349	438	280	408	354
ENSDARG00000093470	0	0	0	0	0	0	0	0	0	0
ENSDARG00000068708	1915	2302	2234	2223	2472	1721	1529	2043	1634	1820
ENSDARG00000015921	693	784	648	953	896	573	762	861	526	739
ENSDARG00000045681	212	201	180	200	212	169	173	174	201	157
ENSDARG00000045594	145	153	160	199	168	158	162	149	160	175
ENSDARG00000045911	870	846	1011	981	864	900	977	801	1011	884
ENSDARG00000045540	1017	1006	1130	1033	1136	940	973	969	1010	1008
ENSDARG00000045595	67	85	91	71	74	75	115	76	95	83
ENSDARG00000102659	6	7	9	2	7	8	3	10	3	3
ENSDARG00000105162	76	80	102	77	63	72	58	79	54	69
ENSDARG00000088524	15	16	29	21	27	25	18	16	20	35
ENSDARG00000063481	82	89	86	96	110	71	117	85	63	103
ENSDARG00000045847	2062	2012	2293	2184	2366	1733	1850	2022	1762	2021
ENSDARG00000104468	2	1	1	3	1	5	1	2	4	5
ENSDARG00000105137	11	12	19	15	26	15	24	16	12	18
ENSDARG00000100387	2	1	2	1	1	2	2	3	1	2
ENSDARG00000100855	0	0	0	2	0	1	0	0	0	1
ENSDARG00000105306	9	11	22	9	18	7	14	17	6	15
ENSDARG00000102130	3	0	2	2	4	1	0	3	0	1
ENSDARG00000088245	56	64	83	55	62	75	79	72	82	81
ENSDARG00000099174	1	2	2	0	2	0	1	1	0	0
ENSDARG00000089814	64	66	61	64	75	52	70	50	51	72
ENSDARG00000096499	3	2	9	1	6	5	6	2	1	6
ENSDARG00000070230	108	172	173	174	158	92	117	117	107	98
ENSDARG00000098514	11	15	20	12	11	23	16	14	19	17
ENSDARG00000006215	1011	887	912	1000	1106	793	1213	1296	861	1033
ENSDARG00000016691	1624	1696	1250	1342	1592	1510	1206	1454	1622	1309
ENSDARG00000041665	4403	4392	4304	4507	3636	4687	3986	4690	4245	4665
ENSDARG00000098515	116	60	94	108	97	98	103	81	131	87
ENSDARG00000045598	1245	1062	944	892	1010	1105	1034	1023	1261	1126
ENSDARG00000087319	19	17	26	15	22	25	16	12	18	15
ENSDARG00000098270	8	5	13	12	18	11	20	14	13	12
ENSDARG00000096458	0	1	1	1	0	1	0	0	0	0
ENSDARG00000096437	0	0	0	0	0	0	0	0	0	0
ENSDARG00000016010	591	637	543	612	704	526	571	600	579	587
ENSDARG00000045910	638	665	661	709	630	656	643	672	660	646
ENSDARG00000043796	228	142	139	138	177	163	132	152	188	158
ENSDARG00000091970	91	82	66	73	76	109	86	57	91	63
ENSDARG00000089304	14	29	20	19	15	25	27	12	30	20
ENSDARG00000045683	6	6	14	9	9	14	10	6	5	15
ENSDARG00000007018	44	28	21	20	16	12	36	21	28	25
ENSDARG00000045846	162	188	225	221	256	176	199	239	151	207
ENSDARG00000024874	687	612	695	728	616	696	646	567	676	663
ENSDARG00000095695	65	43	39	77	41	39	61	60	45	57
ENSDARG00000086650	1	0	1	3	1	0	3	3	0	1
ENSDARG00000092775	16	10	11	9	6	5	8	10	6	12
ENSDARG00000056152	220	238	238	258	245	207	217	257	247	230
ENSDARG00000053563	54	64	36	47	40	46	37	35	69	40
ENSDARG00000096138	0	0	0	0	0	0	0	0	0	0
ENSDARG00000014024	20	22	19	35	20	18	19	11	21	10
ENSDARG00000098879	34	18	25	36	21	37	27	30	33	27
ENSDARG00000045580	500	471	200	186	257	492	308	202	596	298
ENSDARG00000099520	5	1	0	2	3	3	1	5	3	2
ENSDARG00000058244	107	130	121	115	108	118	120	115	120	107
ENSDARG00000095997	28	24	28	38	38	19	32	27	25	30
ENSDARG00000093546	95	102	65	80	110	102	67	45	119	56
ENSDARG00000095596	2	6	9	3	7	5	4	2	6	5
ENSDARG00000056145	28	18	23	22	27	16	23	25	13	20
ENSDARG00000003822	191	181	155	169	196	180	174	188	181	235
ENSDARG00000078745	689	752	740	667	635	695	729	740	690	728
ENSDARG00000045909	95	103	136	142	101	124	197	128	99	142
ENSDARG00000105458	8	5	4	6	1	1	3	5	4	11
ENSDARG00000097527	21	21	14	24	21	17	14	14	25	23
ENSDARG00000094484	2	5	3	1	2	5	7	8	1	3
ENSDARG00000094308	20	18	14	18	15	18	18	7	16	18
ENSDARG00000096226	3	2	5	2	2	3	2	5	4	3
ENSDARG00000096186	6	5	11	13	11	3	9	7	9	6
ENSDARG00000096189	7	6	8	5	5	7	8	6	3	10
ENSDARG00000088378	1	6	3	4	4	1	3	3	1	3
ENSDARG00000012066	1557	1490	1405	1436	1533	1388	1432	1355	1758	1546
ENSDARG00000062983	450	443	475	456	443	446	460	471	467	519
ENSDARG00000099099	220	230	201	222	242	266	200	207	296	212
ENSDARG00000105694	4	9	4	5	5	9	8	8	1	3
ENSDARG00000105800	15	15	15	22	20	9	21	15	15	12
ENSDARG00000105672	0	0	0	0	0	0	0	0	0	0
ENSDARG00000105743	2	0	0	3	6	2	3	1	3	2
ENSDARG00000098776	31	32	51	38	34	36	26	44	46	28
ENSDARG00000057942	27	17	20	25	33	23	27	20	27	32
ENSDARG00000017366	505	500	582	565	495	591	615	641	529	560
ENSDARG00000086449	9	13	22	22	19	10	21	21	15	15
ENSDARG00000025073	22121	24470	22719	22979	25859	22948	22741	23416	19759	23952
ENSDARG00000003570	2055	2903	2977	3474	3741	1309	1410	1638	1405	1291
ENSDARG00000096011	21	18	16	23	30	20	22	21	26	30
ENSDARG00000106998	79	68	59	57	56	68	76	62	101	56
ENSDARG00000077926	150	183	145	162	141	133	137	136	149	189
ENSDARG00000105675	55	39	30	46	37	68	57	47	87	57
ENSDARG00000033413	193	189	210	260	234	132	169	211	137	160
ENSDARG00000109558	0	0	0	0	0	0	0	0	0	0
ENSDARG00000100049	0	0	0	0	0	0	1	0	0	0
ENSDARG00000101292	4	0	2	9	8	4	3	2	3	4
ENSDARG00000089296	243	261	256	253	208	345	231	253	383	264
ENSDARG00000095521	7	9	3	7	2	4	8	8	7	4
ENSDARG00000104625	0	0	0	0	0	0	0	0	0	0
ENSDARG00000101236	154	135	135	141	122	136	157	158	121	159
ENSDARG00000061544	8	10	13	12	10	5	12	1	10	7
ENSDARG00000074873	0	0	0	0	0	0	0	0	1	0
ENSDARG00000103365	0	0	0	0	0	1	0	0	1	0
ENSDARG00000104584	4	8	8	10	11	10	5	9	7	7
ENSDARG00000090366	20	14	20	23	30	13	22	29	13	25
ENSDARG00000095461	0	0	0	0	0	0	0	0	0	0
ENSDARG00000094017	12	8	13	17	17	16	17	14	8	9
ENSDARG00000076690	3	4	3	6	7	9	3	6	7	4
ENSDARG00000076252	1	0	1	1	2	4	1	0	0	2
ENSDARG00000101363	371	425	428	522	421	438	550	440	416	385
ENSDARG00000093165	4	7	2	12	6	5	8	10	5	10
ENSDARG00000095042	0	0	1	1	0	0	1	1	1	1
ENSDARG00000103538	97	88	118	125	133	115	119	116	128	119
ENSDARG00000073881	336	310	333	300	297	301	299	339	303	286
ENSDARG00000096162	0	0	0	0	0	0	0	0	1	0
ENSDARG00000100412	40	24	36	39	35	29	39	32	38	34
ENSDARG00000020812	0	1	2	0	1	0	2	2	1	1
ENSDARG00000088836	188	150	143	129	165	192	224	175	203	190
ENSDARG00000037960	253	231	185	251	353	223	271	296	269	295
ENSDARG00000094215	37	52	51	50	42	46	20	39	30	32
ENSDARG00000095013	83	69	61	72	56	73	59	61	91	62
ENSDARG00000090947	45	47	36	43	56	63	36	45	78	49
ENSDARG00000096188	0	0	0	0	0	0	0	0	0	0
ENSDARG00000096005	0	0	0	0	0	0	0	0	0	0
ENSDARG00000094007	3	0	0	0	2	0	5	2	1	4
ENSDARG00000091013	36	42	43	31	28	44	57	33	57	32
ENSDARG00000103872	0	0	0	0	0	0	0	0	0	0
ENSDARG00000102461	60	64	63	86	65	85	84	86	75	80
ENSDARG00000027249	18263	18553	21166	21071	20996	18741	19752	20672	19866	20230
ENSDARG00000101296	3	1	3	6	1	2	2	0	1	1
ENSDARG00000006396	269	243	285	324	304	266	313	217	309	250
ENSDARG00000005451	4101	4432	3848	4281	4479	3580	3783	3937	3972	3883
ENSDARG00000095951	5	2	3	2	0	3	3	3	1	1
ENSDARG00000100590	13	18	17	12	24	18	18	27	18	16
ENSDARG00000093924	0	1	1	1	1	1	0	1	0	3
ENSDARG00000099076	0	0	0	0	0	0	0	0	0	0
ENSDARG00000092241	117	85	98	109	114	83	82	84	102	94
ENSDARG00000034375	132	109	142	149	128	135	121	124	155	122
ENSDARG00000079698	125	123	126	100	119	139	107	111	128	128
ENSDARG00000102027	146	113	144	161	163	114	133	152	149	174
ENSDARG00000099945	29	25	30	37	37	19	29	26	29	40
ENSDARG00000105689	73	53	83	76	67	67	74	73	65	86
ENSDARG00000101763	0	1	0	0	0	0	1	0	0	0
ENSDARG00000105831	90	75	101	81	79	87	84	80	72	84
ENSDARG00000095717	48	36	46	41	55	49	49	44	50	45
ENSDARG00000096001	9	9	16	13	14	8	16	7	11	9
ENSDARG00000100963	0	0	0	0	0	0	0	0	0	0
ENSDARG00000021239	622	607	678	709	676	580	579	647	620	618
ENSDARG00000075090	0	0	0	0	0	0	0	0	1	0
ENSDARG00000098610	62	61	53	46	54	53	60	52	70	56
ENSDARG00000104678	84	78	76	84	73	74	71	65	94	63
ENSDARG00000102480	10	11	21	27	22	14	17	19	14	30
ENSDARG00000105712	0	0	2	0	0	0	0	1	1	0
ENSDARG00000095696	79	80	79	72	74	79	86	91	96	89
ENSDARG00000045481	252	288	291	244	270	254	258	271	250	263
ENSDARG00000004794	23	28	13	19	22	16	16	19	14	22
ENSDARG00000045482	332	370	403	348	326	416	382	425	377	374
ENSDARG00000076476	0	0	1	0	0	0	0	0	0	0
ENSDARG00000099870	64	57	51	51	53	77	63	62	59	66
ENSDARG00000021590	150	146	160	147	155	152	158	169	160	178
ENSDARG00000095486	0	0	0	0	1	0	1	0	0	1
ENSDARG00000094558	4	1	7	12	6	2	4	6	2	6
ENSDARG00000045843	444	550	383	382	564	447	448	438	424	353
ENSDARG00000096000	4	12	8	10	13	4	20	10	7	16
ENSDARG00000096072	0	0	0	0	0	0	0	0	0	0
ENSDARG00000022424	1004	1026	986	1040	1070	862	760	842	882	854
ENSDARG00000096091	19	17	19	29	22	18	21	13	15	25
ENSDARG00000031737	40	46	70	37	34	56	46	44	50	61
ENSDARG00000093685	0	0	0	2	2	1	1	1	0	1
ENSDARG00000019861	102	86	78	132	96	74	77	113	81	92
ENSDARG00000087293	19	10	11	8	3	15	13	6	11	14
ENSDARG00000017163	1	5	6	3	4	1	5	2	2	4
ENSDARG00000059043	5	7	6	6	8	9	9	5	4	5
ENSDARG00000095993	19	9	10	16	18	10	13	12	12	11
ENSDARG00000103310	7	9	4	3	4	1	3	2	8	9
ENSDARG00000039185	712	709	667	660	734	652	635	610	674	667
ENSDARG00000102635	0	1	0	1	0	0	0	0	0	0
ENSDARG00000020101	1676	1847	2320	1929	1940	1643	1347	1575	1381	1636
ENSDARG00000090461	7	11	12	13	12	10	17	13	13	18
ENSDARG00000099652	1113	1253	1270	1383	1195	933	930	1078	967	987
ENSDARG00000059196	14	2	1	7	7	5	4	6	10	7
ENSDARG00000095989	2	1	1	4	0	1	0	0	0	1
ENSDARG00000095440	7	8	15	10	14	8	13	12	7	15
ENSDARG00000096163	0	0	1	0	0	0	1	0	0	1
ENSDARG00000020749	27	30	34	41	19	22	33	41	40	18
ENSDARG00000098177	66	51	52	49	41	63	53	41	76	51
ENSDARG00000102595	35	38	42	41	39	49	51	36	46	37
ENSDARG00000109604	8	7	10	17	16	11	18	15	7	14
ENSDARG00000100283	0	0	0	0	0	0	0	1	0	0
ENSDARG00000113192	0	0	1	1	0	0	0	0	0	0
ENSDARG00000114935	56	72	63	76	75	62	74	65	80	59
ENSDARG00000009262	18	16	13	13	23	21	13	7	16	14
ENSDARG00000087714	32	30	28	35	27	28	44	29	49	32
ENSDARG00000075281	553	601	679	694	615	644	726	643	590	583
ENSDARG00000089875	32	23	25	25	34	18	26	28	17	25
ENSDARG00000113896	82	58	56	52	63	60	60	53	69	51
ENSDARG00000068161	25	25	17	16	25	27	24	16	34	28
ENSDARG00000101948	107	97	87	111	95	121	110	96	127	103
ENSDARG00000099330	0	0	0	0	0	0	0	0	0	0
ENSDARG00000105246	1	1	1	0	2	1	2	0	0	1
ENSDARG00000094023	41	33	29	40	37	26	32	32	34	40
ENSDARG00000045493	117	173	98	146	143	122	118	96	95	90
ENSDARG00000099751	14	10	19	7	12	14	11	11	18	13
ENSDARG00000099432	19	10	24	29	23	25	33	25	36	18
ENSDARG00000114938	0	0	0	0	0	0	0	0	0	0
ENSDARG00000070314	283	236	254	252	259	214	235	249	307	275
ENSDARG00000045524	990	942	910	795	813	864	891	790	1133	893
ENSDARG00000103215	0	0	0	0	0	0	0	0	1	3
ENSDARG00000102941	3	10	8	14	12	5	7	11	14	11
ENSDARG00000043781	132	147	152	138	145	128	132	148	152	122
ENSDARG00000097086	43	48	55	66	58	45	44	62	46	42
ENSDARG00000097215	71	38	53	45	64	61	61	56	60	77
ENSDARG00000058127	81	99	89	103	108	76	97	113	81	118
ENSDARG00000094305	0	0	0	0	0	0	0	1	0	1
ENSDARG00000087518	57	54	55	60	42	75	80	55	74	77
ENSDARG00000045685	679	721	818	740	635	731	815	729	728	769
ENSDARG00000045708	179	119	111	129	76	93	179	140	87	129
ENSDARG00000103105	2	8	3	4	0	2	4	2	6	2
ENSDARG00000111465	71	78	72	57	69	75	71	69	73	101
ENSDARG00000070126	22	24	37	30	37	21	25	26	21	17
ENSDARG00000045765	32	27	18	22	25	29	22	31	23	24
ENSDARG00000023766	1226	1294	1559	1409	1375	1341	1302	1592	1186	1364
ENSDARG00000105063	19	23	34	9	17	16	34	22	28	20
ENSDARG00000097286	0	0	0	0	0	0	0	0	0	0
ENSDARG00000102716	105	98	89	107	99	96	100	99	124	93
ENSDARG00000090355	0	0	0	0	0	0	0	0	0	0
ENSDARG00000099899	8	12	13	20	15	12	11	18	18	15
ENSDARG00000032653	883	942	1135	1141	1035	950	1047	1128	938	1064
ENSDARG00000102515	0	0	1	1	0	2	0	2	0	1
ENSDARG00000019396	181	198	172	156	182	193	170	157	186	184
ENSDARG00000103992	25	23	24	25	30	31	21	22	35	27
ENSDARG00000102904	50	42	43	62	28	44	55	36	61	44
ENSDARG00000045842	334	377	512	533	421	271	275	359	300	348
ENSDARG00000095332	11	12	18	18	32	21	24	22	17	21
ENSDARG00000102104	0	0	0	0	0	0	0	0	0	0
ENSDARG00000101047	474	570	547	642	615	437	469	571	463	498
ENSDARG00000018618	1645	1632	1737	1795	1794	1589	1769	1888	1596	1878
ENSDARG00000003512	1331	1435	1589	1482	1432	1395	1475	1675	1437	1547
ENSDARG00000033443	797	834	783	852	796	798	790	817	748	816
ENSDARG00000003789	1546	1495	1712	1647	1670	1516	1554	1678	1609	1499
ENSDARG00000096064	3	2	1	0	0	1	1	0	1	1
ENSDARG00000100780	48	39	54	61	57	39	40	44	39	51
ENSDARG00000113690	41	36	35	36	40	44	36	41	45	34
ENSDARG00000062968	1796	1702	1965	2031	1899	1815	1869	1890	1847	1926
ENSDARG00000096067	0	0	0	0	0	0	0	0	0	0
ENSDARG00000078167	23	27	26	28	37	27	36	17	33	30
ENSDARG00000104108	3117	2041	1535	1249	1035	2221	2572	2245	2394	2001
ENSDARG00000099825	136	92	124	86	92	103	113	94	114	110
ENSDARG00000096109	0	0	0	0	0	0	0	0	1	0
ENSDARG00000045788	96	99	102	96	130	112	101	100	77	92
ENSDARG00000115094	23	17	32	26	27	24	23	20	22	20
ENSDARG00000025046	77	51	67	350	50	79	468	88	108	69
ENSDARG00000032765	1739	1589	1690	1863	1973	1526	1694	1837	1597	1673
ENSDARG00000068857	55	32	26	36	34	40	41	43	41	32
ENSDARG00000045789	522	520	556	572	555	505	651	587	532	530
ENSDARG00000013476	9	12	12	29	54	11	14	13	15	13
ENSDARG00000102215	69	67	81	71	74	101	93	58	98	94
ENSDARG00000099833	594	555	634	623	570	573	610	686	595	626
ENSDARG00000103265	46	41	57	41	44	41	41	52	61	49
ENSDARG00000098145	8	7	6	8	12	9	9	8	12	8
ENSDARG00000068874	30	12	17	40	25	28	30	26	29	33
ENSDARG00000096726	1	1	0	1	0	1	1	0	2	0
ENSDARG00000068869	2	1	0	0	1	6	3	1	8	0
ENSDARG00000068865	25	32	12	8	10	30	9	10	44	5
ENSDARG00000045525	794	735	738	871	790	707	732	766	784	779
ENSDARG00000045483	446	429	573	557	507	488	566	495	557	498
ENSDARG00000099785	0	0	0	0	0	0	0	0	0	0
ENSDARG00000092759	113	76	88	86	96	85	90	92	132	91
ENSDARG00000097345	1	0	0	0	0	1	0	0	1	0
ENSDARG00000096762	108	48	35	104	62	101	80	49	40	61
ENSDARG00000092471	12	23	32	20	28	18	27	31	17	21
ENSDARG00000097091	5	11	11	12	14	7	10	10	2	9
ENSDARG00000103870	12	12	20	25	22	16	17	11	12	16
ENSDARG00000088640	7	2	13	10	11	3	10	14	5	4
ENSDARG00000117156	1	0	2	0	2	1	0	3	0	0
ENSDARG00000097393	0	0	0	1	2	0	0	2	1	0
ENSDARG00000039356	137	119	151	146	200	153	167	168	187	185
ENSDARG00000090192	42	36	44	37	44	49	46	43	53	46
ENSDARG00000109466	1	1	2	0	1	1	2	0	7	0
ENSDARG00000113564	1	1	1	0	1	2	0	3	1	1
ENSDARG00000096046	377	458	453	608	563	325	312	351	406	302
ENSDARG00000023026	97	86	100	106	93	80	50	76	99	62
ENSDARG00000116587	0	3	5	5	1	2	3	3	1	4
ENSDARG00000045822	2232	2433	1595	1887	1893	2345	1976	1974	2350	2020
ENSDARG00000086296	19	10	5	12	12	8	11	8	11	17
ENSDARG00000045687	194	206	191	200	173	225	230	215	202	209
ENSDARG00000098615	0	1	1	1	1	0	1	0	0	1
ENSDARG00000109358	67	48	59	51	60	70	51	49	45	45
ENSDARG00000045900	705	612	806	824	694	740	878	848	769	896
ENSDARG00000042469	800	899	682	733	953	798	657	747	665	690
ENSDARG00000095275	76	66	71	69	83	99	57	68	100	59
ENSDARG00000096118	141	124	137	147	183	140	93	108	103	117
ENSDARG00000113431	62	38	43	46	41	45	60	46	38	34
ENSDARG00000100414	0	0	0	1	0	1	0	0	0	0
ENSDARG00000026855	92	106	94	96	86	109	76	88	110	83
ENSDARG00000104968	125	104	101	114	107	127	141	104	128	112
ENSDARG00000015966	360	365	375	378	401	385	393	461	337	414
ENSDARG00000101459	47	40	39	55	41	32	33	52	41	45
ENSDARG00000014395	7	4	9	8	5	7	14	6	4	4
ENSDARG00000115299	25	16	16	27	26	24	26	25	27	20
ENSDARG00000045790	278	317	291	267	295	299	280	317	283	298
ENSDARG00000059064	176	157	161	200	192	179	176	171	169	172
ENSDARG00000045691	96	92	98	97	117	112	120	106	110	107
ENSDARG00000099725	0	0	1	2	2	1	0	1	0	1
ENSDARG00000045692	519	506	457	481	492	523	474	525	441	481
ENSDARG00000096208	1	0	1	0	0	0	0	1	0	0
ENSDARG00000089852	13	20	17	19	9	17	16	7	16	11
ENSDARG00000004497	266	245	171	233	258	253	215	196	214	247
ENSDARG00000045527	297	339	298	276	343	319	319	316	288	312
ENSDARG00000045874	157	185	192	205	226	153	167	198	142	210
ENSDARG00000045873	13	29	44	26	27	21	21	26	13	21
ENSDARG00000057468	81	55	107	59	74	88	86	76	67	85
ENSDARG00000022550	24	20	32	32	34	29	27	33	29	43
ENSDARG00000008720	917	960	785	806	775	929	836	880	841	819
ENSDARG00000111837	105	106	155	139	130	87	122	129	93	115
ENSDARG00000105245	2	1	0	2	0	1	1	4	2	2
ENSDARG00000100537	0	0	2	0	1	3	0	1	2	1
ENSDARG00000104052	0	0	2	0	0	0	0	2	0	0
ENSDARG00000027316	2499	2400	2300	2224	2280	2429	2179	2451	2458	2507
ENSDARG00000078520	220	261	299	272	317	198	257	238	168	260
ENSDARG00000063563	551	545	637	606	632	506	615	615	570	616
ENSDARG00000045484	250	302	273	295	335	290	288	314	291	307
ENSDARG00000100654	64	57	55	61	44	57	49	49	68	45
ENSDARG00000057929	158	153	146	142	162	112	120	117	111	117
ENSDARG00000101992	152	161	144	127	128	149	176	127	160	136
ENSDARG00000032405	360	312	314	317	337	311	402	298	398	394
ENSDARG00000097583	356	374	472	417	423	398	340	397	337	369
ENSDARG00000004055	492	479	581	540	523	474	457	536	505	492
ENSDARG00000016968	1359	1502	1436	1435	1310	1071	1274	1273	1065	1150
ENSDARG00000095159	3	4	5	10	2	5	2	6	4	8
ENSDARG00000093371	1	11	17	5	11	8	10	6	10	8
ENSDARG00000087206	1272	1315	2006	1921	1862	1201	1631	1811	1343	1675
ENSDARG00000039302	561	543	646	646	654	565	660	651	641	689
ENSDARG00000011769	340	345	417	331	437	322	434	437	325	366
ENSDARG00000102278	0	0	1	1	1	0	0	0	0	0
ENSDARG00000022795	119	117	129	114	138	102	80	117	87	81
ENSDARG00000100987	0	0	1	1	0	0	1	0	0	0
ENSDARG00000004904	1384	906	735	602	377	1321	1634	1502	1221	1295
ENSDARG00000087597	43	27	30	34	34	36	39	31	41	27
ENSDARG00000099493	28	21	32	20	16	26	32	17	28	23
ENSDARG00000039350	127	149	148	114	160	117	127	112	103	139
ENSDARG00000095132	36	21	22	28	22	23	33	27	26	26
ENSDARG00000101469	103	79	105	76	65	82	89	73	102	79
ENSDARG00000096147	12	10	25	7	15	7	10	14	7	13
ENSDARG00000116197	57	46	40	51	57	69	44	46	63	43
ENSDARG00000093461	0	0	0	0	1	0	0	0	0	0
ENSDARG00000103420	0	0	0	0	0	0	0	0	0	0
ENSDARG00000058159	1712	1770	1596	1460	1458	1630	1433	1451	1664	1355
ENSDARG00000095186	0	5	6	3	6	7	5	4	6	6
ENSDARG00000097353	60	74	55	61	72	81	57	56	71	64
ENSDARG00000094254	5	10	8	3	4	2	4	5	5	5
ENSDARG00000104262	0	0	0	0	0	3	0	1	0	0
ENSDARG00000093058	610	647	562	595	577	521	419	496	468	502
ENSDARG00000097507	76	62	67	71	51	69	76	52	67	79
ENSDARG00000103281	32	18	34	23	25	24	28	26	28	33
ENSDARG00000045837	125	118	158	144	158	101	158	135	123	145
ENSDARG00000104380	199	228	167	151	175	222	208	164	284	168
ENSDARG00000095099	18	22	29	20	20	22	21	14	24	32
ENSDARG00000056859	15	7	15	10	12	17	13	11	12	15
ENSDARG00000099932	5	8	7	10	9	5	7	11	5	9
ENSDARG00000104270	0	0	2	1	0	0	1	2	0	2
ENSDARG00000096078	4	0	2	2	1	3	1	5	3	4
ENSDARG00000098426	1	2	2	1	1	1	0	1	1	4
ENSDARG00000099384	126	87	126	118	109	128	108	94	110	87
ENSDARG00000116763	0	0	0	0	0	0	0	0	0	0
ENSDARG00000096986	49	36	43	50	47	56	76	68	54	83
ENSDARG00000100669	63	43	42	64	25	51	67	45	51	47
ENSDARG00000078014	647	643	909	811	829	620	761	782	690	734
ENSDARG00000098167	11	10	15	12	13	17	15	13	10	7
ENSDARG00000057921	164	187	277	188	206	202	233	211	215	215
ENSDARG00000100961	6	6	5	8	3	3	7	9	6	6
ENSDARG00000101463	7	8	4	7	8	5	7	3	2	5
ENSDARG00000103348	13	5	5	6	12	3	9	3	6	7
ENSDARG00000098758	1	0	0	0	0	0	1	0	0	0
ENSDARG00000098677	8	9	7	3	7	9	12	8	6	7
ENSDARG00000008398	40	31	44	50	47	44	39	19	46	30
ENSDARG00000098409	38	34	35	38	33	38	38	33	49	32
ENSDARG00000104038	5	7	5	8	4	1	6	9	5	5
ENSDARG00000114908	0	3	5	5	7	10	8	4	4	9
ENSDARG00000090778	165	165	216	165	161	148	178	154	144	165
ENSDARG00000002952	410	350	415	344	366	340	366	338	394	366
ENSDARG00000022187	429	448	564	576	539	437	533	557	493	599
ENSDARG00000073963	116	112	111	132	95	132	141	138	119	150
ENSDARG00000022165	1166	1052	982	1165	1368	746	785	933	729	841
ENSDARG00000032618	91	94	100	123	141	78	103	95	112	98
ENSDARG00000079143	94	84	91	92	89	99	122	112	87	104
ENSDARG00000015278	214	227	235	309	306	193	170	179	191	186
ENSDARG00000102878	1142	1280	1422	1299	1246	1251	1308	1346	1095	1241
ENSDARG00000045528	210	164	193	175	183	193	202	170	209	191
ENSDARG00000115564	2	4	3	2	7	1	5	8	3	5
ENSDARG00000099255	2	7	9	2	2	5	4	6	4	4
ENSDARG00000069607	79	70	77	106	129	85	129	125	81	80
ENSDARG00000098213	2	0	5	1	1	0	3	2	1	3
ENSDARG00000099277	8	6	6	3	6	2	4	3	1	1
ENSDARG00000101623	11	13	4	17	3	6	13	6	7	12
ENSDARG00000100386	21	20	17	12	16	16	22	11	16	15
ENSDARG00000111046	11	14	21	30	28	10	19	25	10	17
ENSDARG00000101483	0	0	0	0	0	0	0	0	0	0
ENSDARG00000102256	24	11	24	14	12	21	22	18	27	8
ENSDARG00000101165	0	0	0	0	0	0	0	0	0	0
ENSDARG00000103536	0	0	0	0	1	1	0	0	1	0
ENSDARG00000101997	40	34	26	28	33	40	43	25	37	32
ENSDARG00000057714	517	399	497	622	667	423	674	685	488	669
ENSDARG00000098193	7	8	10	9	8	1	12	15	7	8
ENSDARG00000099152	11	15	30	16	17	23	14	16	13	19
ENSDARG00000002131	157	108	160	144	155	137	138	128	165	138
ENSDARG00000025576	520	598	593	623	642	548	559	574	577	598
ENSDARG00000045601	57	49	42	56	73	45	65	66	51	50
ENSDARG00000063149	282	239	260	251	267	250	244	258	280	266
ENSDARG00000100099	8	13	7	13	7	9	21	6	15	10
ENSDARG00000028192	10	14	11	13	13	13	5	9	6	12
ENSDARG00000090769	2	3	2	7	3	2	2	1	4	4
ENSDARG00000098452	45	54	58	50	49	47	66	58	70	68
ENSDARG00000005897	93	87	154	119	152	123	154	135	114	100
ENSDARG00000045835	0	2	1556	491	979	2	610	741	0	116
ENSDARG00000045224	22	34	32	37	39	30	15	31	41	32
ENSDARG00000059311	2378	2424	2683	2802	2370	2662	2660	2855	2559	2693
ENSDARG00000007764	345	334	306	296	345	312	351	352	336	336
ENSDARG00000045834	218	204	313	223	269	161	170	214	141	127
ENSDARG00000116216	0	6	1	3	2	2	3	0	1	2
ENSDARG00000045836	207	211	156	170	143	203	158	157	194	191
ENSDARG00000104681	4	2	6	9	4	5	3	6	1	4
ENSDARG00000098335	0	4	0	0	1	0	1	0	3	0
ENSDARG00000092677	285	246	232	298	285	202	199	247	159	250
ENSDARG00000103473	8	11	13	7	11	9	16	6	9	16
ENSDARG00000006409	8	15	7	22	11	15	18	17	16	11
ENSDARG00000020871	1883	1800	1628	1516	1389	1469	1561	1565	1550	1477
ENSDARG00000093254	18	20	21	20	16	18	17	18	12	11
ENSDARG00000096074	0	0	0	0	0	0	0	0	1	0
ENSDARG00000096217	1	1	0	2	0	3	0	2	1	3
ENSDARG00000105057	4	3	0	5	4	4	2	1	2	0
ENSDARG00000096107	19	15	19	16	14	17	20	21	10	33
ENSDARG00000059053	245	219	356	387	418	208	302	298	227	277
ENSDARG00000011246	289	375	343	343	383	311	319	337	251	295
ENSDARG00000103031	10	7	2	14	12	6	13	11	9	11
ENSDARG00000102543	0	0	0	0	0	0	0	0	0	0
ENSDARG00000019644	10663	8058	8680	8646	8681	9176	8372	8803	9045	9591
ENSDARG00000096012	11	7	9	15	10	9	15	9	8	12
ENSDARG00000088861	28	33	30	29	37	28	42	34	23	31
ENSDARG00000045557	275	229	378	299	352	257	339	268	312	284
ENSDARG00000117096	10	9	9	12	7	6	11	6	6	13
ENSDARG00000097434	10	8	4	6	8	7	8	4	5	7
ENSDARG00000096041	8	8	8	15	8	6	7	10	4	6
ENSDARG00000009252	226	271	156	231	258	208	180	236	208	180
ENSDARG00000045555	0	0	0	0	0	0	0	0	0	0
ENSDARG00000098430	7	8	5	8	5	11	11	5	5	4
ENSDARG00000033757	42	42	44	60	113	31	34	39	30	40
ENSDARG00000105304	41	32	42	28	31	39	33	32	40	27
ENSDARG00000032799	275	304	352	336	292	318	329	363	310	329
ENSDARG00000053127	129	118	200	193	178	131	204	178	89	171
ENSDARG00000096823	0	0	0	0	0	0	0	0	0	0
ENSDARG00000062651	145	150	152	170	155	121	155	115	156	130
ENSDARG00000099670	6	4	7	4	5	8	7	4	5	6
ENSDARG00000045898	543	613	501	521	532	651	570	574	604	452
ENSDARG00000100214	15	8	9	16	10	8	9	3	8	13
ENSDARG00000017386	224	200	304	239	262	183	249	186	228	217
ENSDARG00000075215	202	197	238	219	265	229	264	288	195	262
ENSDARG00000111716	11	6	14	14	6	3	12	9	4	11
ENSDARG00000027424	231	179	184	207	148	231	234	190	206	222
ENSDARG00000090033	26	25	31	32	30	29	29	28	35	34
ENSDARG00000073965	2	7	4	4	6	5	4	2	3	2
ENSDARG00000011764	428	412	489	394	441	354	416	422	348	380
ENSDARG00000053709	19	23	17	17	19	26	21	22	29	19
ENSDARG00000087168	0	0	0	1	0	0	0	1	1	0
ENSDARG00000101213	36	38	39	29	28	42	32	32	47	34
ENSDARG00000098155	1	1	4	5	3	0	2	2	2	0
ENSDARG00000016538	3	3	72	13	32	8	21	35	3	13
ENSDARG00000116226	0	1	1	5	0	0	1	0	0	0
ENSDARG00000016526	1698	1770	1633	1680	1635	1710	1563	1653	1678	1511
ENSDARG00000096194	0	0	0	0	0	0	0	0	0	0
ENSDARG00000109749	208	183	180	159	168	201	209	159	215	196
ENSDARG00000045552	6	11	6	7	13	8	11	11	6	8
ENSDARG00000087699	0	1	0	0	0	0	0	1	0	0
ENSDARG00000032389	139	138	131	125	161	170	122	90	172	114
ENSDARG00000096084	1	0	0	0	0	1	1	0	2	1
ENSDARG00000045694	736	775	706	717	729	773	717	732	726	764
ENSDARG00000070441	141	115	151	165	181	147	182	117	168	147
ENSDARG00000093713	7	6	8	8	18	9	6	10	8	13
ENSDARG00000111237	0	0	2	0	1	0	0	3	0	0
ENSDARG00000110315	3	4	11	4	0	2	4	7	3	3
ENSDARG00000099372	0	1	0	0	0	0	0	0	0	0
ENSDARG00000103411	19	40	72	30	29	41	34	72	22	28
ENSDARG00000115716	1	3	7	3	0	0	4	6	3	0
ENSDARG00000115021	2	6	7	7	8	7	4	6	1	6
ENSDARG00000103201	30	44	56	40	21	32	27	80	24	33
ENSDARG00000109296	2	4	8	5	2	1	4	7	3	1
ENSDARG00000114429	0	1	0	0	0	0	0	0	0	0
ENSDARG00000103635	9	13	27	10	6	9	9	29	8	13
ENSDARG00000098506	0	0	1	1	0	0	0	0	0	0
ENSDARG00000000019	2965	2965	2988	2983	2827	2958	3030	3018	2975	3052
ENSDARG00000101517	34	37	34	50	53	39	36	28	37	42
ENSDARG00000103719	1	2	0	0	0	1	2	0	0	0
ENSDARG00000031228	1125	1032	1101	1140	1283	962	1199	1147	1168	1253
ENSDARG00000097579	0	0	0	0	0	0	0	0	0	0
ENSDARG00000069261	101	101	94	94	77	102	103	92	107	96
ENSDARG00000096098	0	0	0	0	0	0	0	0	0	0
ENSDARG00000006060	1030	960	1125	1173	1074	1133	1182	1073	1139	1145
ENSDARG00000045513	988	1025	1023	943	1036	992	1054	1061	959	1072
ENSDARG00000114893	6	3	11	15	10	10	4	3	3	10
ENSDARG00000102644	86	68	101	84	67	95	80	81	82	67
ENSDARG00000098878	1	1	0	1	0	0	1	0	0	2
ENSDARG00000007315	258	264	233	201	341	227	250	241	198	276
ENSDARG00000101695	46	34	53	46	50	54	61	33	60	38
ENSDARG00000034326	2670	2621	2601	2613	2554	2892	2555	2907	2794	2685
ENSDARG00000099829	36	18	17	24	16	32	30	14	42	28
ENSDARG00000104925	0	1	1	0	0	0	1	0	0	0
ENSDARG00000102848	0	0	0	0	1	0	2	2	3	0
ENSDARG00000101598	45	34	44	42	36	31	45	34	43	38
ENSDARG00000025859	73	82	155	114	170	72	122	150	91	88
ENSDARG00000089005	0	0	0	1	0	3	0	0	0	0
ENSDARG00000101450	76	62	44	68	56	74	84	49	77	60
ENSDARG00000101689	26	22	33	29	39	39	34	31	42	36
ENSDARG00000113022	1	1	0	0	2	1	1	3	2	0
ENSDARG00000093427	40	35	47	32	38	36	36	51	29	42
ENSDARG00000104893	52	49	43	41	37	34	59	59	63	48
ENSDARG00000096099	10	9	11	15	7	7	10	8	8	9
ENSDARG00000102455	7	6	5	7	7	5	8	6	2	2
ENSDARG00000101312	37	44	50	37	50	41	50	28	46	46
ENSDARG00000101351	42	37	44	43	49	38	64	55	49	70
ENSDARG00000053136	243	281	156	242	231	235	201	218	246	199
ENSDARG00000098569	3	1	2	2	7	0	1	3	3	1
ENSDARG00000110323	17	12	18	18	20	14	18	13	12	21
ENSDARG00000099926	0	0	2	1	0	0	1	2	0	2
ENSDARG00000045514	4219	4848	3275	3604	4433	3878	3549	3595	4039	3544
ENSDARG00000045485	256	243	298	309	314	268	282	251	288	267
ENSDARG00000095980	9	5	3	6	2	3	11	5	3	4
ENSDARG00000086259	32	21	31	32	22	35	29	34	22	34
ENSDARG00000053131	23	34	38	66	36	18	27	29	33	20
ENSDARG00000007405	1078	1076	936	1002	1072	884	914	950	995	873
ENSDARG00000005547	296	325	384	363	386	309	319	321	275	356
ENSDARG00000105079	75	81	110	105	107	136	93	120	63	100
ENSDARG00000097326	0	0	0	1	0	1	1	2	1	1
ENSDARG00000100959	4	2	1	3	4	4	10	2	2	1
ENSDARG00000006029	1069	952	884	871	1057	955	1177	1093	1268	988
ENSDARG00000090957	54	62	48	48	46	54	42	44	54	67
ENSDARG00000096149	7	7	2	10	11	4	5	8	8	5
ENSDARG00000100896	25	26	19	21	23	21	39	27	19	25
ENSDARG00000111731	3	4	2	7	5	4	7	5	2	4
ENSDARG00000100565	67	52	76	73	84	73	90	80	77	68
ENSDARG00000070535	2	1	0	0	0	0	2	1	1	3
ENSDARG00000101254	32	40	42	19	32	28	28	32	28	26
ENSDARG00000097195	2	1	4	1	0	3	2	8	1	4
ENSDARG00000029018	907	893	884	911	861	1047	909	902	1026	863
ENSDARG00000058042	55	50	10	21	17	42	17	14	38	42
ENSDARG00000011961	663	675	757	788	680	668	684	786	633	762
ENSDARG00000092083	22	15	12	29	18	19	8	25	15	16
ENSDARG00000000018	620	639	631	605	630	566	595	630	589	648
ENSDARG00000102342	0	0	1	0	0	0	0	0	0	0
ENSDARG00000098221	544	520	536	559	444	480	482	518	471	524
ENSDARG00000094299	2	3	3	3	1	5	3	3	3	3
ENSDARG00000045747	383	322	370	299	359	361	324	339	446	331
ENSDARG00000088044	66	58	58	81	59	68	77	63	77	71
ENSDARG00000109403	0	0	1	2	1	1	0	0	0	1
ENSDARG00000094534	35	25	28	23	33	32	30	28	34	30
ENSDARG00000100492	2	1	6	6	5	4	2	8	4	3
ENSDARG00000073766	302	307	152	223	198	254	185	194	251	225
ENSDARG00000095705	202	203	233	231	270	174	198	217	159	222
ENSDARG00000091327	0	0	2	0	1	0	0	0	0	0
ENSDARG00000099845	33	36	52	42	58	36	44	57	29	47
ENSDARG00000113738	0	1	0	0	2	0	1	0	0	0
ENSDARG00000098585	8	6	4	6	7	9	2	2	6	3
ENSDARG00000103405	2	0	3	2	2	2	4	3	0	2
ENSDARG00000098179	10	13	27	13	18	10	11	15	14	17
ENSDARG00000005476	113	130	171	157	167	186	170	152	148	145
ENSDARG00000098530	1	0	1	1	6	1	2	1	2	0
ENSDARG00000104476	89	77	77	83	68	91	82	81	113	104
ENSDARG00000078749	15	6	9	11	7	9	6	10	15	14
ENSDARG00000013789	33	21	33	31	34	24	26	21	37	27
ENSDARG00000101065	0	0	0	0	0	0	0	0	0	0
ENSDARG00000005891	404	395	316	410	489	336	375	371	394	424
ENSDARG00000097023	0	0	2	3	0	1	0	0	0	2
ENSDARG00000093588	5	4	2	5	4	4	3	6	3	2
ENSDARG00000062808	35	38	37	40	46	54	41	35	31	43
ENSDARG00000097419	1	4	2	1	2	2	4	3	2	3
ENSDARG00000091656	106	112	120	89	158	115	71	116	83	83
ENSDARG00000092341	2	0	3	1	1	1	1	0	1	0
ENSDARG00000098958	1	1	1	15	9	1	3	6	1	2
ENSDARG00000069912	34	22	27	19	47	24	31	20	36	18
ENSDARG00000045516	2473	1422	955	886	769	2291	2416	1933	2267	1691
ENSDARG00000034700	342	331	304	324	289	278	331	297	297	325
ENSDARG00000008986	21	28	29	42	84	39	28	29	26	28
ENSDARG00000105570	7	4	4	5	4	10	2	3	6	1
ENSDARG00000093247	12	4	16	16	5	9	11	9	4	8
ENSDARG00000019328	1026	969	1100	1132	1048	1131	1152	1139	994	1074
ENSDARG00000104932	1	0	4	4	3	5	2	1	2	1
ENSDARG00000045515	136	148	148	121	134	133	120	125	109	115
ENSDARG00000101968	0	0	0	0	0	0	0	0	0	0
ENSDARG00000031777	335	316	423	412	381	379	500	470	346	355
ENSDARG00000102475	33	37	38	34	28	25	31	23	44	36
ENSDARG00000099444	15	13	19	15	17	19	17	15	16	16
ENSDARG00000099850	486	471	534	525	525	497	540	487	456	467
ENSDARG00000103946	11	8	5	15	11	6	11	15	9	18
ENSDARG00000098986	28	18	23	34	38	21	31	27	23	30
ENSDARG00000099046	47	39	29	44	36	47	47	30	65	47
ENSDARG00000094973	37	41	31	32	22	26	44	29	42	36
ENSDARG00000030614	6569	6890	7115	7507	6677	7367	7404	7597	6677	7248
ENSDARG00000098884	0	1	4	0	1	5	1	3	1	2
ENSDARG00000113769	6	3	2	2	7	1	1	3	1	6
ENSDARG00000103119	69	53	60	51	59	61	41	54	62	67
ENSDARG00000063054	307	306	354	343	319	336	416	311	357	332
ENSDARG00000063255	339	343	364	383	353	336	379	350	411	340
ENSDARG00000045658	726	786	713	760	739	742	727	713	803	615
ENSDARG00000094457	6	10	2	8	2	5	6	5	5	9
ENSDARG00000104018	1953	2160	2374	2220	2452	2003	2264	2145	1853	2067
ENSDARG00000113660	87	91	73	74	81	79	88	70	96	85
ENSDARG00000114124	7	7	12	4	6	7	9	2	5	7
ENSDARG00000024465	249	270	345	313	439	271	302	313	274	288
ENSDARG00000103417	2	3	1	2	3	1	2	5	1	0
ENSDARG00000022858	15	11	12	15	11	13	18	16	12	12
ENSDARG00000101688	8	5	8	5	4	7	5	10	8	4
ENSDARG00000041205	126	120	118	121	108	142	106	114	152	106
ENSDARG00000104704	47	51	44	87	59	53	53	74	56	44
ENSDARG00000098612	1	1	3	1	3	1	4	1	2	3
ENSDARG00000100341	37	32	27	39	31	34	34	32	50	44
ENSDARG00000102157	0	2	3	2	4	4	0	0	0	1
ENSDARG00000008439	50	71	57	66	77	83	64	62	61	52
ENSDARG00000069780	283	288	307	291	291	286	257	344	279	301
ENSDARG00000098928	26	22	22	11	32	25	19	17	32	17
ENSDARG00000095106	42	30	30	40	27	33	34	25	40	33
ENSDARG00000008235	285	273	323	332	336	232	248	286	251	277
ENSDARG00000112648	106	77	153	76	97	49	56	116	75	93
ENSDARG00000101245	4	5	6	0	8	4	9	6	5	5
ENSDARG00000103103	1	1	5	0	0	0	0	2	1	1
ENSDARG00000004592	292	304	303	293	247	288	297	295	248	325
ENSDARG00000100655	15	10	9	15	16	14	12	10	11	12
ENSDARG00000116992	3	7	7	6	7	4	5	6	2	10
ENSDARG00000113548	13	6	5	0	3	12	6	4	7	6
ENSDARG00000092000	18	19	18	17	19	18	20	18	22	22
ENSDARG00000094597	1	3	3	3	2	2	5	5	0	1
ENSDARG00000100865	15	15	9	12	20	23	12	10	17	9
ENSDARG00000045748	185	190	246	254	349	157	174	192	187	205
ENSDARG00000102340	586	541	682	662	612	679	775	612	752	678
ENSDARG00000101664	0	0	0	0	0	0	0	0	0	0
ENSDARG00000101137	1	3	2	2	9	3	1	5	1	2
ENSDARG00000045486	324	325	281	286	296	315	250	252	270	249
ENSDARG00000029071	35	53	54	58	62	26	15	23	20	16
ENSDARG00000017355	14	18	13	9	15	12	8	11	10	11
ENSDARG00000096172	35	35	46	43	42	35	49	41	26	33
ENSDARG00000075501	98	84	83	64	63	103	82	65	128	85
ENSDARG00000103400	3	6	2	3	7	3	3	6	4	4
ENSDARG00000098621	1	2	2	0	2	1	5	0	3	1
ENSDARG00000100653	2	0	0	1	1	1	0	0	0	0
ENSDARG00000087645	2	1	5	6	8	6	3	7	4	8
ENSDARG00000101760	8	4	9	5	7	4	6	3	9	3
ENSDARG00000034717	68	47	50	67	51	39	45	56	61	46
ENSDARG00000039346	478	473	455	533	553	495	482	466	408	447
ENSDARG00000100777	5	8	14	9	6	7	12	6	7	7
ENSDARG00000093041	7	3	12	4	5	12	8	14	2	12
ENSDARG00000093615	0	1	3	0	4	3	3	1	2	3
ENSDARG00000094443	7	10	9	8	9	4	11	15	12	10
ENSDARG00000100229	2	2	3	1	2	4	2	1	0	3
ENSDARG00000069431	10	5	10	10	18	13	9	13	10	10
ENSDARG00000112450	3	4	2	12	9	3	2	6	5	3
ENSDARG00000094500	5	6	2	5	9	6	3	2	4	3
ENSDARG00000096014	0	1	0	1	1	0	0	0	1	1
ENSDARG00000115628	0	0	0	0	0	0	0	1	0	0
ENSDARG00000099355	155	152	180	166	162	189	139	185	156	158
ENSDARG00000031956	123	138	137	155	157	105	106	114	126	133
ENSDARG00000116117	3	1	2	1	5	2	4	4	3	2
ENSDARG00000010784	784	787	925	959	883	866	880	957	863	878
ENSDARG00000019420	5152	4586	4978	4851	4220	5399	4768	4841	5453	5286
ENSDARG00000104804	47	45	47	30	44	48	43	36	62	59
ENSDARG00000098987	0	3	1	2	0	0	1	1	0	1
ENSDARG00000096215	5	3	6	1	2	4	9	1	1	7
ENSDARG00000101223	11	9	17	18	9	12	12	10	11	15
ENSDARG00000109844	103	88	132	138	142	132	122	144	100	116
ENSDARG00000112541	3	6	9	5	15	3	11	6	5	10
ENSDARG00000041199	90	96	88	107	125	90	84	94	77	79
ENSDARG00000058030	149	182	268	229	242	145	218	212	145	193
ENSDARG00000086130	18	19	21	17	17	21	13	21	23	21
ENSDARG00000100221	10	11	13	11	8	7	13	14	4	9
ENSDARG00000018688	338	315	290	353	347	336	324	299	335	281
ENSDARG00000098727	0	0	0	0	1	0	0	0	0	0
ENSDARG00000096105	12	14	13	12	6	9	9	12	9	9
ENSDARG00000098357	22	15	25	21	26	23	36	20	34	23
ENSDARG00000011661	582	604	500	506	509	551	554	524	515	586
ENSDARG00000102273	3	1	4	0	1	1	2	5	0	3
ENSDARG00000033179	202	256	179	200	237	242	226	218	202	236
ENSDARG00000104124	4	4	3	8	3	3	4	5	1	5
ENSDARG00000103721	0	1	0	0	0	0	0	0	0	0
ENSDARG00000103597	6	3	7	2	3	5	2	8	4	6
ENSDARG00000101565	125	81	84	89	77	93	80	67	101	99
ENSDARG00000103636	4	13	15	15	22	12	11	14	9	11
ENSDARG00000045705	51	66	63	81	58	62	48	45	39	40
ENSDARG00000104884	0	0	0	0	0	2	2	1	0	0
ENSDARG00000045704	266	304	335	308	320	308	299	360	231	320
ENSDARG00000018149	3100	2287	2506	2829	2515	3331	4370	3326	3656	3292
ENSDARG00000110426	76	58	132	68	92	84	85	115	70	85
ENSDARG00000097044	30	22	38	33	31	15	32	39	27	40
ENSDARG00000079470	272	254	343	314	307	254	353	299	304	281
ENSDARG00000110670	2	7	1	5	6	3	1	5	2	5
ENSDARG00000099656	3	1	0	1	0	1	0	0	2	2
ENSDARG00000003615	940	847	632	758	984	775	665	644	897	649
ENSDARG00000101977	17	8	16	5	10	4	11	7	15	20
ENSDARG00000097990	0	0	0	1	0	0	0	0	0	0
ENSDARG00000110745	4	7	6	7	3	6	4	4	11	6
ENSDARG00000113527	40	27	28	24	40	35	45	26	43	20
ENSDARG00000015824	593	654	612	601	563	577	554	587	549	641
ENSDARG00000011582	1285	1127	1229	1352	1222	1373	1396	1259	1335	1320
ENSDARG00000116211	0	1	3	0	3	3	5	1	1	2
ENSDARG00000045768	3373	3300	3703	3916	3774	3569	3740	4242	3424	3796
ENSDARG00000006567	72	92	102	66	94	76	65	63	60	51
ENSDARG00000116855	18	20	16	12	15	15	13	19	12	15
ENSDARG00000095446	12	9	12	11	11	12	10	8	7	14
ENSDARG00000097175	21	11	15	10	5	10	8	8	10	12
ENSDARG00000111380	13	12	18	10	14	19	14	9	17	14
ENSDARG00000024306	679	672	628	657	706	692	653	606	723	674
ENSDARG00000013596	476	448	478	485	476	508	494	491	488	485
ENSDARG00000114577	37	27	28	23	25	26	38	36	30	31
ENSDARG00000045517	32	18	12	17	26	24	25	14	26	25
ENSDARG00000016231	209	200	228	229	235	187	196	234	218	226
ENSDARG00000069160	197	207	193	211	176	182	194	222	169	217
ENSDARG00000059003	284	273	369	346	311	310	342	355	307	355
ENSDARG00000099382	27	38	24	19	25	45	34	17	53	16
ENSDARG00000101392	0	0	0	0	0	0	0	0	0	0
ENSDARG00000005541	374	403	386	365	461	307	289	310	381	296
ENSDARG00000098127	5	13	3	3	8	10	8	7	14	4
ENSDARG00000105096	0	0	0	0	0	0	0	0	0	0
ENSDARG00000070220	231	256	310	287	258	229	250	328	250	288
ENSDARG00000092304	0	0	1	0	0	2	0	1	1	1
ENSDARG00000104976	0	0	0	1	0	0	0	0	0	2
ENSDARG00000086740	2018	1589	1452	1434	1696	1586	1815	1584	1746	1577
ENSDARG00000075956	69	88	99	83	83	88	88	58	91	69
ENSDARG00000009607	603	671	594	610	622	600	607	657	617	595
ENSDARG00000091957	0	0	1	0	0	0	0	0	0	0
ENSDARG00000062797	1749	1802	2292	2158	1938	1836	2218	2187	1795	2040
ENSDARG00000007371	26	23	15	22	22	41	20	19	32	18
ENSDARG00000095920	0	0	1	1	0	1	1	2	0	0
ENSDARG00000045518	402	306	331	303	328	309	259	283	284	358
ENSDARG00000016815	42	43	42	35	45	45	41	43	44	36
ENSDARG00000093478	5	3	5	3	3	5	1	5	5	2
ENSDARG00000032919	1488	1495	1745	1545	1645	1455	1589	1739	1425	1824
ENSDARG00000034095	65	79	74	55	61	66	79	77	82	61
ENSDARG00000097713	0	0	0	0	0	0	0	0	0	0
ENSDARG00000100137	0	0	0	0	0	0	0	0	0	0
ENSDARG00000103208	28	18	21	33	25	37	21	13	29	29
ENSDARG00000027799	47	33	29	21	27	49	41	33	51	28
ENSDARG00000097059	0	0	0	0	0	0	0	0	0	0
ENSDARG00000045487	11951	11653	13876	12475	15236	11890	11516	12539	9575	13663
ENSDARG00000045815	12	16	12	20	25	6	17	24	11	10
ENSDARG00000096967	3	5	5	3	3	2	1	2	4	1
ENSDARG00000045749	342	272	324	282	389	312	377	339	340	401
ENSDARG00000045510	298	268	273	259	334	249	280	293	267	300
ENSDARG00000045886	2372	2408	2478	2965	3023	2503	3144	2941	2415	2658
ENSDARG00000004336	327	303	392	384	399	299	420	336	318	377
ENSDARG00000093014	4	5	4	5	7	6	6	4	3	4
ENSDARG00000095994	1	2	0	1	1	3	1	3	2	2
ENSDARG00000114236	1	1	0	3	3	2	4	1	2	3
ENSDARG00000088000	2	6	6	12	6	9	6	7	5	11
ENSDARG00000104053	0	0	0	0	0	0	0	0	0	0
ENSDARG00000094584	9	6	10	10	8	11	4	11	5	9
ENSDARG00000104362	2	3	0	2	0	0	0	3	1	1
ENSDARG00000110433	5	3	3	17	11	3	8	14	5	4
ENSDARG00000092926	2	1	5	1	2	0	0	1	0	0
ENSDARG00000097427	0	0	0	0	1	0	0	0	0	0
ENSDARG00000092717	33	21	18	26	18	22	13	18	26	23
ENSDARG00000097775	0	0	0	0	0	0	0	0	0	0
ENSDARG00000097604	0	0	0	0	0	0	0	0	0	0
ENSDARG00000069169	88	66	112	85	75	84	100	71	115	89
ENSDARG00000097139	0	0	4	0	2	1	0	0	0	0
ENSDARG00000016749	151	156	192	172	194	179	163	151	172	162
ENSDARG00000029830	165	159	205	219	202	201	251	241	211	255
ENSDARG00000100257	35	21	33	24	17	9	30	18	20	19
ENSDARG00000093747	0	0	0	0	0	1	0	0	0	0
ENSDARG00000078613	27	32	32	30	34	28	33	30	27	38
ENSDARG00000098244	1	2	0	1	1	1	2	2	1	0
ENSDARG00000111959	2	4	1	5	6	3	4	0	4	0
ENSDARG00000103091	2	2	0	0	0	0	1	1	1	1
ENSDARG00000087070	11	1	2	1	0	4	4	3	3	6
ENSDARG00000007277	62	53	54	44	51	65	60	59	57	55
ENSDARG00000015222	264	278	232	226	299	279	293	270	257	263
ENSDARG00000115506	0	0	1	3	2	1	0	2	0	2
ENSDARG00000014361	1425	1482	1357	1442	1317	1377	1368	1350	1276	1515
ENSDARG00000078728	2	5	5	1	7	3	0	2	1	5
ENSDARG00000087788	52	38	57	50	40	54	68	71	53	55
ENSDARG00000086615	31	28	36	33	36	32	39	27	37	33
ENSDARG00000096473	0	0	0	0	0	0	0	0	0	0
ENSDARG00000016613	41	40	26	53	35	32	29	35	33	29
ENSDARG00000039343	2205	2287	2653	2642	2384	2232	2629	2766	2184	2522
ENSDARG00000090734	20	11	17	18	20	24	22	20	25	21
ENSDARG00000045549	174	222	171	200	194	195	162	192	160	169
ENSDARG00000100723	3	4	8	7	9	7	7	8	0	7
ENSDARG00000013414	974	1033	1187	1125	1024	1139	1062	1233	1036	1198
ENSDARG00000058366	410	340	383	409	460	339	383	384	419	426
ENSDARG00000104697	46	68	73	61	76	43	71	65	60	74
ENSDARG00000105266	45	38	52	53	49	48	52	55	64	44
ENSDARG00000045519	14	17	16	23	22	15	15	14	20	12
ENSDARG00000032242	85	64	49	60	85	58	56	56	93	77
ENSDARG00000103381	59	41	59	49	39	40	56	71	50	57
ENSDARG00000094119	40	43	46	52	37	44	47	48	44	37
ENSDARG00000069171	48	51	60	61	58	35	45	34	40	53
ENSDARG00000078073	384	363	344	365	399	313	311	286	278	280
ENSDARG00000092784	1	1	1	2	2	1	3	1	0	0
ENSDARG00000095998	9	12	9	7	16	7	12	16	14	8
ENSDARG00000115017	1	4	7	5	4	1	5	5	5	1
ENSDARG00000096144	6	5	5	3	9	4	4	2	8	7
ENSDARG00000018744	5	5	4	6	2	5	8	6	6	5
ENSDARG00000096024	0	3	0	0	0	1	0	0	1	0
ENSDARG00000032218	412	406	394	419	470	414	478	478	404	414
ENSDARG00000101301	8	4	5	4	12	3	2	9	3	3
ENSDARG00000020086	144	136	192	201	198	117	121	160	121	124
ENSDARG00000102358	9	8	8	10	12	8	7	10	9	8
ENSDARG00000094001	7	5	6	2	4	5	5	1	2	7
ENSDARG00000103045	0	0	0	0	0	0	1	2	0	0
ENSDARG00000097457	13	12	7	7	9	5	16	8	7	22
ENSDARG00000102927	44	38	43	28	46	55	39	41	55	44
ENSDARG00000110256	0	0	0	0	0	0	0	0	0	0
ENSDARG00000045574	404	420	386	385	370	460	359	428	444	386
ENSDARG00000101524	3	1	2	2	1	2	7	4	2	1
ENSDARG00000096496	11	7	7	7	7	6	4	4	5	5
ENSDARG00000045885	2176	2069	2760	2569	2226	2247	2495	2644	2230	2451
ENSDARG00000092161	30	27	28	24	28	29	16	20	28	24
ENSDARG00000099036	3	2	1	0	1	0	0	0	0	0
ENSDARG00000103439	0	0	0	0	0	0	1	0	0	0
ENSDARG00000103343	5	4	8	2	6	5	11	7	8	11
ENSDARG00000102917	1	1	2	2	0	0	2	3	1	3
ENSDARG00000112070	3	5	7	1	4	0	3	1	3	8
ENSDARG00000110637	33	35	26	38	35	31	41	26	26	20
ENSDARG00000098095	25	26	35	26	19	26	20	27	15	33
ENSDARG00000004227	53	65	85	79	78	57	66	53	72	53
ENSDARG00000104523	3	5	10	9	3	5	6	5	4	6
ENSDARG00000110611	1	0	0	0	0	1	0	1	0	0
ENSDARG00000104423	0	0	0	1	0	0	1	1	0	0
ENSDARG00000105144	23	30	19	42	32	34	27	46	33	31
ENSDARG00000101272	68	61	78	56	62	72	84	71	97	75
ENSDARG00000045750	159	132	219	200	182	148	198	186	157	160
ENSDARG00000102931	0	0	0	0	0	0	0	0	0	0
ENSDARG00000069185	548	490	553	608	630	527	589	543	519	463
ENSDARG00000069698	6	2	11	17	5	3	7	6	7	4
ENSDARG00000104335	2	3	3	9	2	2	2	1	3	1
ENSDARG00000100699	0	0	1	0	0	1	1	1	0	1
ENSDARG00000103755	52	36	67	52	43	29	29	66	33	43
ENSDARG00000096135	32	26	23	30	32	39	26	37	33	33
ENSDARG00000099466	17	10	11	10	11	10	10	8	11	15
ENSDARG00000113391	18	19	26	25	26	25	22	22	34	37
ENSDARG00000034173	123	126	229	195	178	124	137	141	141	115
ENSDARG00000088443	0	0	0	0	0	0	0	0	0	0
ENSDARG00000103371	102	85	89	85	94	130	86	75	140	104
ENSDARG00000112027	74	87	77	89	78	82	74	66	145	92
ENSDARG00000096127	4	3	4	0	1	2	2	2	0	2
ENSDARG00000101382	4	1	0	5	0	3	3	3	1	5
ENSDARG00000013000	559	534	656	567	564	619	644	641	587	605
ENSDARG00000101304	0	0	0	0	1	1	0	0	0	0
ENSDARG00000089934	14	29	20	53	31	17	23	47	28	25
ENSDARG00000102853	9	15	11	9	9	7	9	11	14	9
ENSDARG00000095992	0	0	0	0	0	0	1	0	0	0
ENSDARG00000095198	1	0	0	1	0	0	0	0	0	1
ENSDARG00000104416	73	53	46	70	65	59	66	54	84	68
ENSDARG00000093220	1	0	0	3	0	0	0	0	0	0
ENSDARG00000007413	1310	1370	1581	1426	1357	1337	1447	1438	1419	1385
ENSDARG00000104888	1	0	2	3	2	4	2	4	4	2
ENSDARG00000100165	0	0	0	0	0	0	0	0	0	0
ENSDARG00000095990	0	0	0	1	0	0	0	0	0	1
ENSDARG00000103955	1	2	1	2	1	2	2	3	4	1
ENSDARG00000054321	1906	1929	2606	2446	2533	2109	2167	2072	1917	2051
ENSDARG00000098536	0	0	0	0	0	0	0	2	0	0
ENSDARG00000075025	499	534	538	524	522	495	424	492	448	490
ENSDARG00000096999	23	25	25	27	29	25	41	29	19	34
ENSDARG00000008867	793	871	897	847	963	714	745	767	813	826
ENSDARG00000100647	0	0	0	0	0	0	0	1	0	1
ENSDARG00000095981	3	3	7	5	11	3	11	7	7	1
ENSDARG00000103003	60	29	37	51	36	41	55	42	75	48
ENSDARG00000099597	28	23	27	17	12	24	20	20	25	21
ENSDARG00000109211	2	6	4	3	2	0	8	9	4	5
ENSDARG00000094799	19	9	18	17	20	17	11	5	23	12
ENSDARG00000003811	1600	1355	1480	1483	1520	1436	1376	1337	1567	1429
ENSDARG00000045752	8	8	7	6	7	8	10	6	13	9
ENSDARG00000088301	22	15	26	25	29	21	29	25	21	33
ENSDARG00000045753	292	300	350	306	309	308	308	320	283	321
ENSDARG00000104850	64	60	55	54	52	68	57	52	66	40
ENSDARG00000110403	0	0	0	0	0	0	0	0	0	0
ENSDARG00000092989	11	10	8	8	10	7	4	3	3	8
ENSDARG00000097341	24	33	33	40	30	47	25	34	20	30
ENSDARG00000006038	319	383	281	275	294	339	230	244	320	273
ENSDARG00000045880	159	148	170	167	159	162	217	191	159	177
ENSDARG00000090824	29	20	13	11	17	21	18	20	24	34
ENSDARG00000043734	100	104	110	109	128	79	96	94	75	84
ENSDARG00000074905	14	11	18	10	11	16	8	11	15	9
ENSDARG00000015053	574	607	679	608	565	619	624	637	610	607
ENSDARG00000095418	0	0	0	0	0	0	0	0	0	0
ENSDARG00000095155	0	3	1	0	0	1	1	0	0	0
ENSDARG00000092080	0	0	1	4	1	1	0	0	2	3
ENSDARG00000094223	0	0	0	0	0	0	0	0	0	0
ENSDARG00000093803	47	33	46	37	46	38	53	31	43	37
ENSDARG00000096009	1	0	0	0	0	0	1	0	0	0
ENSDARG00000094428	30	44	41	36	47	41	16	29	34	36
ENSDARG00000101555	26	35	37	29	21	21	23	31	25	30
ENSDARG00000102839	3	2	2	1	0	1	3	2	0	4
ENSDARG00000104986	0	1	0	2	3	0	0	0	0	1
ENSDARG00000098851	0	0	0	0	0	0	0	0	0	0
ENSDARG00000093135	11	5	17	10	19	7	11	18	16	13
ENSDARG00000092944	11	7	4	4	6	3	4	4	6	5
ENSDARG00000113582	11	3	7	5	7	10	11	5	9	10
ENSDARG00000069692	53	41	61	57	82	67	83	56	81	71
ENSDARG00000105111	0	0	0	0	0	0	0	0	0	0
ENSDARG00000095126	50	48	48	53	51	26	55	61	38	28
ENSDARG00000097347	0	1	0	1	0	0	0	0	1	0
ENSDARG00000100571	10	6	9	6	9	7	10	5	8	6
ENSDARG00000094304	1	1	0	0	0	1	1	1	0	0
ENSDARG00000101842	8	7	11	20	12	4	5	7	13	19
ENSDARG00000025824	255	248	340	299	299	268	264	325	269	258
ENSDARG00000076255	24	19	20	15	20	11	22	15	7	15
ENSDARG00000096100	0	0	0	0	0	0	0	0	0	0
ENSDARG00000095571	1	0	2	0	0	0	0	0	0	0
ENSDARG00000077697	119	130	117	139	109	91	119	94	130	129
ENSDARG00000055360	427	482	386	397	417	364	288	400	284	332
ENSDARG00000077090	1	3	32	21	28	0	13	24	4	3
ENSDARG00000092064	11	11	12	11	12	13	15	11	12	8
ENSDARG00000111024	0	0	0	0	0	0	0	0	0	0
ENSDARG00000115032	0	0	0	0	0	0	0	0	0	0
ENSDARG00000026052	11	18	23	21	26	15	18	17	15	7
ENSDARG00000096210	5	6	3	8	2	6	10	6	6	6
ENSDARG00000091062	9	2	12	5	8	4	3	5	0	5
ENSDARG00000053917	78	66	60	71	71	68	74	76	85	66
ENSDARG00000096045	15	8	7	14	14	7	11	17	12	9
ENSDARG00000014941	27	40	31	30	43	23	13	27	18	26
ENSDARG00000101731	2	1	2	2	2	2	1	1	1	2
ENSDARG00000096207	0	0	0	0	0	0	0	0	0	0
ENSDARG00000001953	1614	1940	1753	2068	1686	1265	1494	1514	1372	1197
ENSDARG00000101817	3	2	2	1	4	0	7	2	1	2
ENSDARG00000088915	28	25	19	23	19	23	16	16	28	18
ENSDARG00000109840	3	1	7	2	4	3	4	4	0	4
ENSDARG00000105161	51	52	56	41	48	51	63	51	74	44
ENSDARG00000024654	83	76	66	98	101	72	74	77	72	65
ENSDARG00000100930	0	0	0	1	0	1	0	0	0	0
ENSDARG00000113038	0	0	0	0	0	0	0	0	0	0
ENSDARG00000111688	0	0	0	0	0	0	0	0	0	0
ENSDARG00000029524	1412	1460	1289	1178	1165	1447	1117	1229	1258	1354
ENSDARG00000039340	278	244	278	291	343	273	248	275	244	274
ENSDARG00000112896	0	0	0	0	0	0	0	0	0	0
ENSDARG00000112599	0	0	0	0	0	0	0	0	0	0
ENSDARG00000096026	0	0	0	0	1	0	0	0	2	0
ENSDARG00000045568	752	685	741	936	733	846	865	902	658	853
ENSDARG00000094195	7	3	4	4	9	7	2	10	4	5
ENSDARG00000109864	0	1	0	4	1	0	1	2	0	1
ENSDARG00000079892	8	6	21	28	9	8	10	10	4	3
ENSDARG00000077794	125	100	138	103	112	119	116	126	129	111
ENSDARG00000101728	123	132	128	109	108	129	127	97	146	130
ENSDARG00000105279	209	204	200	207	234	165	209	253	222	212
ENSDARG00000093633	1	1	5	1	2	4	3	4	4	1
ENSDARG00000092940	4	3	11	12	16	5	6	9	4	5
ENSDARG00000045870	1584	1688	1929	1834	1695	1651	1958	1902	1657	1826
ENSDARG00000093576	2	1	1	0	2	2	5	4	5	4
ENSDARG00000094615	6	4	13	3	3	11	9	8	12	7
ENSDARG00000096467	5	8	7	2	5	5	4	2	5	4
ENSDARG00000100950	2	0	1	2	3	2	3	5	3	2
ENSDARG00000099571	0	2	2	0	3	2	0	2	4	3
ENSDARG00000101087	26	22	33	28	46	25	31	57	35	50
ENSDARG00000101071	75	70	80	94	81	66	100	85	75	68
ENSDARG00000102673	8	11	8	7	16	7	15	13	6	9
ENSDARG00000104787	71	55	57	59	54	73	70	63	82	62
ENSDARG00000002663	741	951	824	948	900	726	614	712	729	689
ENSDARG00000100421	0	2	0	4	1	2	1	4	0	0
ENSDARG00000096083	45	47	60	61	49	52	59	58	42	59
ENSDARG00000101421	141	132	153	181	119	160	151	132	151	126
ENSDARG00000045754	79	96	86	84	79	80	84	101	89	86
ENSDARG00000099594	93	83	71	81	86	85	101	104	100	112
ENSDARG00000103324	143	133	147	168	125	162	159	136	220	130
ENSDARG00000094653	15	15	21	17	26	21	13	20	16	24
ENSDARG00000114536	2	1	5	4	2	2	5	3	3	2
ENSDARG00000045755	32	41	39	43	48	38	34	45	34	44
ENSDARG00000104897	96	104	115	107	98	102	108	108	133	117
ENSDARG00000099698	121	120	129	116	121	125	129	117	148	109
ENSDARG00000100335	3	3	3	4	2	7	3	5	3	4
ENSDARG00000101756	81	68	92	86	85	90	88	96	87	88
ENSDARG00000012729	371	424	351	495	466	352	508	509	515	537
ENSDARG00000103254	1	1	4	10	5	3	3	7	1	0
ENSDARG00000104006	23	11	10	13	15	9	9	9	14	7
ENSDARG00000100329	2	7	10	7	9	8	7	7	5	5
ENSDARG00000098094	4	10	4	1	4	6	6	2	6	3
ENSDARG00000093287	1	1	1	0	1	0	1	0	0	0
ENSDARG00000029944	39	46	42	55	63	28	37	42	45	39
ENSDARG00000112725	12	13	9	8	14	9	8	12	6	8
ENSDARG00000103809	0	0	0	0	2	2	1	0	0	0
ENSDARG00000094191	153	170	231	264	302	157	220	248	149	240
ENSDARG00000040610	241	225	233	191	219	248	315	236	272	299
ENSDARG00000076272	81	60	73	81	77	66	61	81	55	56
ENSDARG00000096034	0	0	0	0	0	0	0	0	0	0
ENSDARG00000077488	33	30	39	45	46	48	44	37	52	34
ENSDARG00000112874	44	34	38	29	38	33	35	40	41	35
ENSDARG00000075820	5	5	7	6	5	4	3	7	4	8
ENSDARG00000073959	69	67	61	79	66	42	53	68	52	75
ENSDARG00000094132	23	22	21	12	16	17	17	20	17	26
ENSDARG00000095777	13	13	22	15	15	19	16	17	20	19
ENSDARG00000091026	29	27	17	37	34	31	18	28	27	29
ENSDARG00000096497	8	8	7	10	5	9	6	7	10	8
ENSDARG00000104004	276	278	302	279	279	284	287	274	322	259
ENSDARG00000061951	884	968	1046	1096	926	882	902	1004	929	911
ENSDARG00000074547	72	157	54	34	16	156	17	23	157	33
ENSDARG00000096493	1	0	0	2	0	3	0	0	0	1
ENSDARG00000101682	4	4	3	8	1	5	4	3	1	6
ENSDARG00000096478	1	3	5	2	9	5	4	6	0	1
ENSDARG00000096434	0	0	0	0	1	1	0	0	0	0
ENSDARG00000096486	0	1	0	1	1	0	0	1	0	1
ENSDARG00000076313	39	54	23	13	27	69	15	17	79	21
ENSDARG00000074613	568	538	277	186	286	442	188	147	446	220
ENSDARG00000039393	1453	1711	1117	969	1047	1263	762	804	1333	940
ENSDARG00000045706	409	337	385	399	370	360	378	329	437	381
ENSDARG00000074009	44	38	41	36	46	34	42	50	31	43
ENSDARG00000094732	575	549	616	594	599	575	675	618	558	694
ENSDARG00000100253	0	0	0	0	0	0	0	0	0	0
ENSDARG00000003200	49	49	45	57	99	45	72	51	40	65
ENSDARG00000010454	29	29	27	18	15	25	12	19	10	37
ENSDARG00000089318	107	120	120	126	110	115	93	122	99	94
ENSDARG00000004386	1256	1301	1348	1393	1254	1357	1349	1550	1371	1323
ENSDARG00000039392	3826	3860	4295	4209	4029	4147	3807	3471	4220	3609
ENSDARG00000079222	28	27	26	28	34	18	11	23	22	30
ENSDARG00000103527	3	0	2	4	4	2	3	2	1	4
ENSDARG00000088214	35	42	37	43	47	35	46	54	25	44
ENSDARG00000017841	1501	1514	1598	1663	1650	1523	1737	1608	1503	1580
ENSDARG00000070203	0	0	0	0	0	0	0	0	0	0
ENSDARG00000057334	538	528	509	551	526	508	493	598	486	518
ENSDARG00000093846	2	3	1	1	1	2	2	2	5	2
ENSDARG00000104026	53	34	45	45	35	36	43	32	51	39
ENSDARG00000045669	16	19	12	19	22	10	21	9	11	10
ENSDARG00000089831	61	58	34	67	47	51	55	58	57	36
ENSDARG00000045589	20	20	17	22	23	11	18	10	17	22
ENSDARG00000015985	297	283	341	363	385	313	299	279	338	257
ENSDARG00000017757	235	203	239	261	254	222	222	243	250	248
ENSDARG00000107425	4	3	5	3	3	2	7	6	2	3
ENSDARG00000099346	13	8	8	12	7	12	6	13	18	4
ENSDARG00000100911	0	0	0	0	0	0	0	0	0	0
ENSDARG00000116692	6	7	14	13	9	8	12	19	13	18
ENSDARG00000099544	0	0	0	0	0	0	0	1	0	0
ENSDARG00000099812	390	360	456	439	419	418	496	468	415	424
ENSDARG00000096010	0	0	0	0	0	0	0	0	0	0
ENSDARG00000023036	83	78	65	91	101	77	97	94	86	113
ENSDARG00000116367	26	12	11	28	23	19	27	18	29	21
ENSDARG00000079824	28	16	18	23	20	32	21	13	23	29
ENSDARG00000098077	49	34	26	39	46	58	43	28	51	44
ENSDARG00000096184	1	1	1	0	1	1	0	3	3	2
ENSDARG00000100110	36	28	48	37	44	26	50	42	58	42
ENSDARG00000070408	8	6	5	4	8	7	9	3	14	7
ENSDARG00000104822	3	3	1	3	3	4	7	0	4	2
ENSDARG00000110878	39	37	38	42	35	35	48	29	41	44
ENSDARG00000097728	18	19	13	13	17	16	11	20	9	12
ENSDARG00000096684	2	4	17	6	7	3	7	5	3	6
ENSDARG00000094824	1	0	1	1	1	1	0	1	4	0
ENSDARG00000089640	16	15	6	10	19	23	11	17	22	17
ENSDARG00000045548	8	6	8	36	12	5	8	8	3	8
ENSDARG00000094118	5	9	11	10	15	6	9	12	10	11
ENSDARG00000087241	25	22	26	30	38	22	31	34	24	26
ENSDARG00000021579	40	53	40	57	83	48	48	48	40	44
ENSDARG00000109327	5	1	8	10	8	8	12	12	1	6
ENSDARG00000045858	70	87	48	83	87	62	71	62	73	64
ENSDARG00000088082	38	33	40	43	30	40	47	41	46	65
ENSDARG00000096047	1	2	1	0	4	3	1	2	1	2
ENSDARG00000101902	0	1	0	0	1	0	0	0	0	1
ENSDARG00000100240	31	26	21	27	23	20	8	12	22	12
ENSDARG00000102713	169	198	181	160	157	232	146	132	275	197
ENSDARG00000104590	0	0	0	0	0	0	0	0	0	0
ENSDARG00000116086	86	96	104	95	110	96	98	86	103	97
ENSDARG00000091381	8	9	11	10	6	10	9	7	11	6
ENSDARG00000101403	1	0	0	0	1	1	0	1	0	0
ENSDARG00000102225	45	43	57	47	57	60	42	45	69	49
ENSDARG00000115256	0	0	0	0	0	0	0	0	0	0
ENSDARG00000100509	1	0	0	0	0	0	0	0	1	0
ENSDARG00000102638	77	74	53	64	59	70	77	62	97	71
ENSDARG00000100464	101	72	94	99	68	98	85	60	114	72
ENSDARG00000091640	26	24	17	20	33	13	18	21	19	24
ENSDARG00000100460	67	49	58	57	54	54	63	56	66	51
ENSDARG00000034823	2023	2441	2335	2475	2386	1658	1695	1960	1494	1812
ENSDARG00000096063	1	2	2	1	6	0	0	2	0	2
ENSDARG00000073858	174	202	158	143	152	154	145	165	149	173
ENSDARG00000094603	3	3	7	3	2	3	4	3	4	2
ENSDARG00000116181	11	15	16	22	28	13	20	20	14	15
ENSDARG00000099180	0	0	0	0	0	0	0	0	0	0
ENSDARG00000099669	0	0	0	0	0	0	0	0	0	1
ENSDARG00000088078	20	34	17	33	35	18	21	16	31	17
ENSDARG00000105119	74	64	61	57	77	66	74	58	71	73
ENSDARG00000092140	0	0	0	0	0	0	0	0	0	0
ENSDARG00000111518	51	41	48	44	41	44	51	42	52	29
ENSDARG00000110769	11	5	8	8	11	5	15	11	6	5
ENSDARG00000038384	65	41	42	31	36	56	35	39	41	44
ENSDARG00000094903	0	1	1	0	0	0	1	0	1	0
ENSDARG00000100090	0	0	0	0	0	0	0	0	0	0
ENSDARG00000069402	1288	1364	1449	1475	1375	1404	1522	1512	1394	1461
ENSDARG00000093831	6	8	7	10	8	10	9	12	7	14
ENSDARG00000006766	5905	5834	7390	7830	7137	5416	7660	8063	5352	7036
ENSDARG00000045856	0	1	5	2	0	0	0	1	3	0
ENSDARG00000110852	17	9	9	12	12	9	12	9	9	7
ENSDARG00000092968	6	10	4	10	5	7	6	4	7	6
ENSDARG00000043792	25	15	14	18	17	36	21	15	31	23
ENSDARG00000091994	1	4	9	11	9	10	4	7	3	11
ENSDARG00000101946	9	9	6	6	7	5	8	5	6	9
ENSDARG00000103100	0	1	0	0	0	1	0	0	3	0
ENSDARG00000115029	38	31	29	44	38	39	41	38	43	38
ENSDARG00000102031	1	0	0	0	1	0	0	1	1	0
ENSDARG00000098087	7	6	2	3	2	5	5	5	2	5
ENSDARG00000101424	0	0	0	1	0	0	0	0	1	0
ENSDARG00000094212	0	0	1	0	0	0	0	0	0	0
ENSDARG00000088870	25	36	24	28	36	31	37	29	29	26
ENSDARG00000099055	0	0	0	0	0	0	0	0	0	1
ENSDARG00000112369	0	0	0	1	0	0	2	0	0	0
ENSDARG00000020143	3458	3043	3445	3510	2427	3561	4969	4739	3380	4169
ENSDARG00000099643	3	0	2	1	5	4	1	1	3	1
ENSDARG00000099560	279	278	276	276	238	288	287	282	268	305
ENSDARG00000087120	43	42	46	36	22	46	51	59	42	57
ENSDARG00000100434	15	16	11	11	10	12	21	13	19	16
ENSDARG00000117113	9	5	4	4	11	8	9	1	3	6
ENSDARG00000045854	57	39	29	26	30	29	16	11	36	17
ENSDARG00000045851	14	6	8	14	20	6	4	9	11	7
ENSDARG00000102262	40	37	38	38	40	50	54	29	71	54
ENSDARG00000089582	85	66	71	58	59	76	76	65	69	65
ENSDARG00000045853	27	27	20	36	45	21	40	34	32	18
ENSDARG00000101843	2	0	2	1	2	0	0	3	4	0
ENSDARG00000113713	5	0	3	4	5	3	7	6	3	8
ENSDARG00000103172	0	0	0	0	0	0	0	0	0	0
ENSDARG00000099440	3	2	2	5	1	3	2	3	2	1
ENSDARG00000104650	0	0	0	0	0	0	0	0	0	0
ENSDARG00000098305	56	60	42	54	42	49	55	45	77	45
ENSDARG00000088847	0	0	1	3	3	6	2	0	0	2
ENSDARG00000099414	3	5	5	3	8	4	6	2	6	8
ENSDARG00000103079	0	0	0	0	0	0	0	0	0	0
ENSDARG00000114558	6	5	11	4	13	6	4	6	7	4
ENSDARG00000038386	140	125	110	105	115	144	133	126	149	116
ENSDARG00000099789	1	1	0	1	0	0	0	2	0	1
ENSDARG00000099347	0	0	0	0	0	0	0	0	0	0
ENSDARG00000098979	0	2	1	1	0	1	1	0	0	0
ENSDARG00000101772	31	50	50	45	43	38	27	42	38	48
ENSDARG00000100652	1	1	0	1	0	0	0	1	0	0
ENSDARG00000101497	0	0	0	0	1	0	0	0	1	0
ENSDARG00000100142	20	30	27	34	22	20	24	28	24	23
ENSDARG00000104239	0	0	0	1	1	0	0	0	0	1
ENSDARG00000099837	5	4	3	3	3	10	1	9	4	4
ENSDARG00000104890	145	169	168	165	166	200	138	143	247	178
ENSDARG00000005453	675	649	877	858	778	867	997	911	806	855
ENSDARG00000098892	30	38	33	28	30	32	28	26	34	35
ENSDARG00000100338	3	3	3	1	2	11	0	4	3	4
ENSDARG00000100006	98	85	126	90	107	122	77	90	128	118
ENSDARG00000100671	0	0	1	1	0	0	0	0	1	1
ENSDARG00000032319	244	242	279	282	273	241	228	271	222	299
ENSDARG00000090468	103	113	139	132	139	98	111	92	103	100
ENSDARG00000091974	33	39	43	37	29	29	29	23	34	30
ENSDARG00000099281	1055	1129	864	944	978	1115	864	920	962	882
ENSDARG00000093020	0	0	0	0	0	0	0	0	0	0
ENSDARG00000007175	177	170	212	206	222	153	243	178	187	209
ENSDARG00000074223	159	180	181	149	154	161	166	165	172	155
ENSDARG00000101230	5	2	5	6	9	4	3	4	4	7
ENSDARG00000104819	1	1	2	1	3	1	1	2	2	2
ENSDARG00000104887	6	7	3	3	2	7	5	7	2	4
ENSDARG00000100262	12	9	11	10	9	4	22	13	10	13
ENSDARG00000101828	174	180	192	168	153	218	170	158	189	169
ENSDARG00000104737	13	4	3	4	4	5	5	5	3	6
ENSDARG00000100842	4	3	3	4	5	4	3	4	3	3
ENSDARG00000111998	9	7	11	6	6	6	8	14	11	10
ENSDARG00000002174	106	108	114	119	128	120	130	134	85	115
ENSDARG00000110917	9	4	6	6	11	4	5	6	7	6
ENSDARG00000099381	48	36	33	40	32	44	45	26	61	38
ENSDARG00000098628	3	7	7	5	5	5	3	8	4	10
ENSDARG00000100811	0	0	0	0	0	0	0	0	0	0
ENSDARG00000101757	304	354	230	292	347	450	259	287	583	306
ENSDARG00000099328	39	30	36	29	19	36	44	46	34	39
ENSDARG00000110860	10	4	9	3	5	11	5	7	13	10
ENSDARG00000079985	491	538	566	691	608	528	714	737	550	599
ENSDARG00000103218	125	158	134	157	163	171	146	124	185	133
ENSDARG00000099293	1	1	2	0	0	2	1	1	1	0
ENSDARG00000113141	14	8	12	9	13	7	11	9	12	11
ENSDARG00000109255	0	6	3	2	6	2	7	6	1	0
ENSDARG00000105219	2	1	2	1	1	1	1	1	0	1
ENSDARG00000006011	103	82	109	88	88	89	87	82	96	85
ENSDARG00000098199	5	0	0	1	1	0	2	2	1	2
ENSDARG00000103306	100	110	104	90	86	109	57	76	113	95
ENSDARG00000102156	0	0	0	1	1	0	0	1	1	0
ENSDARG00000098066	16	19	21	24	10	26	18	16	24	19
ENSDARG00000114142	361	334	304	320	345	548	448	400	533	460
ENSDARG00000099711	29	24	29	17	14	21	17	25	23	24
ENSDARG00000112586	1	1	2	2	1	0	1	0	1	1
ENSDARG00000114396	3	2	6	4	4	1	0	3	2	2
ENSDARG00000030153	790	837	921	852	804	775	845	733	805	813
ENSDARG00000100463	2	0	0	0	0	0	0	0	0	2
ENSDARG00000045563	339	339	378	386	335	314	314	347	293	338
ENSDARG00000045561	70	69	61	97	78	57	44	53	99	59
ENSDARG00000002128	414	421	437	478	482	404	383	454	405	397
ENSDARG00000104088	44	61	38	31	41	42	40	43	47	45
ENSDARG00000101528	0	1	1	0	1	0	0	0	0	0
ENSDARG00000103458	0	0	0	2	0	1	1	3	1	0
ENSDARG00000098604	8	4	8	8	9	6	8	6	4	5
ENSDARG00000098991	4	5	7	14	5	5	7	4	5	7
ENSDARG00000098383	24	21	23	18	23	28	27	19	33	20
ENSDARG00000103239	6	3	3	2	2	3	5	7	3	2
ENSDARG00000094175	8	6	6	4	4	4	8	4	6	7
ENSDARG00000104892	0	0	0	0	2	0	0	0	1	0
ENSDARG00000105756	1	3	3	0	10	1	3	3	0	7
ENSDARG00000091393	104	115	116	127	134	127	106	144	114	148
ENSDARG00000113804	63	73	74	82	89	77	79	83	84	87
ENSDARG00000100556	73	59	52	63	49	78	64	57	55	64
ENSDARG00000100160	9	13	19	9	11	10	13	11	12	10
ENSDARG00000105731	0	0	0	0	0	0	0	0	0	0
ENSDARG00000105749	1	0	1	2	0	2	1	1	3	1
ENSDARG00000105829	0	1	0	0	0	0	0	0	1	0
ENSDARG00000075417	100	106	102	84	97	111	79	88	84	98
ENSDARG00000103375	43	37	39	41	32	31	43	30	36	37
ENSDARG00000098324	49	61	55	56	59	59	69	83	48	63
ENSDARG00000089598	52	51	66	50	45	48	59	61	42	48
ENSDARG00000089092	15	17	21	19	21	15	22	15	8	14
ENSDARG00000104446	21	20	30	18	30	31	44	29	36	33
ENSDARG00000089715	7	7	13	15	15	11	13	13	7	18
ENSDARG00000098183	23	10	9	14	19	20	13	8	22	19
ENSDARG00000100864	13	14	18	13	17	19	10	24	9	10
ENSDARG00000103227	0	0	0	0	0	0	0	0	0	0
ENSDARG00000101174	2	0	1	1	1	0	0	1	0	1
ENSDARG00000104266	50	39	36	37	38	38	38	40	70	42
ENSDARG00000099864	8	21	9	9	14	22	15	11	39	15
ENSDARG00000098721	40	32	36	34	28	50	39	28	47	35
ENSDARG00000098722	3	3	7	9	10	5	5	2	9	4
ENSDARG00000098351	38	57	61	61	48	43	38	42	46	39
ENSDARG00000102460	6	6	10	4	7	11	6	6	4	12
ENSDARG00000113826	25	30	22	25	33	37	38	27	39	35
ENSDARG00000116915	25	11	27	18	28	20	24	27	30	21
ENSDARG00000100302	52	57	49	47	55	48	63	48	71	47
ENSDARG00000105696	54	53	53	60	40	38	40	42	41	49
ENSDARG00000103865	53	50	60	68	61	51	60	63	61	66
ENSDARG00000103850	25	24	26	21	22	21	27	30	21	24
ENSDARG00000105781	1	1	2	1	1	2	1	1	1	0
ENSDARG00000101365	73	63	88	66	97	78	74	78	61	62
ENSDARG00000099262	78	62	67	75	79	96	85	58	100	82
ENSDARG00000098189	45	39	43	49	34	39	41	44	43	51
ENSDARG00000091869	121	88	102	112	115	115	102	92	88	107
ENSDARG00000095030	166	172	180	180	165	178	193	180	158	206
ENSDARG00000105728	62	51	60	70	51	61	80	55	50	65
ENSDARG00000095135	107	109	103	110	112	81	124	103	92	102
ENSDARG00000096111	0	0	0	0	0	0	0	0	0	0
ENSDARG00000105713	139	130	127	112	98	135	123	131	90	130
ENSDARG00000074298	328	334	373	339	341	352	346	369	366	399
ENSDARG00000101389	92	88	81	95	72	76	102	75	108	77
ENSDARG00000104167	2	1	1	1	0	5	1	0	3	0
ENSDARG00000098541	2	4	4	6	6	3	7	4	2	4
ENSDARG00000096142	4	5	2	4	3	4	1	3	3	2
ENSDARG00000098389	8	11	10	13	15	6	15	14	11	16
ENSDARG00000054957	32	24	23	34	51	27	35	35	23	45
ENSDARG00000114364	3	2	1	1	5	0	1	0	2	1
ENSDARG00000104009	2	2	4	0	2	0	4	3	2	0
ENSDARG00000100219	32	25	29	24	28	26	29	21	34	34
ENSDARG00000077239	1	0	2	2	2	2	1	4	0	1
ENSDARG00000096120	82	80	89	98	99	91	101	103	65	101
ENSDARG00000075470	21	14	13	11	19	13	14	20	11	11
ENSDARG00000096030	6	8	11	5	11	3	12	5	8	4
ENSDARG00000096141	22	27	27	32	42	25	31	38	25	33
ENSDARG00000101193	43	37	32	41	54	37	39	40	35	43
ENSDARG00000073708	6	2	1	2	7	3	3	5	3	2
ENSDARG00000105816	128	125	123	110	154	130	139	104	139	151
ENSDARG00000095670	0	0	0	0	0	0	0	0	0	0
ENSDARG00000103751	93	92	129	118	117	93	108	93	81	119
ENSDARG00000102154	213	216	282	263	216	214	264	268	242	276
ENSDARG00000104502	103	87	102	74	94	98	121	86	103	106
ENSDARG00000094612	25	34	26	42	30	33	29	24	19	33
ENSDARG00000094551	55	55	50	59	62	34	61	44	44	47
ENSDARG00000101484	34	33	29	37	38	43	33	42	44	30
ENSDARG00000098220	20	23	17	14	12	26	29	20	26	16
ENSDARG00000099415	1	4	2	3	1	2	2	4	2	1
ENSDARG00000092608	65	58	59	56	52	54	61	63	49	46
ENSDARG00000080016	70	49	45	53	55	51	43	50	58	41
ENSDARG00000105727	1	1	1	0	1	2	2	2	1	2
ENSDARG00000105692	43	38	46	52	51	44	53	51	39	44
ENSDARG00000105806	35	39	39	36	29	39	40	26	43	41
ENSDARG00000100568	2	3	5	7	7	0	1	2	2	4
ENSDARG00000099337	3	9	2	6	13	9	4	6	3	7
ENSDARG00000101634	49	42	58	45	52	54	51	46	71	49
ENSDARG00000113780	13	13	13	11	20	15	18	15	12	18
ENSDARG00000115655	5	4	13	5	8	2	6	4	10	5
ENSDARG00000102999	11	18	7	13	17	10	11	6	11	8
ENSDARG00000103497	4	4	7	6	9	10	11	6	6	7
ENSDARG00000098494	0	0	0	1	4	0	1	1	1	1
ENSDARG00000109697	9	14	19	18	25	12	18	12	13	14
ENSDARG00000112878	3	5	4	7	5	2	2	7	2	5
ENSDARG00000103247	3	6	10	9	13	12	8	11	14	8
ENSDARG00000109319	17	11	14	11	15	8	17	10	8	15
ENSDARG00000101807	0	0	0	1	3	0	0	2	1	2
ENSDARG00000105091	81	77	67	65	87	90	92	94	95	80
ENSDARG00000103283	29	21	31	24	30	24	22	18	18	24
ENSDARG00000099090	4	6	9	5	5	7	5	6	3	4
ENSDARG00000105242	1	2	0	2	1	2	0	2	0	2
ENSDARG00000104561	37	46	32	36	41	36	39	44	33	40
ENSDARG00000104341	38	49	32	31	53	44	34	46	66	56
ENSDARG00000100752	785	742	991	898	793	735	853	962	808	889
ENSDARG00000105760	74	76	79	91	81	76	66	75	76	83
ENSDARG00000105744	462	499	575	579	478	545	624	636	540	625
ENSDARG00000114716	21	14	21	22	22	17	28	22	15	19
ENSDARG00000102884	0	1	0	0	1	3	0	2	2	0
ENSDARG00000101327	5	6	3	6	3	9	9	1	6	4
ENSDARG00000017108	0	2	2	5	3	2	3	2	1	2
ENSDARG00000105822	315	308	431	449	361	358	422	483	289	405
ENSDARG00000098835	12	11	10	15	21	13	14	14	15	13
ENSDARG00000110810	27	34	33	35	38	36	33	32	44	32
ENSDARG00000086179	25	23	21	21	27	34	27	27	35	32
ENSDARG00000098444	62	85	100	82	64	88	101	85	100	97
ENSDARG00000100743	132	146	124	138	134	148	148	131	160	151
ENSDARG00000099910	4	1	4	1	6	0	2	4	3	4
ENSDARG00000017454	783	844	1051	1057	1131	724	870	988	689	840
ENSDARG00000104619	11	14	13	19	17	25	14	14	22	14
ENSDARG00000101388	182	179	180	172	161	222	160	153	278	149
ENSDARG00000068830	36	30	62	47	64	33	34	44	25	49
ENSDARG00000102616	48	48	44	44	50	63	49	30	67	46
ENSDARG00000101966	6	10	13	10	14	14	21	16	11	17
ENSDARG00000102360	1	3	4	2	2	2	2	3	4	1
ENSDARG00000100624	519	512	583	567	497	464	601	590	455	578
ENSDARG00000102191	857	752	901	894	780	844	845	756	948	868
ENSDARG00000103844	153	146	164	159	126	155	140	144	175	155
ENSDARG00000099529	11	13	12	20	16	10	12	8	18	11
ENSDARG00000098369	40	37	40	39	24	40	40	27	56	28
ENSDARG00000102468	48	40	57	44	34	42	42	39	54	43
ENSDARG00000090392	60	27	56	56	54	42	57	58	57	58
ENSDARG00000102575	28	34	38	40	36	47	47	39	50	37
ENSDARG00000104916	101	122	104	113	108	135	107	105	133	109
ENSDARG00000099112	70	56	65	57	56	54	75	49	70	51
ENSDARG00000100348	30	24	17	26	23	22	27	27	34	33
ENSDARG00000104966	37	39	65	44	51	56	62	58	49	51
ENSDARG00000103197	57	49	51	47	48	52	45	42	60	66
ENSDARG00000098218	27	21	19	22	27	29	25	18	32	25
ENSDARG00000102432	12	12	11	13	13	18	10	9	18	7
ENSDARG00000103314	8	2	11	1	11	3	12	6	7	6
ENSDARG00000101653	78	55	52	56	38	63	57	49	66	60
ENSDARG00000100405	30	31	21	27	25	33	29	20	35	28
ENSDARG00000098741	13	10	19	25	14	16	16	22	18	17
ENSDARG00000101571	48	40	26	47	43	36	59	50	67	33
ENSDARG00000104956	40	26	33	27	27	21	43	37	28	37
ENSDARG00000098653	0	0	1	0	1	0	0	0	0	0
ENSDARG00000104008	67	54	44	67	67	68	58	51	98	61
ENSDARG00000104166	43	28	34	25	22	32	44	44	37	27
ENSDARG00000101551	85	75	76	98	107	106	72	78	118	81
ENSDARG00000112632	85	59	77	76	62	60	80	58	82	70
ENSDARG00000112990	1	0	4	1	5	1	0	0	3	2
ENSDARG00000110543	2	2	2	0	2	1	2	1	3	4
ENSDARG00000116378	366	282	240	259	337	352	334	223	334	300
ENSDARG00000088367	14	15	11	10	17	11	11	9	8	22
ENSDARG00000117168	3	4	4	3	3	1	2	1	1	2
ENSDARG00000105058	2	4	0	7	7	1	4	3	3	0
ENSDARG00000100143	681	701	853	782	723	676	771	745	741	777
ENSDARG00000100001	16	11	13	19	11	8	13	11	9	13
ENSDARG00000101908	493	532	545	520	552	456	451	512	480	394
ENSDARG00000110802	0	0	0	0	0	0	1	0	0	0
ENSDARG00000111326	85	90	100	99	97	96	115	116	118	88
ENSDARG00000112487	32	25	16	15	25	26	20	18	30	24
ENSDARG00000043798	51	39	37	54	33	35	57	29	46	45
ENSDARG00000101912	5	2	5	5	8	10	4	4	2	4
ENSDARG00000101967	551	584	704	813	692	599	661	755	491	762
ENSDARG00000115988	4	5	13	10	6	6	8	15	5	10
ENSDARG00000092436	19	16	37	22	22	19	23	33	19	25
ENSDARG00000101014	1	7	2	2	6	3	8	4	3	4
ENSDARG00000114030	0	1	3	1	1	3	3	1	2	2
ENSDARG00000114743	2	0	0	1	1	0	0	0	1	2
ENSDARG00000101049	60	65	63	72	55	77	65	56	105	60
ENSDARG00000098811	61	70	75	63	80	50	66	72	51	74
ENSDARG00000102791	5	4	1	4	2	2	3	2	1	2
ENSDARG00000103102	99	93	75	72	62	97	88	87	109	85
ENSDARG00000102561	1	5	2	6	6	1	2	3	4	4
ENSDARG00000105051	1	0	0	0	0	0	0	0	1	0
ENSDARG00000117206	0	0	0	0	0	0	0	0	0	0
ENSDARG00000109260	0	0	0	0	0	0	0	0	0	0
ENSDARG00000109896	0	0	0	0	0	0	0	0	0	0
ENSDARG00000108269	0	0	0	0	0	0	0	0	0	0
ENSDARG00000110249	0	0	0	0	0	0	0	0	0	0
ENSDARG00000111835	0	0	0	0	0	0	0	0	0	0
ENSDARG00000111955	0	0	0	0	0	0	0	0	0	0
ENSDARG00000114517	0	0	0	0	0	0	0	0	0	0
ENSDARG00000081218	0	0	0	0	0	0	1	0	0	0
ENSDARG00000113283	0	0	0	0	0	0	0	0	0	0
ENSDARG00000109244	0	0	0	0	0	0	0	0	0	0
ENSDARG00000076624	485	414	523	484	551	359	422	457	476	448
ENSDARG00000109530	0	0	0	0	0	0	0	0	0	0
ENSDARG00000114277	0	0	0	0	0	0	0	0	0	0
ENSDARG00000113973	0	0	0	0	0	0	0	1	0	0
ENSDARG00000114101	0	0	0	0	0	0	0	0	0	0
ENSDARG00000108019	0	0	0	0	0	0	0	0	0	1
ENSDARG00000116234	0	0	0	0	0	0	0	0	0	0
ENSDARG00000109894	0	0	0	0	0	0	0	0	0	0
ENSDARG00000116121	0	0	0	0	0	0	0	0	0	0
ENSDARG00000112158	0	0	0	0	0	0	0	0	0	0
ENSDARG00000110135	0	0	0	0	0	0	0	0	0	0
ENSDARG00000116282	0	0	0	0	0	0	0	0	0	0
ENSDARG00000113873	0	0	0	0	0	0	0	0	0	0
ENSDARG00000110785	0	0	0	0	0	0	0	0	0	0
ENSDARG00000082287	1	2	0	5	1	0	0	2	2	2
ENSDARG00000113006	0	0	0	0	0	0	0	0	0	0
ENSDARG00000114545	0	0	0	0	0	0	0	0	0	0
ENSDARG00000112350	0	0	0	0	0	0	0	0	0	0
ENSDARG00000111563	0	0	0	1	0	0	0	0	0	0
ENSDARG00000115134	0	0	0	0	0	0	0	0	0	0
ENSDARG00000117183	0	0	0	0	0	0	0	0	0	0
ENSDARG00000115210	0	0	0	0	0	0	0	0	0	0
ENSDARG00000116675	0	0	0	0	0	0	0	0	0	0
ENSDARG00000114183	0	0	0	0	0	0	0	0	0	0
ENSDARG00000110847	0	0	0	0	0	0	0	0	0	0
ENSDARG00000090401	37	52	47	58	88	27	25	25	31	14
ENSDARG00000115366	0	0	0	0	0	0	0	0	0	0
ENSDARG00000101647	0	0	0	0	0	1	0	0	0	0
ENSDARG00000111857	0	0	0	0	0	0	0	0	0	0
ENSDARG00000114596	0	0	0	0	0	0	0	0	0	0
ENSDARG00000113211	0	0	0	0	0	0	1	0	0	0
ENSDARG00000114441	0	0	0	0	0	0	0	0	0	0
ENSDARG00000116873	0	0	0	0	0	0	0	0	0	0
ENSDARG00000111577	0	0	0	0	0	0	0	0	0	0
ENSDARG00000112757	0	0	0	0	0	0	0	0	0	0
ENSDARG00000116063	0	0	0	0	0	0	0	0	0	0
ENSDARG00000116559	0	0	0	0	0	0	0	0	0	0
ENSDARG00000090998	104	98	103	91	111	91	73	68	80	78
ENSDARG00000116396	0	0	0	0	0	0	0	0	0	0
ENSDARG00000112939	0	0	0	0	0	0	0	0	0	0
ENSDARG00000116023	7	5	4	3	6	3	8	2	2	4
ENSDARG00000113979	0	0	0	0	0	0	0	0	0	0
ENSDARG00000080512	1	0	0	0	0	0	0	0	0	1
ENSDARG00000110373	0	0	0	0	0	0	0	0	0	0
ENSDARG00000105067	5	8	9	10	7	4	6	8	7	5
ENSDARG00000104301	84	89	106	113	118	103	69	76	64	92
ENSDARG00000111566	0	0	0	0	0	0	0	0	0	0
ENSDARG00000111749	0	0	0	0	0	0	0	0	0	0
ENSDARG00000112126	2	1	0	1	2	0	0	1	1	0
ENSDARG00000115443	0	0	0	0	0	0	0	0	0	0
ENSDARG00000105739	2	3	0	2	2	2	1	0	1	0
ENSDARG00000100660	268	298	293	334	257	199	233	232	235	214
ENSDARG00000104163	50	44	61	53	58	60	55	38	40	60
ENSDARG00000111726	0	0	0	0	0	0	0	0	0	0
ENSDARG00000083126	5	0	9	4	6	4	0	2	4	7
ENSDARG00000101714	0	0	0	0	0	0	0	0	0	0
ENSDARG00000105746	11	10	12	15	15	12	17	23	15	10
ENSDARG00000114904	0	0	0	0	0	0	0	0	0	0
ENSDARG00000111330	0	0	0	0	0	0	0	0	0	0
ENSDARG00000114693	0	0	0	0	0	0	0	0	0	0
ENSDARG00000113647	0	0	0	0	0	0	0	0	0	0
ENSDARG00000115323	0	0	1	0	0	0	0	1	0	1
ENSDARG00000115589	0	0	0	0	0	0	0	0	0	0
ENSDARG00000112506	0	0	0	0	0	0	0	0	0	0
ENSDARG00000098196	29	35	36	19	39	10	21	14	20	14
ENSDARG00000110957	0	0	0	0	0	0	0	0	0	0
ENSDARG00000116749	0	0	0	0	0	0	0	0	0	0
ENSDARG00000084828	1	1	1	4	3	0	4	0	0	3
ENSDARG00000112468	0	0	0	0	0	0	0	0	0	0
ENSDARG00000106389	0	0	0	0	0	0	0	0	0	0
ENSDARG00000113830	0	0	0	0	0	0	0	0	0	0
ENSDARG00000112296	0	0	0	0	0	0	0	0	0	0
ENSDARG00000110138	0	0	0	0	0	0	0	0	0	0
ENSDARG00000110007	0	0	0	0	0	0	0	0	0	0
ENSDARG00000115654	0	0	0	0	0	0	0	0	0	0
ENSDARG00000111124	0	0	0	0	0	0	0	0	0	0
ENSDARG00000116481	0	0	0	0	0	0	0	0	0	0
ENSDARG00000105976	23	16	16	14	12	21	23	8	13	15
ENSDARG00000113020	0	0	0	0	0	0	0	0	0	0
ENSDARG00000109802	0	1	0	0	3	0	0	0	0	1
ENSDARG00000039724	4	4	5	17	22	5	9	9	9	7
ENSDARG00000112858	1	0	0	1	3	0	2	1	0	0
ENSDARG00000104226	0	0	0	0	0	0	0	0	0	0
ENSDARG00000113119	0	0	0	0	0	0	0	0	0	0
ENSDARG00000109967	0	0	0	0	0	0	0	0	0	0
ENSDARG00000114332	21	16	17	14	17	28	20	15	26	16
ENSDARG00000104674	3049	2986	4276	3920	4283	2921	3686	3752	2807	4078
ENSDARG00000116653	0	0	0	0	0	0	0	0	0	0
ENSDARG00000111191	0	0	0	0	0	0	0	0	0	0
ENSDARG00000113618	0	0	0	0	0	0	0	0	0	0
ENSDARG00000110605	0	0	0	0	0	0	0	0	0	0
ENSDARG00000111346	0	0	0	0	0	0	0	0	0	0
ENSDARG00000116572	0	0	0	0	0	0	0	0	0	0
ENSDARG00000093865	0	0	0	2	1	0	0	1	0	0
ENSDARG00000112166	0	0	0	0	0	0	0	0	0	0
ENSDARG00000101971	0	0	0	0	0	0	0	0	0	0
ENSDARG00000111220	0	0	0	0	0	0	0	0	0	0
ENSDARG00000114956	0	0	0	0	0	0	0	0	0	0
ENSDARG00000070414	2	6	8	7	6	8	2	1	11	9
ENSDARG00000059409	9	3	5	10	11	10	8	10	12	7
ENSDARG00000063686	178	180	197	194	188	158	154	142	165	157
ENSDARG00000099048	6	8	12	11	11	7	12	10	9	8
ENSDARG00000043802	68	70	67	70	75	63	60	52	72	58
ENSDARG00000116298	1	1	3	4	0	4	3	4	2	3
ENSDARG00000116574	16	7	12	14	11	17	17	15	18	17
ENSDARG00000113526	1	0	0	0	0	0	1	1	1	0
ENSDARG00000114289	0	0	2	0	0	0	1	0	0	0
ENSDARG00000112928	8	2	8	7	11	3	5	2	3	1
ENSDARG00000025601	0	1	0	0	1	1	2	0	1	0
ENSDARG00000109871	0	0	0	0	0	0	0	0	0	0
ENSDARG00000114317	0	0	1	0	0	1	1	2	2	0
ENSDARG00000104041	50	49	27	40	60	51	56	46	52	55
ENSDARG00000053695	108	82	121	92	102	95	104	80	87	113
ENSDARG00000114042	0	0	0	0	0	0	0	0	0	0
ENSDARG00000098716	17	27	21	21	27	32	15	24	22	20
ENSDARG00000113971	60	50	52	57	47	45	35	66	53	43
ENSDARG00000102283	0	1	3	1	0	0	1	1	0	0
ENSDARG00000101680	613	791	628	689	751	590	534	648	484	596
ENSDARG00000112940	9	11	11	15	13	3	8	11	9	13
ENSDARG00000100898	0	0	0	0	0	0	0	0	0	0
ENSDARG00000106138	74	64	67	81	89	71	56	82	48	75
ENSDARG00000099821	24	16	13	9	17	12	27	22	25	15
ENSDARG00000111421	0	0	0	0	0	0	0	0	0	0
ENSDARG00000082618	0	0	0	0	0	0	0	0	0	0
ENSDARG00000114375	0	0	0	0	0	0	0	0	0	0
ENSDARG00000112345	0	0	0	0	0	0	0	0	0	0
ENSDARG00000115251	0	0	0	0	0	0	0	0	0	0
ENSDARG00000112430	0	0	1	0	0	0	0	0	0	0
ENSDARG00000112696	0	0	0	0	0	0	0	0	0	0
ENSDARG00000109941	0	0	0	0	0	0	0	0	0	0
ENSDARG00000105038	25	21	22	16	14	14	23	17	14	15
ENSDARG00000116816	0	0	0	0	0	0	0	0	0	0
ENSDARG00000103784	0	0	0	0	0	0	0	0	0	0
ENSDARG00000114078	0	0	0	0	0	0	0	0	0	0
ENSDARG00000111255	0	0	0	0	0	0	0	0	0	0
ENSDARG00000110389	0	0	0	0	0	0	0	0	0	0
ENSDARG00000117071	0	0	0	0	0	0	0	0	0	0
ENSDARG00000110162	0	0	0	0	0	0	0	0	0	0
ENSDARG00000005126	12	24	29	24	28	24	26	17	15	15
ENSDARG00000106953	0	0	0	0	0	0	0	0	0	0
ENSDARG00000113908	0	0	0	0	0	0	0	0	0	0
ENSDARG00000116475	0	0	0	0	0	0	0	0	0	0
ENSDARG00000111198	3	2	2	1	0	2	3	3	1	5
ENSDARG00000113362	0	0	0	0	0	0	0	0	0	0
ENSDARG00000110454	1	0	2	4	0	0	1	2	1	0
ENSDARG00000111875	1	1	2	1	0	0	3	0	0	0
ENSDARG00000110122	0	0	0	0	0	0	0	0	0	0
ENSDARG00000087544	21	20	19	25	41	28	28	23	19	22
ENSDARG00000116616	0	0	0	0	0	0	0	0	0	0
ENSDARG00000098775	0	0	0	0	0	0	0	0	0	0
ENSDARG00000114362	0	0	0	0	0	0	0	0	0	0
ENSDARG00000112901	0	0	0	0	0	0	0	0	0	0
ENSDARG00000110080	0	0	0	0	0	0	0	0	0	0
ENSDARG00000116910	0	0	0	0	0	0	0	0	0	0
ENSDARG00000114969	0	0	0	0	0	0	0	0	0	0
ENSDARG00000082790	0	0	0	0	0	0	0	0	0	0
ENSDARG00000116138	0	0	0	0	0	0	0	0	0	0
ENSDARG00000113652	0	0	0	0	0	0	0	0	0	0
ENSDARG00000112802	0	0	0	0	0	0	0	0	0	0
ENSDARG00000084778	0	0	0	0	0	1	0	0	0	0
ENSDARG00000114761	0	0	0	0	0	0	0	0	0	0
ENSDARG00000109781	0	0	0	0	0	0	0	0	0	0
ENSDARG00000114506	0	0	0	0	0	0	0	0	0	0
ENSDARG00000114963	54	46	31	43	33	25	50	51	43	44
ENSDARG00000115466	0	0	0	0	0	0	0	0	0	0
ENSDARG00000112061	7	13	8	14	12	9	5	5	7	6
ENSDARG00000113672	0	0	0	0	0	0	0	0	0	0
ENSDARG00000114391	0	0	0	0	0	0	0	0	0	0
ENSDARG00000110470	432	408	467	443	400	486	470	458	425	448
ENSDARG00000083413	0	0	0	0	0	0	0	0	0	0
ENSDARG00000115693	0	0	0	0	0	0	0	0	1	0
ENSDARG00000115393	0	0	0	0	0	0	0	0	0	0
ENSDARG00000112457	0	0	0	0	0	0	0	0	0	0
ENSDARG00000116681	0	0	0	0	0	0	0	0	0	0
ENSDARG00000100931	0	0	0	0	0	0	0	0	0	0
ENSDARG00000114421	0	0	0	0	0	0	0	0	0	0
ENSDARG00000111520	0	0	0	0	0	0	0	0	0	0
ENSDARG00000110538	0	0	0	0	0	0	0	0	0	0
ENSDARG00000111592	0	0	0	0	0	0	0	0	0	0
ENSDARG00000114485	0	0	0	0	0	0	0	0	0	0
ENSDARG00000111975	0	0	0	0	0	0	0	0	0	0
ENSDARG00000112684	3	1	1	1	5	3	1	1	1	0
ENSDARG00000114924	0	0	0	0	0	0	0	0	0	0
ENSDARG00000110404	0	1	2	2	1	0	3	0	2	2
ENSDARG00000077266	1	1	1	0	1	2	3	1	2	4
ENSDARG00000113298	0	0	0	0	0	0	0	0	0	0
ENSDARG00000113340	0	0	0	0	0	0	0	0	0	0
ENSDARG00000111674	0	0	0	0	0	0	0	0	0	0
ENSDARG00000081807	1	3	3	6	5	2	1	3	3	1
ENSDARG00000102586	73	70	82	116	93	64	77	93	76	80
ENSDARG00000107526	29	25	32	21	26	29	27	21	28	16
ENSDARG00000113612	0	0	0	0	0	0	0	0	0	0
ENSDARG00000114678	8	6	1	6	7	6	3	2	7	4
ENSDARG00000092938	5	1	4	2	2	2	3	4	1	3
ENSDARG00000104616	0	1	1	0	0	0	0	0	0	0
ENSDARG00000113483	0	0	0	0	0	0	0	0	0	0
ENSDARG00000109951	0	0	0	0	0	0	0	0	0	0
ENSDARG00000109515	0	0	0	0	0	0	0	0	0	0
ENSDARG00000115686	0	0	0	0	0	0	0	0	0	0
ENSDARG00000111541	0	0	0	0	0	0	0	0	0	0
ENSDARG00000101813	3605	3529	4132	4550	4671	3526	4591	4712	3696	4415
ENSDARG00000113105	12	16	16	16	18	5	17	15	12	18
ENSDARG00000099590	0	0	0	0	0	0	1	0	0	0
ENSDARG00000102123	297	308	270	277	279	279	272	291	331	267
ENSDARG00000108420	0	0	0	0	0	0	0	0	0	0
ENSDARG00000112473	11	6	12	7	10	7	8	11	13	9
ENSDARG00000104049	880	851	1079	1047	951	803	945	1000	868	956
ENSDARG00000109254	0	0	0	0	0	0	0	0	0	0
ENSDARG00000114915	0	0	0	0	0	0	0	0	0	0
ENSDARG00000101156	0	1	1	0	0	1	0	0	2	2
ENSDARG00000069244	156	179	114	147	133	151	146	160	194	161
ENSDARG00000110974	0	0	0	0	0	0	0	0	0	0
ENSDARG00000117006	0	0	0	0	0	0	0	0	0	1
ENSDARG00000109339	3	7	3	3	8	5	4	2	4	15
ENSDARG00000102474	2022	1848	2145	2074	1746	2028	2110	2077	2151	2116
ENSDARG00000114521	0	3	9	4	3	1	2	3	1	1
ENSDARG00000115524	1	5	3	3	4	0	2	6	3	2
ENSDARG00000103350	398	496	535	531	484	441	423	512	383	417
ENSDARG00000080902	2	0	1	0	0	0	1	1	0	1
ENSDARG00000113016	19	21	29	22	24	24	32	23	15	28
ENSDARG00000111460	0	0	0	0	0	0	0	0	0	0
ENSDARG00000109385	0	0	0	0	0	0	0	0	0	0
ENSDARG00000103495	7	1	4	4	2	3	4	6	6	1
ENSDARG00000111217	0	0	0	0	0	0	0	0	0	0
ENSDARG00000115532	0	0	0	0	0	0	0	0	0	0
ENSDARG00000117047	0	0	0	0	0	0	0	0	0	0
ENSDARG00000116964	0	0	0	0	0	0	0	0	0	0
ENSDARG00000032627	551	583	567	624	674	528	618	558	615	607
ENSDARG00000115011	0	0	0	0	0	0	0	0	0	0
ENSDARG00000115833	0	0	0	0	0	0	0	0	0	0
ENSDARG00000115434	0	0	0	0	0	0	0	0	0	0
ENSDARG00000099824	6	9	8	2	11	9	4	11	7	7
ENSDARG00000112603	0	0	0	0	0	0	0	0	0	0
ENSDARG00000115588	9	8	9	15	5	7	9	17	8	15
ENSDARG00000111322	0	0	0	0	0	0	0	0	0	0
ENSDARG00000116916	0	0	0	0	0	0	0	0	0	0
ENSDARG00000099787	47	43	38	62	63	47	39	52	50	67
ENSDARG00000114711	4	10	5	14	14	11	10	10	11	16
ENSDARG00000114860	0	0	0	0	1	0	0	0	0	0
ENSDARG00000111887	0	0	0	0	0	0	0	0	0	0
ENSDARG00000112989	0	0	0	0	0	0	0	0	0	0
ENSDARG00000111137	0	0	0	0	0	0	0	0	0	0
ENSDARG00000110052	0	0	0	0	0	0	0	0	0	0
ENSDARG00000113699	10	6	8	5	7	2	3	5	6	9
ENSDARG00000111403	0	0	0	0	0	0	0	0	0	0
ENSDARG00000111278	0	0	0	0	0	0	0	0	0	0
ENSDARG00000113358	0	0	0	0	0	0	0	0	0	0
ENSDARG00000113608	0	0	0	0	0	0	0	0	0	0
ENSDARG00000112406	0	0	0	0	0	0	0	0	0	0
ENSDARG00000108552	0	0	0	0	0	0	0	0	0	0
ENSDARG00000114371	0	0	0	0	0	0	0	0	0	0
ENSDARG00000110640	0	0	0	0	0	0	0	0	0	0
ENSDARG00000110053	0	0	0	0	0	0	0	0	0	0
ENSDARG00000110196	0	0	0	0	0	0	0	0	0	0
ENSDARG00000063578	327	311	395	303	291	323	330	338	330	370
ENSDARG00000113294	2	7	3	2	4	4	4	4	2	2
ENSDARG00000063672	449	442	475	498	509	412	496	509	449	466
ENSDARG00000114561	0	0	0	0	0	0	0	0	0	0
ENSDARG00000114772	0	0	0	0	0	0	0	0	0	0
ENSDARG00000113301	1	1	0	1	1	0	0	0	1	0
ENSDARG00000116657	0	0	0	0	0	1	0	0	0	0
ENSDARG00000116359	0	0	0	0	1	0	0	0	0	0
ENSDARG00000086720	11	10	9	4	10	5	11	6	8	10
ENSDARG00000116114	0	0	0	0	0	0	0	0	0	0
ENSDARG00000114713	0	0	0	0	0	0	0	0	0	0
ENSDARG00000111851	0	0	0	0	0	0	0	0	0	0
ENSDARG00000088002	5	3	0	3	1	0	0	1	2	1
ENSDARG00000112536	0	0	0	0	0	0	0	0	0	0
ENSDARG00000116579	0	0	0	0	0	0	0	0	0	0
ENSDARG00000092197	28	31	27	29	21	40	33	17	37	29
ENSDARG00000114645	15	10	19	17	14	15	16	12	11	11
ENSDARG00000110822	0	0	0	0	0	0	0	0	0	0
ENSDARG00000114311	0	0	0	0	0	0	0	0	0	0
ENSDARG00000117139	0	0	0	0	0	0	0	0	0	0
ENSDARG00000115510	1	0	4	3	0	2	2	2	1	1
ENSDARG00000115258	0	0	0	0	0	0	0	0	0	0
ENSDARG00000106572	0	1	0	0	0	0	0	0	0	0
ENSDARG00000110813	0	0	0	0	0	0	0	0	0	0
ENSDARG00000114836	0	0	0	0	0	0	0	0	0	0
ENSDARG00000086752	25	21	20	21	9	23	27	14	29	22
ENSDARG00000111026	6	3	9	3	9	8	5	5	5	8
ENSDARG00000091499	1	3	2	0	1	0	0	0	1	3
ENSDARG00000114192	0	0	9	0	0	1	0	1	0	0
ENSDARG00000112719	13	12	18	4	3	3	13	5	11	14
ENSDARG00000106267	31	30	27	27	29	29	27	38	21	37
ENSDARG00000116221	4	2	2	9	5	7	2	1	7	3
ENSDARG00000082646	0	0	0	0	0	0	0	0	0	0
ENSDARG00000115917	0	0	0	0	0	0	0	0	0	0
ENSDARG00000116010	0	0	0	0	0	0	0	0	0	0
ENSDARG00000109126	0	0	0	0	0	0	0	0	0	0
ENSDARG00000111750	0	0	0	0	0	0	0	0	0	0
ENSDARG00000111180	0	0	0	0	0	0	0	0	0	0
ENSDARG00000112565	0	0	0	0	0	0	0	0	0	0
ENSDARG00000098243	2	0	3	1	1	1	1	0	3	0
ENSDARG00000117022	0	0	0	0	0	0	0	0	0	0
ENSDARG00000090277	1	3	2	3	6	3	2	4	4	1
ENSDARG00000115512	0	0	0	0	0	0	0	0	0	0
ENSDARG00000116979	0	0	0	0	0	0	0	0	0	0
ENSDARG00000109432	0	1	0	1	0	0	0	0	0	0
ENSDARG00000111036	0	0	0	0	0	0	0	0	0	0
ENSDARG00000112657	0	0	0	0	0	0	0	0	0	0
ENSDARG00000112072	8	2	8	4	3	6	9	8	2	8
ENSDARG00000110846	0	0	0	0	0	0	0	0	0	0
ENSDARG00000117056	0	0	0	0	0	0	0	0	0	0
ENSDARG00000113861	0	0	0	0	0	0	0	0	0	0
ENSDARG00000070299	10	15	14	13	19	20	13	9	16	14
ENSDARG00000109709	0	0	0	0	0	0	0	0	0	0
ENSDARG00000113073	0	0	0	0	0	0	0	0	0	0
ENSDARG00000081977	1	2	2	1	1	2	4	7	1	1
ENSDARG00000112634	0	0	0	0	0	0	0	0	0	0
ENSDARG00000098551	36	41	48	29	30	30	29	33	45	38
ENSDARG00000094854	388	423	314	352	455	396	249	296	474	335
ENSDARG00000116652	0	0	0	0	0	0	0	0	0	0
ENSDARG00000090570	104	79	94	92	107	103	93	96	94	112
ENSDARG00000111679	0	0	0	0	0	0	0	0	0	0
ENSDARG00000116425	0	0	0	0	0	0	0	0	0	0
ENSDARG00000116177	8	10	8	11	7	4	6	8	6	10
ENSDARG00000090038	9	9	9	7	6	12	24	14	9	17
ENSDARG00000092204	108	133	87	80	106	125	44	57	148	69
ENSDARG00000116034	0	0	0	0	0	0	0	0	0	0
ENSDARG00000085395	0	0	0	0	0	0	0	0	0	0
ENSDARG00000105784	181	199	228	195	200	199	204	197	187	186
ENSDARG00000110062	0	0	0	0	1	0	0	0	0	2
ENSDARG00000115389	0	0	0	0	0	0	0	0	0	0
ENSDARG00000113085	0	0	0	0	0	0	0	0	0	0
ENSDARG00000115391	0	0	0	0	0	0	0	0	0	0
ENSDARG00000112106	0	0	0	0	0	0	0	0	0	0
ENSDARG00000115261	0	0	0	0	0	0	0	0	0	0
ENSDARG00000110684	0	0	0	0	0	0	0	0	0	0
ENSDARG00000115392	0	0	0	0	0	1	1	0	0	0
ENSDARG00000110290	30	36	37	36	31	26	31	24	26	23
ENSDARG00000117148	0	0	0	0	0	0	0	0	0	0
ENSDARG00000115792	0	0	0	0	0	0	0	0	0	0
ENSDARG00000114213	0	0	0	0	0	0	0	0	0	0
ENSDARG00000082824	0	0	1	0	2	0	0	0	0	0
ENSDARG00000105691	14	10	19	16	7	10	13	9	7	7
ENSDARG00000115894	11	13	14	14	12	16	22	7	18	9
ENSDARG00000115971	49	43	60	66	53	42	60	78	51	44
ENSDARG00000112206	0	0	0	0	0	0	0	0	0	0
ENSDARG00000112970	61	60	86	65	67	65	63	48	61	68
ENSDARG00000115847	0	0	0	0	0	0	0	0	0	0
ENSDARG00000113385	0	0	0	0	0	0	0	0	0	0
ENSDARG00000113581	0	0	0	0	0	0	0	0	0	0
ENSDARG00000080787	0	0	0	0	0	0	0	0	0	0
ENSDARG00000112073	43	33	47	47	62	37	58	49	54	53
ENSDARG00000114925	0	0	0	0	0	0	0	0	0	0
ENSDARG00000110271	0	0	0	0	0	0	0	0	0	0
ENSDARG00000110594	0	0	0	0	0	0	0	0	0	1
ENSDARG00000110759	0	0	0	0	0	0	0	0	0	0
ENSDARG00000105282	2	1	2	2	0	0	0	1	2	2
ENSDARG00000110916	0	0	0	0	0	0	0	0	0	0
ENSDARG00000109735	1	0	0	0	0	0	1	0	0	0
ENSDARG00000085074	0	0	0	0	0	0	0	0	2	0
ENSDARG00000084431	0	0	0	0	0	0	0	0	0	0
ENSDARG00000111831	0	2	3	1	3	0	1	3	2	0
ENSDARG00000116594	0	0	0	0	0	0	0	0	0	0
ENSDARG00000111444	0	0	0	0	0	0	0	0	0	0
ENSDARG00000100840	0	0	0	0	0	0	0	0	0	0
ENSDARG00000081095	2	2	1	3	2	1	1	1	0	1
ENSDARG00000115618	0	1	0	0	0	0	0	0	0	0
ENSDARG00000113974	0	0	0	0	0	0	0	0	0	0
ENSDARG00000112386	10	12	5	5	5	6	10	6	11	5
ENSDARG00000117184	0	0	0	0	0	0	0	0	0	0
ENSDARG00000111055	0	0	0	0	0	0	0	0	0	0
ENSDARG00000110123	0	0	0	0	0	0	0	0	0	0
ENSDARG00000115978	8	18	27	14	8	10	30	28	5	24
ENSDARG00000109330	0	0	0	0	0	0	0	0	0	0
ENSDARG00000111663	0	0	0	0	0	0	0	0	0	0
ENSDARG00000112949	0	0	0	0	0	0	0	0	0	0
ENSDARG00000116746	0	0	0	0	0	0	0	0	0	0
ENSDARG00000112514	0	0	0	0	0	0	0	0	0	0
ENSDARG00000115613	0	0	0	0	0	0	0	0	0	0
ENSDARG00000115329	0	0	0	0	0	0	0	0	0	0
ENSDARG00000109457	0	0	0	0	0	0	0	0	0	0
ENSDARG00000114244	0	0	0	0	0	0	0	0	0	0
ENSDARG00000109860	0	0	0	0	0	0	0	0	0	0
ENSDARG00000110891	0	0	0	0	0	0	0	0	0	0
ENSDARG00000099280	492	482	611	669	664	401	602	622	427	496
ENSDARG00000113472	0	0	0	0	0	0	0	0	0	0
ENSDARG00000110372	3	2	2	2	3	1	4	1	0	0
ENSDARG00000080467	0	0	1	0	0	0	0	0	0	0
ENSDARG00000089908	14	9	23	24	30	4	16	8	22	12
ENSDARG00000089861	919	911	970	888	771	1028	838	850	1032	1020
ENSDARG00000111578	0	0	0	0	0	0	0	0	0	0
ENSDARG00000111324	0	0	0	0	0	0	0	0	0	0
ENSDARG00000109213	0	0	0	0	0	0	0	0	0	0
ENSDARG00000117007	0	0	0	0	0	0	0	0	0	0
ENSDARG00000115416	5	10	7	9	10	4	6	10	12	5
ENSDARG00000116477	0	0	0	0	0	0	0	0	0	0
ENSDARG00000115317	0	0	0	0	0	0	0	0	0	0
ENSDARG00000104839	738	754	664	678	724	702	1109	704	865	808
ENSDARG00000099341	0	0	0	0	0	0	0	0	0	0
ENSDARG00000112987	0	0	0	0	0	0	0	0	0	0
ENSDARG00000116756	0	0	0	0	0	0	0	0	0	0
ENSDARG00000105674	62	79	57	47	84	78	37	53	98	63
ENSDARG00000107506	11	7	37	21	20	6	9	29	6	15
ENSDARG00000110143	4	3	9	9	9	0	3	7	2	7
ENSDARG00000103095	1455	1716	2005	1787	1782	1453	1669	1606	1642	1481
ENSDARG00000098279	54	40	34	21	34	45	45	36	39	39
ENSDARG00000112451	8	11	9	17	14	14	6	12	10	9
ENSDARG00000115426	3	9	6	10	9	4	6	5	7	11
ENSDARG00000114437	4	4	13	9	5	5	5	8	2	5
[truncated: 30,521 more rows]

## Sheet: Transcriptomics_Analyzed
ID	Gene.name	Description	baseMean	log2FoldChange	lfcSE	stat	pvalue	padj
ENSDARG00000044125	txn	thioredoxin [Source:ZFIN;Acc:ZDB-GENE-040718-162]	716.124	1.594	0.096	16.522	2.53e-61	5.07e-57
ENSDARG00000073876	si:ch1073-165f9.2	si:ch1073-165f9.2 [Source:ZFIN;Acc:ZDB-GENE-141216-228]	237.917	2.734	0.188	14.562	4.91e-48	4.92e-44
ENSDARG00000104572	si:dkey-35h6.1	si:dkey-35h6.1 [Source:ZFIN;Acc:ZDB-GENE-141216-112]	449.758	-3.225	0.224	-14.37	7.97e-47	5.32e-43
ENSDARG00000068128	ppp1r15b	protein phosphatase 1, regulatory subunit 15B [Source:ZFIN;Acc:ZDB-GENE-030829-40]	217.687	2.073	0.167	12.434	1.71e-35	8.54e-32
ENSDARG00000033662	scd	stearoyl-CoA desaturase (delta-9-desaturase) [Source:ZFIN;Acc:ZDB-GENE-031106-3]	139.298	2.674	0.231	11.563	6.35e-31	2.54e-27
ENSDARG00000103846	hspa5	heat shock protein 5 [Source:NCBI gene;Acc:378848]	3316.02	1.925	0.172	11.16	6.38e-29	2.13e-25
ENSDARG00000086374	isg15	ISG15 ubiquitin like modifier [Source:ZFIN;Acc:ZDB-GENE-021211-1]	73.059	3.746	0.356	10.531	6.21e-26	1.78e-22
ENSDARG00000045676	calua	calumenin a [Source:NCBI gene;Acc:415241]	358.889	1.105	0.107	10.337	4.81e-25	1.20e-21
ENSDARG00000075014	sqstm1	sequestosome 1 [Source:ZFIN;Acc:ZDB-GENE-040426-2204]	2582.35	1.439	0.14	10.277	8.93e-25	1.99e-21
ENSDARG00000061061	dpagt1	dolichyl-phosphate (UDP-N-acetylglucosamine) N-acetylglucosaminephosphotransferase 1 (GlcNAc-1-P transferase) [Source:ZFIN;Acc:ZDB-GENE-060526-18]	668.185	1.948	0.19	10.244	1.25e-24	2.51e-21
ENSDARG00000030108	sec22ba	SEC22 homolog B, vesicle trafficking protein a [Source:NCBI gene;Acc:114464]	242.309	1.548	0.151	10.223	1.56e-24	2.57e-21
ENSDARG00000035882	rida	reactive intermediate imine deaminase A homolog [Source:ZFIN;Acc:ZDB-GENE-040718-315]	357.379	-1.501	0.147	-10.222	1.59e-24	2.57e-21
ENSDARG00000045989	arf4a	ADP-ribosylation factor 4a [Source:ZFIN;Acc:ZDB-GENE-040801-109]	211.58	1.057	0.103	10.217	1.67e-24	2.57e-21
ENSDARG00000100339	arf4b	ADP-ribosylation factor 4b [Source:ZFIN;Acc:ZDB-GENE-050417-205]	1235.33	4.07	0.4	10.179	2.46e-24	3.52e-21
ENSDARG00000018491	pdia4	protein disulfide isomerase family A, member 4 [Source:ZFIN;Acc:ZDB-GENE-030131-5493]	557.468	1.368	0.135	10.118	4.58e-24	6.11e-21
ENSDARG00000097725	si:dkey-96g2.1	si:dkey-96g2.1 [Source:ZFIN;Acc:ZDB-GENE-131121-563]	231.511	1.359	0.134	10.107	5.14e-24	6.43e-21
ENSDARG00000074210	zgc:110286	zgc:110286 [Source:ZFIN;Acc:ZDB-GENE-050417-68]	480.218	3.742	0.376	9.952	2.46e-23	2.90e-20
ENSDARG00000070399	alg2	ALG2 alpha-1,3/1,6-mannosyltransferase [Source:ZFIN;Acc:ZDB-GENE-060502-2]	199.524	1.104	0.112	9.841	7.48e-23	8.32e-20
ENSDARG00000045306	slc51a	solute carrier family 51 alpha subunit [Source:NCBI gene;Acc:447807]	741.196	1.118	0.115	9.721	2.46e-22	2.60e-19
ENSDARG00000005122	atp2a2b	ATPase sarcoplasmic/endoplasmic reticulum Ca2+ transporting 2b [Source:ZFIN;Acc:ZDB-GENE-030131-867]	1115.54	0.669	0.069	9.713	2.66e-22	2.67e-19
ENSDARG00000089131	il17rel	interleukin 17 receptor E-like [Source:ZFIN;Acc:ZDB-GENE-120112-1]	57.204	1.89	0.198	9.56	1.18e-21	1.13e-18
ENSDARG00000009001	pdia6	protein disulfide isomerase family A, member 6 [Source:ZFIN;Acc:ZDB-GENE-030131-879]	789.087	1.35	0.144	9.37	7.28e-21	6.63e-18
ENSDARG00000037654	pmm2	phosphomannomutase 2 [Source:ZFIN;Acc:ZDB-GENE-030722-6]	107.252	1.636	0.175	9.348	8.92e-21	7.76e-18
ENSDARG00000013670	hyou1	hypoxia up-regulated 1 [Source:NCBI gene;Acc:327133]	603.134	1.496	0.16	9.324	1.12e-20	9.34e-18
ENSDARG00000086569	zgc:172051	zgc:172051 [Source:ZFIN;Acc:ZDB-GENE-080219-23]	800.085	-1.775	0.191	-9.308	1.30e-20	1.04e-17
ENSDARG00000100562	CABZ01080702.1		128.505	1.224	0.133	9.197	3.68e-20	2.83e-17
ENSDARG00000095863	afp4	antifreeze protein type IV [Source:ZFIN;Acc:ZDB-GENE-030131-5217]	983.182	1.222	0.133	9.168	4.83e-20	3.58e-17
ENSDARG00000018404	krt18a.1	keratin 18a, tandem duplicate 1 [Source:NCBI gene;Acc:352912]	5879.02	0.676	0.074	9.084	1.04e-19	7.47e-17
ENSDARG00000038969	zgc:113142	zgc:113142 [Source:ZFIN;Acc:ZDB-GENE-050220-2]	47.999	1.833	0.205	8.952	3.48e-19	2.40e-16
ENSDARG00000002792	arcn1a	archain 1a [Source:ZFIN;Acc:ZDB-GENE-021031-2]	701.843	0.71	0.079	8.935	4.06e-19	2.71e-16
ENSDARG00000102765	lonp1	lon peptidase 1, mitochondrial [Source:ZFIN;Acc:ZDB-GENE-030131-4006]	319.764	0.875	0.101	8.673	4.22e-18	2.73e-15
ENSDARG00000027813	nus1	NUS1 dehydrodolichyl diphosphate synthase subunit [Source:NCBI gene;Acc:436629]	532.659	0.854	0.099	8.659	4.75e-18	2.98e-15
ENSDARG00000091234	si:ch73-335l21.4	si:ch73-335l21.4 [Source:ZFIN;Acc:ZDB-GENE-160728-105]	200.467	1.641	0.19	8.641	5.55e-18	3.37e-15
ENSDARG00000042920	sult3st3	sulfotransferase family 3, cytosolic sulfotransferase 3 [Source:ZFIN;Acc:ZDB-GENE-060503-628]	438.448	-1.237	0.144	-8.588	8.88e-18	5.23e-15
ENSDARG00000103766	cyp2aa7	cytochrome P450, family 2, subfamily AA, polypeptide 7 [Source:ZFIN;Acc:ZDB-GENE-071004-48]	892.656	1.159	0.135	8.584	9.14e-18	5.23e-15
ENSDARG00000051853	galns	galactosamine (N-acetyl)-6-sulfatase [Source:ZFIN;Acc:ZDB-GENE-070112-1152]	290.984	0.795	0.093	8.561	1.12e-17	6.22e-15
ENSDARG00000100482	pmt	phosphoethanolamine methyltransferase [Source:ZFIN;Acc:ZDB-GENE-060929-740]	231.17	1.146	0.135	8.509	1.75e-17	9.45e-15
ENSDARG00000059404	rab43	RAB43, member RAS oncogene family [Source:ZFIN;Acc:ZDB-GENE-060825-25]	908.552	1.15	0.136	8.469	2.47e-17	1.30e-14
ENSDARG00000020265	angptl6	angiopoietin-like 6 [Source:ZFIN;Acc:ZDB-GENE-030131-9735]	34.524	1.928	0.234	8.241	1.70e-16	8.74e-14
ENSDARG00000102705	otud6b	OTU deubiquitinase 6B [Source:NCBI gene;Acc:393194]	372.007	0.747	0.091	8.178	2.88e-16	1.44e-13
ENSDARG00000062054	cpt1ab	carnitine palmitoyltransferase 1Ab (liver) [Source:ZFIN;Acc:ZDB-GENE-030131-3250]	1138.41	0.764	0.094	8.156	3.47e-16	1.69e-13
ENSDARG00000003570	hsp90b1	heat shock protein 90, beta (grp94), member 1 [Source:ZFIN;Acc:ZDB-GENE-031002-1]	2194.35	1.053	0.13	8.083	6.34e-16	3.00e-13
ENSDARG00000098206	ptrh1	peptidyl-tRNA hydrolase 1 homolog [Source:ZFIN;Acc:ZDB-GENE-050306-33]	62.697	1.886	0.233	8.08	6.49e-16	3.00e-13
ENSDARG00000100564	sil1	SIL1 nucleotide exchange factor [Source:ZFIN;Acc:ZDB-GENE-160113-49]	221.512	1.129	0.14	8.078	6.60e-16	3.00e-13
ENSDARG00000021046	rhbdd1	rhomboid domain containing 1 [Source:ZFIN;Acc:ZDB-GENE-050417-85]	358.013	0.995	0.124	8.038	9.11e-16	4.05e-13
ENSDARG00000013711	zgc:77486	zgc:77486 [Source:ZFIN;Acc:ZDB-GENE-040426-2056]	297.414	0.942	0.119	7.941	2.00e-15	8.70e-13
ENSDARG00000015355	fosl1a	FOS-like antigen 1a [Source:ZFIN;Acc:ZDB-GENE-061207-7]	238.686	2.102	0.267	7.877	3.36e-15	1.43e-12
ENSDARG00000043581	gadd45aa	growth arrest and DNA-damage-inducible, alpha, a [Source:ZFIN;Acc:ZDB-GENE-040426-1501]	216.828	1.007	0.129	7.818	5.37e-15	2.24e-12
ENSDARG00000096792	BX004999.1		61.136	1.869	0.239	7.815	5.49e-15	2.24e-12
ENSDARG00000074191	zgc:172253	zgc:172253 [Source:ZFIN;Acc:ZDB-GENE-080215-9]	189.974	-1.283	0.167	-7.672	1.70e-14	6.80e-12
ENSDARG00000056453	afap1l1b	actin filament associated protein 1-like 1b [Source:ZFIN;Acc:ZDB-GENE-061013-428]	130.608	1.121	0.148	7.588	3.26e-14	1.28e-11
ENSDARG00000040284	si:dkey-79d12.5	si:dkey-79d12.5 [Source:ZFIN;Acc:ZDB-GENE-131127-429]	305.901	1.155	0.153	7.561	4.01e-14	1.53e-11
ENSDARG00000104472	si:ch211-39i2.2	si:ch211-39i2.2 [Source:ZFIN;Acc:ZDB-GENE-041008-126]	127.413	1.514	0.2	7.56	4.05e-14	1.53e-11
ENSDARG00000004173	copa	coatomer protein complex, subunit alpha [Source:ZFIN;Acc:ZDB-GENE-020905-2]	3355.46	0.581	0.077	7.502	6.27e-14	2.32e-11
ENSDARG00000018562	cope	coatomer protein complex, subunit epsilon [Source:ZFIN;Acc:ZDB-GENE-041114-59]	858.167	0.637	0.085	7.489	6.95e-14	2.53e-11
ENSDARG00000088390	nme4	NME/NM23 nucleoside diphosphate kinase 4 [Source:ZFIN;Acc:ZDB-GENE-040426-1043]	153.456	-1.811	0.245	-7.394	1.42e-13	5.09e-11
ENSDARG00000077407	si:dkey-184p18.2	si:dkey-184p18.2 [Source:NCBI gene;Acc:768134]	388.355	-1.216	0.167	-7.303	2.81e-13	9.89e-11
ENSDARG00000021082	sec31a	SEC31 homolog A, COPII coat complex component [Source:NCBI gene;Acc:266638]	665.344	0.804	0.111	7.256	3.99e-13	1.37e-10
ENSDARG00000041110	dnajc3a	DnaJ (Hsp40) homolog, subfamily C, member 3a [Source:ZFIN;Acc:ZDB-GENE-030131-1264]	321.536	0.856	0.118	7.254	4.04e-13	1.37e-10
ENSDARG00000116259	chia.6	chitinase, acidic.6 [Source:ZFIN;Acc:ZDB-GENE-030131-1140]	99.277	1.22	0.169	7.21	5.58e-13	1.86e-10
ENSDARG00000078551	zgc:171242	zgc:171242 [Source:ZFIN;Acc:ZDB-GENE-071004-79]	56.826	-1.67	0.232	-7.207	5.70e-13	1.87e-10
ENSDARG00000093619	sult3st2	sulfotransferase family 3, cytosolic sulfotransferase 2 [Source:ZFIN;Acc:ZDB-GENE-030131-1135]	248.759	-0.779	0.109	-7.169	7.55e-13	2.44e-10
ENSDARG00000057128	hadhaa	hydroxyacyl-CoA dehydrogenase trifunctional multienzyme complex subunit alpha a [Source:ZFIN;Acc:ZDB-GENE-031222-5]	524.032	0.794	0.111	7.132	9.88e-13	3.14e-10
ENSDARG00000076192	ankrd1b	ankyrin repeat domain 1b (cardiac muscle) [Source:ZFIN;Acc:ZDB-GENE-070820-13]	240.428	0.981	0.138	7.091	1.33e-12	4.16e-10
ENSDARG00000019137	tram1	translocation associated membrane protein 1 [Source:ZFIN;Acc:ZDB-GENE-021011-1]	667.139	0.748	0.106	7.083	1.41e-12	4.35e-10
ENSDARG00000063177	manf	mesencephalic astrocyte-derived neurotrophic factor [Source:ZFIN;Acc:ZDB-GENE-060929-640]	111.344	1.308	0.185	7.059	1.68e-12	5.09e-10
ENSDARG00000088040	si:dkeyp-27c8.2	si:dkeyp-27c8.2 [Source:ZFIN;Acc:ZDB-GENE-090311-51]	70.587	1.386	0.198	7.009	2.39e-12	7.15e-10
ENSDARG00000007823	atf3	activating transcription factor 3 [Source:ZFIN;Acc:ZDB-GENE-040426-728]	617.846	1.517	0.217	6.984	2.88e-12	8.47e-10
ENSDARG00000015088	dnajb11	DnaJ heat shock protein family (Hsp40) member B11 [Source:ZFIN;Acc:ZDB-GENE-031113-9]	343.308	0.923	0.133	6.968	3.22e-12	9.21e-10
ENSDARG00000090943	CABZ01033205.1	uncharacterized LOC100002960 [Source:NCBI gene;Acc:100002960]	286.045	0.899	0.129	6.968	3.22e-12	9.21e-10
ENSDARG00000005254	kdelr2a	KDEL endoplasmic reticulum protein retention receptor 2a [Source:NCBI gene;Acc:373129]	942.18	0.498	0.073	6.865	6.63e-12	1.84e-09
ENSDARG00000074287	sptlc2b	serine palmitoyltransferase, long chain base subunit 2b [Source:ZFIN;Acc:ZDB-GENE-080305-8]	480.477	0.63	0.092	6.865	6.63e-12	1.84e-09
ENSDARG00000042725	cebpb	CCAAT enhancer binding protein beta [Source:ZFIN;Acc:ZDB-GENE-020111-3]	986.004	0.975	0.142	6.86	6.86e-12	1.88e-09
ENSDARG00000056557	copb1	coatomer protein complex, subunit beta 1 [Source:NCBI gene;Acc:338138]	2396.7	0.514	0.075	6.826	8.71e-12	2.36e-09
ENSDARG00000057706	si:ch211-137i24.10	si:ch211-137i24.10 [Source:ZFIN;Acc:ZDB-GENE-060526-34]	987.582	0.585	0.086	6.818	9.24e-12	2.47e-09
ENSDARG00000040072	scpep1	serine carboxypeptidase 1 [Source:ZFIN;Acc:ZDB-GENE-040426-890]	636.728	0.461	0.068	6.803	1.03e-11	2.71e-09
ENSDARG00000076439	ppp4cb	protein phosphatase 4, catalytic subunit b [Source:NCBI gene;Acc:562705]	563.616	0.521	0.077	6.779	1.21e-11	3.14e-09
ENSDARG00000005115	calub	calumenin b [Source:NCBI gene;Acc:394057]	161.529	0.993	0.147	6.777	1.23e-11	3.15e-09
ENSDARG00000091906	rbp7a	retinol binding protein 7a, cellular [Source:ZFIN;Acc:ZDB-GENE-071004-2]	152.685	0.94	0.139	6.77	1.29e-11	3.27e-09
ENSDARG00000024540	tspan36	tetraspanin 36 [Source:NCBI gene;Acc:437021]	2119.37	0.822	0.122	6.738	1.60e-11	3.97e-09
ENSDARG00000099439	serp1	stress-associated endoplasmic reticulum protein 1 [Source:ZFIN;Acc:ZDB-GENE-030131-8741]	655.745	0.582	0.086	6.739	1.59e-11	3.97e-09
ENSDARG00000053215	me1	malic enzyme 1, NADP(+)-dependent, cytosolic [Source:ZFIN;Acc:ZDB-GENE-061013-438]	335.287	1.026	0.152	6.725	1.75e-11	4.24e-09
ENSDARG00000100047	ergic1	endoplasmic reticulum-golgi intermediate compartment 1 [Source:NCBI gene;Acc:567774]	105.754	1.003	0.149	6.725	1.76e-11	4.24e-09
ENSDARG00000005675	sec61a1l	SEC61 translocon alpha 1 subunit, like [Source:NCBI gene;Acc:266796]	654.937	0.69	0.103	6.685	2.31e-11	5.51e-09
ENSDARG00000058734	prdx1	peroxiredoxin 1 [Source:ZFIN;Acc:ZDB-GENE-050320-35]	541.799	1.186	0.178	6.658	2.78e-11	6.56e-09
ENSDARG00000013250	tars1	threonyl-tRNA synthetase 1 [Source:ZFIN;Acc:ZDB-GENE-041010-218]	736.078	0.763	0.115	6.647	2.98e-11	6.94e-09
ENSDARG00000102808	calr3b	calreticulin 3b [Source:ZFIN;Acc:ZDB-GENE-030131-9907]	428.916	1.097	0.166	6.611	3.82e-11	8.79e-09
ENSDARG00000071871	glod5	glyoxalase domain containing 5 [Source:NCBI gene;Acc:553706]	178.136	0.776	0.117	6.604	4.02e-11	9.14e-09
ENSDARG00000102055	hadhb	hydroxyacyl-CoA dehydrogenase trifunctional multienzyme complex subunit beta [Source:ZFIN;Acc:ZDB-GENE-030131-8550]	2528.32	0.454	0.07	6.473	9.63e-11	2.17e-08
ENSDARG00000035924	dync1li2	dynein, cytoplasmic 1, light intermediate chain 2 [Source:ZFIN;Acc:ZDB-GENE-050417-156]	903.354	0.592	0.092	6.457	1.07e-10	2.38e-08
ENSDARG00000038743	copb2	coatomer protein complex, subunit beta 2 [Source:ZFIN;Acc:ZDB-GENE-010724-7]	2964.89	0.865	0.134	6.455	1.09e-10	2.39e-08
ENSDARG00000105568	si:ch211-194p6.10	si:ch211-194p6.10 [Source:ZFIN;Acc:ZDB-GENE-160728-3]	118.11	-0.93	0.145	-6.417	1.39e-10	3.03e-08
ENSDARG00000045946	sec24d	SEC24 homolog D, COPII coat complex component [Source:ZFIN;Acc:ZDB-GENE-070117-2501]	865.788	0.514	0.08	6.388	1.68e-10	3.63e-08
ENSDARG00000008840	hmbsa	hydroxymethylbilane synthase a [Source:ZFIN;Acc:ZDB-GENE-040426-1375]	115.154	1.001	0.157	6.368	1.92e-10	4.09e-08
ENSDARG00000087857	si:ch211-180a12.2	si:ch211-180a12.2 [Source:ZFIN;Acc:ZDB-GENE-121214-236]	586.378	-0.509	0.08	-6.359	2.03e-10	4.22e-08
ENSDARG00000099424	lcat	lecithin-cholesterol acyltransferase [Source:ZFIN;Acc:ZDB-GENE-010716-3]	301.038	-0.525	0.083	-6.36	2.02e-10	4.22e-08
ENSDARG00000022303	higd1a	HIG1 hypoxia inducible domain family, member 1A [Source:ZFIN;Acc:ZDB-GENE-030826-15]	305.646	1.05	0.165	6.346	2.21e-10	4.56e-08
ENSDARG00000105208	zgc:85843	zgc:85843 [Source:ZFIN;Acc:ZDB-GENE-040426-2362]	108.307	1.132	0.179	6.311	2.77e-10	5.66e-08
ENSDARG00000092546	pdap1a	pdgfa associated protein 1a [Source:ZFIN;Acc:ZDB-GENE-030131-1693]	720.103	0.498	0.079	6.302	2.93e-10	5.89e-08
ENSDARG00000113899	ARF5	zgc:77650 [Source:ZFIN;Acc:ZDB-GENE-030131-6151]	558.279	0.481	0.076	6.302	2.94e-10	5.89e-08
ENSDARG00000070452	saraf	store-operated calcium entry-associated regulatory factor [Source:NCBI gene;Acc:767649]	582.54	0.499	0.079	6.299	2.99e-10	5.93e-08
ENSDARG00000079727	selenop2	Danio rerio selenoprotein P2 (selenop2), mRNA. [Source:RefSeq mRNA;Acc:NM_001353911]	1009.39	-1.214	0.194	-6.263	3.78e-10	7.41e-08
ENSDARG00000036135	bbox1	butyrobetaine (gamma), 2-oxoglutarate dioxygenase (gamma-butyrobetaine hydroxylase) 1 [Source:ZFIN;Acc:ZDB-GENE-050417-218]	285.956	0.956	0.153	6.238	4.42e-10	8.60e-08
ENSDARG00000075045	cxcl18b	chemokine (C-X-C motif) ligand 18b [Source:ZFIN;Acc:ZDB-GENE-090313-165]	93.729	1.524	0.245	6.229	4.71e-10	9.06e-08
ENSDARG00000056795	serpine1	serpin peptidase inhibitor, clade E (nexin, plasminogen activator inhibitor type 1), member 1 [Source:ZFIN;Acc:ZDB-GENE-070912-60]	228.891	0.976	0.158	6.191	5.97e-10	1.14e-07
ENSDARG00000017299	fabp11a	fatty acid binding protein 11a [Source:ZFIN;Acc:ZDB-GENE-040912-132]	319.353	1.059	0.172	6.153	7.61e-10	1.44e-07
ENSDARG00000094929	apoa4b.2	apolipoprotein A-IV b, tandem duplicate 2 [Source:ZFIN;Acc:ZDB-GENE-030131-3143]	235.916	1.475	0.24	6.142	8.13e-10	1.52e-07
ENSDARG00000020364	fbp1b	fructose-1,6-bisphosphatase 1b [Source:ZFIN;Acc:ZDB-GENE-021206-11]	4806	-0.458	0.075	-6.118	9.49e-10	1.76e-07
ENSDARG00000011049	slc17a9b	solute carrier family 17 member 9b [Source:ZFIN;Acc:ZDB-GENE-040718-380]	195.726	0.777	0.127	6.105	1.03e-09	1.89e-07
ENSDARG00000057465	gfpt1	glutamine--fructose-6-phosphate transaminase 1 [Source:ZFIN;Acc:ZDB-GENE-070423-1]	164.265	0.844	0.138	6.098	1.07e-09	1.95e-07
ENSDARG00000087227	oit3	oncoprotein induced transcript 3 [Source:ZFIN;Acc:ZDB-GENE-130530-907]	98.585	0.937	0.154	6.066	1.32e-09	2.37e-07
ENSDARG00000006040	cyp20a1	cytochrome P450, family 20, subfamily A, polypeptide 1 [Source:ZFIN;Acc:ZDB-GENE-040426-2646]	444.165	0.543	0.09	6.055	1.40e-09	2.51e-07
ENSDARG00000004171	rabac1	Rab acceptor 1 (prenylated) [Source:ZFIN;Acc:ZDB-GENE-040625-146]	500.085	0.485	0.08	6.047	1.47e-09	2.61e-07
ENSDARG00000037706	gss	glutathione synthetase [Source:ZFIN;Acc:ZDB-GENE-041010-208]	96.956	0.942	0.156	6.044	1.51e-09	2.64e-07
ENSDARG00000115573	CR759836.1	5-hydroxytryptamine receptor 3A-like [Source:NCBI gene;Acc:101885757]	141.474	0.773	0.128	6.04	1.54e-09	2.69e-07
ENSDARG00000078859	g0s2	G0/G1 switch 2 [Source:ZFIN;Acc:ZDB-GENE-081022-103]	31.558	2.252	0.374	6.029	1.65e-09	2.86e-07
ENSDARG00000102160	si:dkeyp-61b2.1	si:dkeyp-61b2.1 [Source:ZFIN;Acc:ZDB-GENE-141216-430]	96.013	-1.394	0.232	-6.004	1.93e-09	3.30e-07
ENSDARG00000099148	bzw1b	basic leucine zipper and W2 domains 1b [Source:NCBI gene;Acc:406812]	1593.08	0.551	0.092	5.97	2.37e-09	4.02e-07
ENSDARG00000020866	apoa4b.2	apolipoprotein A-IV b, tandem duplicate 2 [Source:ZFIN;Acc:ZDB-GENE-030131-3143]	2877.76	0.861	0.145	5.926	3.10e-09	5.18e-07
ENSDARG00000070318	arl8bb	ADP-ribosylation factor-like 8Bb [Source:ZFIN;Acc:ZDB-GENE-080516-10]	139.022	0.8	0.135	5.926	3.10e-09	5.18e-07
ENSDARG00000015343	pgd	phosphogluconate dehydrogenase [Source:ZFIN;Acc:ZDB-GENE-040426-2807]	1158.31	0.54	0.091	5.905	3.53e-09	5.84e-07
ENSDARG00000117211	CR936462.1		44.92	1.463	0.248	5.901	3.62e-09	5.94e-07
ENSDARG00000045677	opn1sw1	opsin 1 (cone pigments), short-wave-sensitive 1 [Source:NCBI gene;Acc:30582]	25858	-0.458	0.078	-5.892	3.81e-09	6.20e-07
ENSDARG00000060498	tnfrsf9a	tumor necrosis factor receptor superfamily, member 9a [Source:ZFIN;Acc:ZDB-GENE-060421-8213]	60.341	1.454	0.248	5.873	4.27e-09	6.89e-07
ENSDARG00000037846	hm13	histocompatibility (minor) 13 [Source:ZFIN;Acc:ZDB-GENE-020802-3]	669.573	0.549	0.094	5.86	4.63e-09	7.42e-07
ENSDARG00000007377	odc1	ornithine decarboxylase 1 [Source:ZFIN;Acc:ZDB-GENE-010816-1]	257.126	1.169	0.2	5.856	4.75e-09	7.43e-07
ENSDARG00000019541	gpt2l	glutamic pyruvate transaminase (alanine aminotransferase) 2, like [Source:NCBI gene;Acc:403086]	3016.83	-0.425	0.073	-5.856	4.73e-09	7.43e-07
ENSDARG00000039352	pald1b	phosphatase domain containing paladin 1b [Source:ZFIN;Acc:ZDB-GENE-070424-88]	191.226	-0.623	0.106	-5.857	4.72e-09	7.43e-07
ENSDARG00000078411	hspb15	heat shock protein, alpha-crystallin-related, b15 [Source:ZFIN;Acc:ZDB-GENE-080214-5]	309.845	1.052	0.18	5.846	5.04e-09	7.82e-07
ENSDARG00000040683	MEP1B	si:ch73-40a17.3 [Source:ZFIN;Acc:ZDB-GENE-030131-5797]	288.938	-0.572	0.099	-5.809	6.27e-09	9.66e-07
ENSDARG00000028816	tmed3	transmembrane p24 trafficking protein 3 [Source:ZFIN;Acc:ZDB-GENE-030131-8335]	182.707	0.711	0.123	5.803	6.50e-09	9.94e-07
ENSDARG00000021287	rab7b	RAB7b, member RAS oncogene family [Source:ZFIN;Acc:ZDB-GENE-180906-1]	390.373	0.707	0.122	5.791	7.00e-09	1.05e-06
ENSDARG00000095908	sat1a.2	spermidine/spermine N1-acetyltransferase 1a, duplicate 2 [Source:NCBI gene;Acc:431716]	1103.74	0.591	0.102	5.791	6.98e-09	1.05e-06
ENSDARG00000013763	rrbp1a	ribosome binding protein 1a [Source:ZFIN;Acc:ZDB-GENE-030131-9795]	514.526	0.609	0.105	5.779	7.50e-09	1.12e-06
ENSDARG00000105494	si:ch211-113d11.8	si:ch211-113d11.8 [Source:ZFIN;Acc:ZDB-GENE-160113-48]	122.485	2.35	0.41	5.739	9.50e-09	1.41e-06
ENSDARG00000054807	sec13	SEC13 homolog, nuclear pore and COPII coat complex component [Source:ZFIN;Acc:ZDB-GENE-040426-2649]	787.85	0.637	0.111	5.734	9.81e-09	1.44e-06
ENSDARG00000087869	si:ch211-11k18.4	si:ch211-11k18.4 [Source:ZFIN;Acc:ZDB-GENE-070912-22]	138.895	0.781	0.136	5.733	9.84e-09	1.44e-06
ENSDARG00000029071	creld2	cysteine-rich with EGF-like domains 2 [Source:NCBI gene;Acc:393495]	35.762	1.341	0.234	5.721	1.06e-08	1.54e-06
ENSDARG00000017034	sqor	sulfide quinone oxidoreductase [Source:ZFIN;Acc:ZDB-GENE-050417-436]	536.836	0.449	0.078	5.715	1.10e-08	1.58e-06
ENSDARG00000079544	si:ch1073-464p5.5	si:ch1073-464p5.5 [Source:ZFIN;Acc:ZDB-GENE-091116-35]	2555.37	-1.228	0.215	-5.706	1.15e-08	1.65e-06
ENSDARG00000101063	CABZ01058650.1	thiosulfate sulfurtransferase/rhodanese-like domain-containing protein 1 [Source:NCBI gene;Acc:561325]	322.166	0.514	0.09	5.697	1.22e-08	1.73e-06
ENSDARG00000044304	prrc1	proline-rich coiled-coil 1 [Source:NCBI gene;Acc:474330]	344.84	0.48	0.085	5.665	1.47e-08	2.07e-06
ENSDARG00000030530	slc22a2	solute carrier family 22 member 2 [Source:ZFIN;Acc:ZDB-GENE-040426-2167]	1787.96	-0.616	0.109	-5.643	1.67e-08	2.34e-06
ENSDARG00000019998	slc30a7	solute carrier family 30 member 7 [Source:NCBI gene;Acc:327439]	674.137	0.36	0.064	5.641	1.69e-08	2.35e-06
ENSDARG00000030465	tmem263	transmembrane protein 263 [Source:NCBI gene;Acc:406415]	364.646	0.591	0.105	5.621	1.90e-08	2.62e-06
ENSDARG00000038213	slc35b1	solute carrier family 35 member B1 [Source:NCBI gene;Acc:447844]	508.151	0.543	0.097	5.619	1.92e-08	2.64e-06
ENSDARG00000012610	saga	S-antigen; retina and pineal gland (arrestin) a [Source:ZFIN;Acc:ZDB-GENE-040426-1538]	679.771	-0.357	0.064	-5.613	1.99e-08	2.70e-06
ENSDARG00000044972	bcap31	B cell receptor associated protein 31 [Source:ZFIN;Acc:ZDB-GENE-030616-63]	418.513	0.468	0.083	5.612	2.00e-08	2.70e-06
ENSDARG00000003035	hspa9	heat shock protein 9 [Source:ZFIN;Acc:ZDB-GENE-030828-12]	3283.61	0.502	0.09	5.602	2.11e-08	2.81e-06
ENSDARG00000041576	nudt18	nudix (nucleoside diphosphate linked moiety X)-type motif 18 [Source:NCBI gene;Acc:550541]	218.629	-0.53	0.095	-5.604	2.10e-08	2.81e-06
ENSDARG00000053467	gtpbp1	GTP binding protein 1 [Source:ZFIN;Acc:ZDB-GENE-030909-12]	1622.24	0.76	0.136	5.602	2.12e-08	2.81e-06
ENSDARG00000100844	cldn15lb	claudin 15-like b [Source:ZFIN;Acc:ZDB-GENE-040718-145]	765.745	0.522	0.093	5.594	2.22e-08	2.92e-06
ENSDARG00000105052	cfhl5	complement factor H like 5 [Source:ZFIN;Acc:ZDB-GENE-050208-782]	38.954	-1.505	0.269	-5.587	2.31e-08	3.03e-06
ENSDARG00000038359	enosf1	enolase superfamily member 1 [Source:ZFIN;Acc:ZDB-GENE-060929-780]	627.697	0.41	0.074	5.577	2.45e-08	3.18e-06
ENSDARG00000019772	si:ch1073-280e3.1	si:ch1073-280e3.1 [Source:ZFIN;Acc:ZDB-GENE-110411-261]	200.393	-0.984	0.177	-5.571	2.54e-08	3.28e-06
ENSDARG00000045003	plvapb	plasmalemma vesicle associated protein b [Source:ZFIN;Acc:ZDB-GENE-060616-96]	573.253	0.5	0.09	5.544	2.96e-08	3.80e-06
ENSDARG00000042332	plin2	perilipin 2 [Source:ZFIN;Acc:ZDB-GENE-050913-12]	110.918	2.269	0.41	5.537	3.08e-08	3.93e-06
ENSDARG00000052734	hmgcra	3-hydroxy-3-methylglutaryl-CoA reductase a [Source:ZFIN;Acc:ZDB-GENE-040401-2]	232.303	1.009	0.183	5.521	3.37e-08	4.27e-06
ENSDARG00000018312	rell1	RELT like 1 [Source:ZFIN;Acc:ZDB-GENE-161213-2]	410.664	0.425	0.077	5.518	3.43e-08	4.32e-06
ENSDARG00000070472	arf5	ADP-ribosylation factor 5 [Source:ZFIN;Acc:ZDB-GENE-030910-5]	2104.25	0.436	0.079	5.504	3.70e-08	4.64e-06
ENSDARG00000004754	hspa4a	heat shock protein 4a [Source:ZFIN;Acc:ZDB-GENE-040426-2832]	479.325	0.857	0.156	5.501	3.78e-08	4.70e-06
ENSDARG00000059294	marco	macrophage receptor with collagenous structure [Source:ZFIN;Acc:ZDB-GENE-120514-2]	366.933	0.848	0.154	5.499	3.81e-08	4.71e-06
ENSDARG00000041493	ipo4	importin 4 [Source:ZFIN;Acc:ZDB-GENE-041014-307]	269.107	0.654	0.119	5.498	3.85e-08	4.72e-06
ENSDARG00000077688	cpo	carboxypeptidase O [Source:NCBI gene;Acc:100005630]	112.608	-0.916	0.167	-5.495	3.92e-08	4.78e-06
ENSDARG00000102805	cyp2aa12	cytochrome P450, family 2, subfamily AA, polypeptide 12 [Source:ZFIN;Acc:ZDB-GENE-071004-47]	461.905	-0.831	0.151	-5.493	3.95e-08	4.80e-06
ENSDARG00000055477	pelo	pelota mRNA surveillance and ribosome rescue factor [Source:NCBI gene;Acc:394111]	229.928	0.531	0.097	5.484	4.15e-08	5.00e-06
ENSDARG00000001870	atp1a1a.4	ATPase Na+/K+ transporting subunit alpha 1a, tandem duplicate 4 [Source:ZFIN;Acc:ZDB-GENE-001212-4]	13669.3	-0.516	0.094	-5.48	4.26e-08	5.11e-06
ENSDARG00000017658	gmppb	GDP-mannose pyrophosphorylase B [Source:NCBI gene;Acc:445097]	737.11	0.469	0.086	5.45	5.04e-08	6.01e-06
ENSDARG00000010658	insig1	insulin induced gene 1 [Source:NCBI gene;Acc:334189]	1344.68	-0.528	0.097	-5.431	5.60e-08	6.64e-06
ENSDARG00000079651	si:ch1073-174d20.2	si:ch1073-174d20.2 [Source:ZFIN;Acc:ZDB-GENE-121214-51]	552.822	0.74	0.137	5.414	6.16e-08	7.26e-06
ENSDARG00000056934	hepacama	hepatic and glial cell adhesion molecule a [Source:ZFIN;Acc:ZDB-GENE-050522-198]	327.559	-0.609	0.113	-5.412	6.22e-08	7.28e-06
ENSDARG00000002193	rho	rhodopsin [Source:NCBI gene;Acc:30295]	28476.1	-0.386	0.071	-5.399	6.69e-08	7.78e-06
ENSDARG00000061634	aifm4	apoptosis inducing factor mitochondria associated 4 [Source:ZFIN;Acc:ZDB-GENE-070112-2282]	190.883	0.664	0.123	5.399	6.72e-08	7.78e-06
ENSDARG00000018478	agxtb	alanine--glyoxylate and serine--pyruvate aminotransferase b [Source:ZFIN;Acc:ZDB-GENE-010302-3]	3293.32	-1.049	0.195	-5.366	8.05e-08	9.22e-06
ENSDARG00000057844	zgc:171470	zgc:171470 [Source:ZFIN;Acc:ZDB-GENE-080204-4]	34.654	-1.582	0.295	-5.366	8.06e-08	9.22e-06
ENSDARG00000035622	xbp1	X-box binding protein 1 [Source:ZFIN;Acc:ZDB-GENE-011210-2]	2582.82	0.536	0.1	5.355	8.57e-08	9.75e-06
ENSDARG00000057949	slc43a3b	solute carrier family 43 member 3b [Source:ZFIN;Acc:ZDB-GENE-060312-28]	444.41	1.07	0.2	5.353	8.66e-08	9.80e-06
ENSDARG00000036291	nucb2b	nucleobindin 2b [Source:ZFIN;Acc:ZDB-GENE-030131-4775]	126.902	0.797	0.149	5.34	9.27e-08	1.04e-05
ENSDARG00000030872	cetp	cholesteryl ester transfer protein, plasma [Source:ZFIN;Acc:ZDB-GENE-041114-54]	672.338	-1.039	0.195	-5.317	1.06e-07	1.18e-05
ENSDARG00000038991	nsfb	N-ethylmaleimide-sensitive factor b [Source:ZFIN;Acc:ZDB-GENE-050808-1]	409.837	0.43	0.081	5.315	1.07e-07	1.19e-05
ENSDARG00000071426	lrrc59	leucine rich repeat containing 59 [Source:NCBI gene;Acc:405868]	607.39	0.771	0.145	5.313	1.08e-07	1.19e-05
ENSDARG00000070542	mafbb	v-maf avian musculoaponeurotic fibrosarcoma oncogene homolog Bb [Source:ZFIN;Acc:ZDB-GENE-010605-4]	143.604	0.588	0.111	5.304	1.14e-07	1.25e-05
ENSDARG00000029695	pgp	phosphoglycolate phosphatase [Source:ZFIN;Acc:ZDB-GENE-030131-6240]	68.113	0.975	0.184	5.299	1.17e-07	1.28e-05
ENSDARG00000053890	tmem62	transmembrane protein 62 [Source:ZFIN;Acc:ZDB-GENE-040426-1837]	87.664	1.257	0.237	5.296	1.18e-07	1.29e-05
ENSDARG00000094345	si:dkey-261l7.2	si:dkey-261l7.2 [Source:ZFIN;Acc:ZDB-GENE-090313-288]	132.187	0.628	0.119	5.289	1.23e-07	1.33e-05
ENSDARG00000029663	rab1ab	RAB1A, member RAS oncogene family b [Source:ZFIN;Acc:ZDB-GENE-030616-564]	1555.55	0.279	0.053	5.257	1.46e-07	1.58e-05
ENSDARG00000093193	chia.6	chitinase, acidic.6 [Source:ZFIN;Acc:ZDB-GENE-030131-1140]	400.778	1.074	0.205	5.242	1.59e-07	1.70e-05
ENSDARG00000058462	zgc:158846	zgc:158846 [Source:ZFIN;Acc:ZDB-GENE-070209-50]	6261.55	-0.502	0.096	-5.231	1.69e-07	1.80e-05
ENSDARG00000103519	adamts1	ADAM metallopeptidase with thrombospondin type 1 motif, 1 [Source:ZFIN;Acc:ZDB-GENE-070814-1]	128.321	0.643	0.123	5.22	1.79e-07	1.90e-05
ENSDARG00000103735	elovl1b	ELOVL fatty acid elongase 1b [Source:ZFIN;Acc:ZDB-GENE-040426-2755]	842.495	0.544	0.104	5.218	1.81e-07	1.91e-05
ENSDARG00000025147	cd63	CD63 molecule [Source:ZFIN;Acc:ZDB-GENE-030131-180]	3276.15	0.453	0.087	5.189	2.11e-07	2.22e-05
ENSDARG00000012609	hpxa	hemopexin a [Source:NCBI gene;Acc:327588]	63.797	-4.557	0.879	-5.186	2.15e-07	2.24e-05
ENSDARG00000059836	ddit3	DNA-damage-inducible transcript 3 [Source:ZFIN;Acc:ZDB-GENE-070410-90]	1663.87	0.425	0.082	5.173	2.30e-07	2.39e-05
ENSDARG00000090873	ccl34a.4	chemokine (C-C motif) ligand 34a, duplicate 4 [Source:ZFIN;Acc:ZDB-GENE-070912-32]	42.473	1.937	0.375	5.17	2.34e-07	2.42e-05
ENSDARG00000093864	wee1	WEE1 G2 checkpoint kinase [Source:ZFIN;Acc:ZDB-GENE-030131-5268]	230.597	0.588	0.114	5.148	2.64e-07	2.71e-05
ENSDARG00000103369	taldo1	transaldolase 1 [Source:ZFIN;Acc:ZDB-GENE-030131-3277]	1520.48	0.316	0.062	5.131	2.89e-07	2.94e-05
ENSDARG00000114142	si:dkeyp-4f2.1	si:dkeyp-4f2.1 [Source:ZFIN;Acc:ZDB-GENE-081103-33]	405.643	-0.568	0.111	-5.131	2.88e-07	2.94e-05
ENSDARG00000033364	mgst3b	microsomal glutathione S-transferase 3b [Source:ZFIN;Acc:ZDB-GENE-061215-48]	1254.15	0.56	0.109	5.122	3.03e-07	3.05e-05
ENSDARG00000076144	icam3	intercellular adhesion molecule 3 [Source:ZFIN;Acc:ZDB-GENE-060503-219]	161.391	0.919	0.179	5.122	3.02e-07	3.05e-05
ENSDARG00000009544	cldnb	claudin b [Source:ZFIN;Acc:ZDB-GENE-010328-2]	848.575	0.506	0.099	5.119	3.07e-07	3.06e-05
ENSDARG00000104953	stt3a	STT3 oligosaccharyltransferase complex catalytic subunit A [Source:ZFIN;Acc:ZDB-GENE-021015-3]	2401.01	0.398	0.078	5.12	3.06e-07	3.06e-05
ENSDARG00000037361	kdelr2b	KDEL endoplasmic reticulum protein retention receptor 2b [Source:ZFIN;Acc:ZDB-GENE-030131-4189]	566.414	0.528	0.103	5.106	3.29e-07	3.26e-05
ENSDARG00000007279	yipf5	Yip1 domain family, member 5 [Source:NCBI gene;Acc:393265]	568.516	0.376	0.074	5.102	3.36e-07	3.31e-05
ENSDARG00000069980	lman1	lectin, mannose-binding, 1 [Source:ZFIN;Acc:ZDB-GENE-060201-4]	242.382	0.599	0.118	5.094	3.50e-07	3.44e-05
ENSDARG00000101886	pdxdc1	pyridoxal-dependent decarboxylase domain containing 1 [Source:NCBI gene;Acc:447813]	646.761	0.454	0.089	5.092	3.54e-07	3.46e-05
ENSDARG00000101074	glud1b	glutamate dehydrogenase 1b [Source:ZFIN;Acc:ZDB-GENE-030828-1]	18603.5	-0.363	0.071	-5.09	3.58e-07	3.48e-05
ENSDARG00000104829	zgc:112146	zgc:112146 [Source:ZFIN;Acc:ZDB-GENE-050417-237]	59.655	-0.928	0.182	-5.086	3.66e-07	3.54e-05
ENSDARG00000077073	tanc1a	tetratricopeptide repeat, ankyrin repeat and coiled-coil containing 1a [Source:ZFIN;Acc:ZDB-GENE-130530-819]	795.007	-0.309	0.061	-5.08	3.77e-07	3.62e-05
ENSDARG00000008287	fam114a1	family with sequence similarity 114 member A1 [Source:ZFIN;Acc:ZDB-GENE-070410-52]	140.606	0.559	0.11	5.076	3.86e-07	3.70e-05
ENSDARG00000002696	gnb3b	guanine nucleotide binding protein (G protein), beta polypeptide 3b [Source:ZFIN;Acc:ZDB-GENE-040426-2280]	4838.28	-0.385	0.076	-5.066	4.06e-07	3.87e-05
ENSDARG00000105408	BX248082.2		406.098	0.46	0.091	5.033	4.84e-07	4.59e-05
ENSDARG00000023498	gmppab	GDP-mannose pyrophosphorylase Ab [Source:NCBI gene;Acc:393469]	144.16	0.9	0.179	5.014	5.33e-07	5.03e-05
ENSDARG00000069630	tat	tyrosine aminotransferase [Source:ZFIN;Acc:ZDB-GENE-030131-1144]	7245.04	-1.018	0.203	-5.012	5.39e-07	5.06e-05
ENSDARG00000061691	qpctla	glutaminyl-peptide cyclotransferase-like a [Source:ZFIN;Acc:ZDB-GENE-030131-1441]	193.289	0.468	0.094	4.985	6.19e-07	5.79e-05
ENSDARG00000044387	cldn2	claudin 2 [Source:ZFIN;Acc:ZDB-GENE-040912-26]	228.794	0.723	0.146	4.96	7.05e-07	6.57e-05
ENSDARG00000103858	arf4a	ADP-ribosylation factor 4a [Source:ZFIN;Acc:ZDB-GENE-040801-109]	23.811	1.296	0.261	4.956	7.20e-07	6.67e-05
ENSDARG00000041107	cftr	CF transmembrane conductance regulator [Source:NCBI gene;Acc:559080]	250.759	0.465	0.094	4.945	7.60e-07	6.98e-05
ENSDARG00000076484	stab1	stabilin 1 [Source:ZFIN;Acc:ZDB-GENE-050208-554]	375.834	0.547	0.111	4.946	7.56e-07	6.98e-05
ENSDARG00000015506	pibf1	progesterone immunomodulatory binding factor 1 [Source:ZFIN;Acc:ZDB-GENE-040801-94]	839.536	-0.344	0.07	-4.933	8.09e-07	7.39e-05
ENSDARG00000042613	crp3	C-reactive protein 3 [Source:ZFIN;Acc:ZDB-GENE-060503-220]	749.825	-1.054	0.216	-4.878	1.07e-06	9.73e-05
ENSDARG00000061256	si:dkey-44g23.5	si:dkey-44g23.5 [Source:ZFIN;Acc:ZDB-GENE-041008-233]	383.645	0.446	0.091	4.877	1.07e-06	9.73e-05
ENSDARG00000002764	miox	myo-inositol oxygenase [Source:NCBI gene;Acc:571850]	501.361	-1.05	0.216	-4.867	1.13e-06	1.02e-04
ENSDARG00000090557	MFAP4	si:ch1073-110a20.7 [Source:ZFIN;Acc:ZDB-GENE-121214-133]	274.771	0.845	0.174	4.855	1.20e-06	1.07e-04
ENSDARG00000104901	ostc	oligosaccharyltransferase complex subunit [Source:NCBI gene;Acc:393239]	226.002	0.727	0.15	4.857	1.19e-06	1.07e-04
ENSDARG00000036864	slc34a2b	solute carrier family 34 member 2b [Source:ZFIN;Acc:ZDB-GENE-030709-1]	534.125	0.345	0.071	4.847	1.25e-06	1.12e-04
ENSDARG00000059304	chchd2	coiled-coil-helix-coiled-coil-helix domain containing 2 [Source:ZFIN;Acc:ZDB-GENE-040426-1737]	448.029	0.476	0.098	4.837	1.32e-06	1.17e-04
ENSDARG00000105416	adgrg4a	adhesion G protein-coupled receptor G4a [Source:ZFIN;Acc:ZDB-GENE-121129-2]	351.786	-0.419	0.087	-4.833	1.35e-06	1.19e-04
ENSDARG00000004094	acsbg2	acyl-CoA synthetase bubblegum family member 2 [Source:ZFIN;Acc:ZDB-GENE-030131-7099]	1507.51	-0.284	0.059	-4.827	1.38e-06	1.21e-04
ENSDARG00000012450	vmp1	vacuole membrane protein 1 [Source:NCBI gene;Acc:336789]	513.482	0.445	0.092	4.825	1.40e-06	1.22e-04
ENSDARG00000013963	mipb	major intrinsic protein of lens fiber b [Source:ZFIN;Acc:ZDB-GENE-050706-86]	4070.83	-0.268	0.055	-4.822	1.42e-06	1.24e-04
ENSDARG00000034823	copg2	coatomer protein complex, subunit gamma 2 [Source:NCBI gene;Acc:30187]	2015.53	0.391	0.081	4.817	1.46e-06	1.26e-04
ENSDARG00000103511	zfand2a	zinc finger, AN1-type domain 2A [Source:ZFIN;Acc:ZDB-GENE-040426-1596]	596.855	0.386	0.08	4.815	1.47e-06	1.27e-04
ENSDARG00000022165	mgst1.2	microsomal glutathione S-transferase 1.2 [Source:ZFIN;Acc:ZDB-GENE-040704-59]	969.807	0.461	0.096	4.81	1.51e-06	1.30e-04
ENSDARG00000070061	gfer	growth factor, augmenter of liver regeneration (ERV1 homolog, S. cerevisiae) [Source:ZFIN;Acc:ZDB-GENE-060810-186]	109.614	0.677	0.141	4.806	1.54e-06	1.32e-04
ENSDARG00000033489	ube2j1	ubiquitin-conjugating enzyme E2, J1 [Source:ZFIN;Acc:ZDB-GENE-040426-2853]	778.406	0.764	0.159	4.794	1.63e-06	1.39e-04
ENSDARG00000057121	c7b	complement component 7b [Source:ZFIN;Acc:ZDB-GENE-021120-1]	346.881	0.676	0.142	4.765	1.89e-06	1.60e-04
ENSDARG00000074071	mrnip	MRN complex interacting protein [Source:NCBI gene;Acc:641417]	29.243	1.074	0.226	4.758	1.95e-06	1.65e-04
ENSDARG00000009484	arf1	ADP-ribosylation factor 1 [Source:ZFIN;Acc:ZDB-GENE-010724-5]	1332.75	0.294	0.062	4.756	1.97e-06	1.66e-04
ENSDARG00000035631	sdf2l1	stromal cell-derived factor 2-like 1 [Source:ZFIN;Acc:ZDB-GENE-040808-46]	210.114	0.656	0.138	4.751	2.02e-06	1.70e-04
ENSDARG00000104516	polr3d	polymerase (RNA) III (DNA directed) polypeptide D [Source:ZFIN;Acc:ZDB-GENE-040426-1017]	83.257	0.679	0.143	4.75	2.04e-06	1.70e-04
ENSDARG00000036427	slc3a2a	solute carrier family 3 member 2a [Source:ZFIN;Acc:ZDB-GENE-000831-3]	2759.7	-0.338	0.071	-4.746	2.08e-06	1.73e-04
ENSDARG00000043171	cela1.4	chymotrypsin like elastase family member 1, tandem duplicate 4 [Source:ZFIN;Acc:ZDB-GENE-050626-127]	1101.37	0.609	0.128	4.742	2.12e-06	1.75e-04
ENSDARG00000042737	slc52a3	solute carrier family 52 member 3 [Source:NCBI gene;Acc:678609]	78.083	0.893	0.188	4.737	2.17e-06	1.79e-04
ENSDARG00000012747	rer1	retention in endoplasmic reticulum sorting receptor 1 [Source:ZFIN;Acc:ZDB-GENE-040426-1494]	552.29	0.382	0.081	4.727	2.28e-06	1.86e-04
ENSDARG00000075121	hbegfa	heparin-binding EGF-like growth factor a [Source:ZFIN;Acc:ZDB-GENE-080204-119]	456.736	0.489	0.104	4.727	2.28e-06	1.86e-04
ENSDARG00000013174	nkd3	NKD inhibitor of WNT signaling pathway 3 [Source:ZFIN;Acc:ZDB-GENE-060503-63]	123.659	-0.594	0.126	-4.724	2.32e-06	1.89e-04
ENSDARG00000037285	mipa	major intrinsic protein of lens fiber a [Source:ZFIN;Acc:ZDB-GENE-040801-41]	1570.3	-0.327	0.069	-4.719	2.38e-06	1.93e-04
ENSDARG00000090890	cmklr1	chemokine-like receptor 1 [Source:ZFIN;Acc:ZDB-GENE-060526-126]	100.45	0.847	0.18	4.716	2.40e-06	1.94e-04
ENSDARG00000032496	pon1	paraoxonase 1 [Source:ZFIN;Acc:ZDB-GENE-040912-6]	240.218	0.655	0.139	4.701	2.59e-06	2.08e-04
ENSDARG00000017835	brf1a	BRF1 RNA polymerase III transcription initiation factor subunit a [Source:ZFIN;Acc:ZDB-GENE-030131-6334]	203.064	0.536	0.114	4.696	2.66e-06	2.13e-04
ENSDARG00000025301	gfap	glial fibrillary acidic protein [Source:NCBI gene;Acc:30646]	2820.92	-0.822	0.175	-4.688	2.76e-06	2.20e-04
ENSDARG00000051888	ist1	IST1 factor associated with ESCRT-III [Source:ZFIN;Acc:ZDB-GENE-030131-179]	1368.42	0.379	0.081	4.684	2.81e-06	2.23e-04
ENSDARG00000024537	emilin1a	elastin microfibril interfacer 1a [Source:ZFIN;Acc:ZDB-GENE-041001-191]	83.645	0.64	0.138	4.65	3.32e-06	2.63e-04
ENSDARG00000043976	etf1b	eukaryotic translation termination factor 1b [Source:ZFIN;Acc:ZDB-GENE-021029-1]	2257.14	0.347	0.075	4.647	3.37e-06	2.66e-04
ENSDARG00000077785	atf5b	activating transcription factor 5b [Source:ZFIN;Acc:ZDB-GENE-030131-2637]	1689.82	0.526	0.113	4.646	3.38e-06	2.66e-04
ENSDARG00000040178	havcr1	hepatitis A virus cellular receptor 1 [Source:ZFIN;Acc:ZDB-GENE-040718-131]	94.767	0.692	0.149	4.638	3.52e-06	2.74e-04
ENSDARG00000077549	aifm2	apoptosis inducing factor mitochondria associated 2 [Source:ZFIN;Acc:ZDB-GENE-050506-76]	379.492	0.552	0.119	4.638	3.52e-06	2.74e-04
ENSDARG00000013794	klf11b	Kruppel-like factor 11b [Source:ZFIN;Acc:ZDB-GENE-061103-82]	304.248	1.097	0.237	4.623	3.78e-06	2.93e-04
ENSDARG00000034568	fitm2	fat storage inducing transmembrane protein 2 [Source:NCBI gene;Acc:552928]	327.646	0.428	0.093	4.611	4.00e-06	3.09e-04
ENSDARG00000038666	igfbp1b	insulin-like growth factor binding protein 1b [Source:ZFIN;Acc:ZDB-GENE-081210-3]	8643.14	-0.816	0.177	-4.61	4.03e-06	3.10e-04
ENSDARG00000008765	tmed5	transmembrane p24 trafficking protein 5 [Source:ZFIN;Acc:ZDB-GENE-040426-1302]	193.411	0.484	0.105	4.608	4.07e-06	3.12e-04
ENSDARG00000058873	ptpdc1b	protein tyrosine phosphatase domain containing 1b [Source:ZFIN;Acc:ZDB-GENE-090312-138]	420.009	-0.405	0.088	-4.6	4.23e-06	3.23e-04
ENSDARG00000020085	slc33a1	solute carrier family 33 member 1 [Source:ZFIN;Acc:ZDB-GENE-040426-1241]	262.715	0.505	0.11	4.594	4.34e-06	3.29e-04
ENSDARG00000056374	noxo1b	NADPH oxidase organizer 1b [Source:ZFIN;Acc:ZDB-GENE-101203-1]	88.053	0.884	0.192	4.595	4.34e-06	3.29e-04
ENSDARG00000004618	stx2a	syntaxin 2a [Source:ZFIN;Acc:ZDB-GENE-040801-80]	85.46	0.641	0.14	4.588	4.47e-06	3.37e-04
ENSDARG00000042751	riok3	RIO kinase 3 (yeast) [Source:ZFIN;Acc:ZDB-GENE-040801-133]	1332.16	0.417	0.091	4.588	4.48e-06	3.37e-04
ENSDARG00000055901	steap4	STEAP family member 4 [Source:ZFIN;Acc:ZDB-GENE-070424-244]	452.789	0.633	0.138	4.587	4.51e-06	3.38e-04
ENSDARG00000024588	gpc5b	glypican 5b [Source:ZFIN;Acc:ZDB-GENE-060503-64]	147.164	-0.659	0.144	-4.58	4.66e-06	3.46e-04
ENSDARG00000024602	ACBD3	zgc:162964 [Source:ZFIN;Acc:ZDB-GENE-030131-9798]	102.293	0.605	0.132	4.579	4.66e-06	3.46e-04
ENSDARG00000097008	opn1mw1	opsin 1 (cone pigments), medium-wave-sensitive, 1 [Source:NCBI gene;Acc:30503]	5599.05	-0.669	0.146	-4.579	4.67e-06	3.46e-04
ENSDARG00000059308	golt1bb	golgi transport 1Bb [Source:ZFIN;Acc:ZDB-GENE-050913-94]	93.119	0.807	0.176	4.577	4.73e-06	3.49e-04
ENSDARG00000025903	lgals9l1	lectin, galactoside-binding, soluble, 9 (galectin 9)-like 1 [Source:ZFIN;Acc:ZDB-GENE-030131-9543]	198.879	0.642	0.14	4.575	4.76e-06	3.50e-04
ENSDARG00000068587	rabggtb	Rab geranylgeranyltransferase subunit beta [Source:ZFIN;Acc:ZDB-GENE-040426-2116]	404.641	0.349	0.076	4.568	4.93e-06	3.60e-04
ENSDARG00000070012	sesn2	sestrin 2 [Source:ZFIN;Acc:ZDB-GENE-070108-1]	119.099	0.768	0.168	4.568	4.93e-06	3.60e-04
ENSDARG00000053405	sord	sorbitol dehydrogenase [Source:ZFIN;Acc:ZDB-GENE-040426-1231]	155.353	0.562	0.123	4.563	5.05e-06	3.66e-04
ENSDARG00000071203	sptssa	serine palmitoyltransferase, small subunit A [Source:NCBI gene;Acc:541337]	178.394	0.503	0.11	4.564	5.03e-06	3.66e-04
ENSDARG00000002659	mapre1b	microtubule-associated protein, RP/EB family, member 1b [Source:ZFIN;Acc:ZDB-GENE-040426-2256]	1127.4	0.414	0.091	4.532	5.83e-06	4.21e-04
ENSDARG00000104256	bco1	beta-carotene oxygenase 1 [Source:ZFIN;Acc:ZDB-GENE-010508-1]	1310.43	-0.383	0.085	-4.525	6.03e-06	4.34e-04
ENSDARG00000095409	si:ch211-226h7.8	si:ch211-226h7.8 [Source:ZFIN;Acc:ZDB-GENE-130531-7]	75.7	-0.891	0.197	-4.524	6.06e-06	4.35e-04
ENSDARG00000061214	lpin2	lipin 2 [Source:ZFIN;Acc:ZDB-GENE-060503-153]	2338.24	-0.412	0.091	-4.52	6.18e-06	4.42e-04
ENSDARG00000022020	focad	focadhesin [Source:ZFIN;Acc:ZDB-GENE-080213-1]	94.906	0.926	0.205	4.508	6.54e-06	4.66e-04
ENSDARG00000014340	rab11al	RAB11a, member RAS oncogene family, like [Source:ZFIN;Acc:ZDB-GENE-031118-188]	78.087	0.705	0.157	4.497	6.90e-06	4.90e-04
ENSDARG00000018149	slc38a4	solute carrier family 38 member 4 [Source:ZFIN;Acc:ZDB-GENE-041010-14]	3119.34	-0.486	0.108	-4.482	7.39e-06	5.22e-04
ENSDARG00000088143	sema4gb	sema domain, immunoglobulin domain (Ig), transmembrane domain (TM) and short cytoplasmic domain, (semaphorin) 4Gb [Source:ZFIN;Acc:ZDB-GENE-111117-1]	26.816	-1.395	0.311	-4.482	7.40e-06	5.22e-04
ENSDARG00000093019	si:dkey-83k24.5	si:dkey-83k24.5 [Source:ZFIN;Acc:ZDB-GENE-081104-440]	80.254	1.396	0.312	4.479	7.51e-06	5.27e-04
ENSDARG00000096655	BX901920.1		1828.89	0.392	0.088	4.477	7.58e-06	5.31e-04
ENSDARG00000104105	ttf2	transcription termination factor, RNA polymerase II [Source:ZFIN;Acc:ZDB-GENE-110411-73]	124.545	0.641	0.143	4.473	7.71e-06	5.38e-04
ENSDARG00000017617	alg6	ALG6 alpha-1,3-glucosyltransferase [Source:ZFIN;Acc:ZDB-GENE-040808-45]	202.899	0.487	0.109	4.469	7.87e-06	5.47e-04
ENSDARG00000037488	canx	calnexin [Source:ZFIN;Acc:ZDB-GENE-040426-2797]	3325.89	0.375	0.084	4.466	7.98e-06	5.53e-04
ENSDARG00000054848	pdk4	pyruvate dehydrogenase kinase, isozyme 4 [Source:ZFIN;Acc:ZDB-GENE-060503-754]	794.965	0.45	0.101	4.447	8.72e-06	6.02e-04
ENSDARG00000036376	cldn7a	claudin 7a [Source:NCBI gene;Acc:436612]	586.42	0.56	0.126	4.444	8.83e-06	6.08e-04
ENSDARG00000095351	CU914776.1		867.994	0.403	0.091	4.435	9.20e-06	6.29e-04
ENSDARG00000105116	p4hb	prolyl 4-hydroxylase, beta polypeptide [Source:ZFIN;Acc:ZDB-GENE-080610-1]	2233.91	0.382	0.086	4.435	9.19e-06	6.29e-04
ENSDARG00000057184	C2H7orf25	zgc:55781 [Source:NCBI gene;Acc:325979]	117.866	0.531	0.12	4.433	9.29e-06	6.33e-04
ENSDARG00000031202	alg11	ALG11 alpha-1,2-mannosyltransferase [Source:NCBI gene;Acc:407614]	201.931	0.418	0.094	4.432	9.36e-06	6.35e-04
ENSDARG00000023151	ucp1	uncoupling protein 1 [Source:ZFIN;Acc:ZDB-GENE-010503-1]	57640.9	-0.709	0.16	-4.424	9.68e-06	6.53e-04
ENSDARG00000102206	stc2b	stanniocalcin 2b [Source:ZFIN;Acc:ZDB-GENE-120203-5]	102.461	-0.916	0.207	-4.424	9.67e-06	6.53e-04
ENSDARG00000029510	timm17a	translocase of inner mitochondrial membrane 17 homolog A (yeast) [Source:ZFIN;Acc:ZDB-GENE-031030-6]	654.251	0.371	0.084	4.413	1.02e-05	6.84e-04
ENSDARG00000012656	atf6	activating transcription factor 6 [Source:ZFIN;Acc:ZDB-GENE-041014-328]	978.776	0.401	0.091	4.404	1.06e-05	7.13e-04
ENSDARG00000101482	hk2	hexokinase 2 [Source:ZFIN;Acc:ZDB-GENE-040426-2017]	195.077	0.617	0.14	4.402	1.07e-05	7.15e-04
ENSDARG00000023062	ccn1	cellular communication network factor 1 [Source:ZFIN;Acc:ZDB-GENE-040426-3]	407.301	0.445	0.101	4.394	1.11e-05	7.42e-04
ENSDARG00000004017	spag1a	sperm associated antigen 1a [Source:NCBI gene;Acc:564953]	297.671	0.459	0.105	4.389	1.14e-05	7.51e-04
ENSDARG00000040712	adprh	ADP-ribosylarginine hydrolase [Source:ZFIN;Acc:ZDB-GENE-040801-190]	89.043	0.67	0.153	4.39	1.13e-05	7.51e-04
ENSDARG00000070168	sod3a	superoxide dismutase 3, extracellular a [Source:ZFIN;Acc:ZDB-GENE-050309-208]	96.912	1.247	0.284	4.389	1.14e-05	7.51e-04
ENSDARG00000090401	CABZ01020840.1	apoptosis facilitator Bcl-2-like protein 14 [Source:NCBI gene;Acc:101885512]	39.87	1.156	0.263	4.388	1.14e-05	7.51e-04
ENSDARG00000000551	slc1a4	solute carrier family 1 member 4 [Source:ZFIN;Acc:ZDB-GENE-030616-566]	308.488	0.793	0.181	4.386	1.15e-05	7.52e-04
ENSDARG00000076221	fthl28	ferritin, heavy polypeptide-like 28 [Source:ZFIN;Acc:ZDB-GENE-030131-7540]	1346.73	0.879	0.2	4.387	1.15e-05	7.52e-04
ENSDARG00000103342	wu:fa56d06	wu:fa56d06 [Source:ZFIN;Acc:ZDB-GENE-030131-9298]	5800.25	-0.445	0.102	-4.378	1.20e-05	7.78e-04
ENSDARG00000061124	srpra	SRP receptor subunit alpha [Source:ZFIN;Acc:ZDB-GENE-030219-11]	1201.56	0.259	0.059	4.377	1.21e-05	7.81e-04
ENSDARG00000003113	ada	adenosine deaminase [Source:NCBI gene;Acc:436919]	4975.72	-0.39	0.089	-4.372	1.23e-05	7.96e-04
ENSDARG00000035562	mpdu1a	mannose-P-dolichol utilization defect 1a [Source:ZFIN;Acc:ZDB-GENE-040912-9]	138.105	-0.499	0.114	-4.361	1.30e-05	8.35e-04
ENSDARG00000005578	ugp2a	UDP-glucose pyrophosphorylase 2a [Source:ZFIN;Acc:ZDB-GENE-090311-46]	1318.42	-0.623	0.143	-4.353	1.34e-05	8.60e-04
ENSDARG00000042221	mthfd1l	methylenetetrahydrofolate dehydrogenase (NADP+ dependent) 1 like [Source:ZFIN;Acc:ZDB-GENE-041001-133]	45.124	1.17	0.269	4.352	1.35e-05	8.64e-04
ENSDARG00000103457	spartb	spartin b [Source:ZFIN;Acc:ZDB-GENE-060825-146]	488.708	0.359	0.083	4.346	1.39e-05	8.84e-04
ENSDARG00000070150	jtb	jumping translocation breakpoint [Source:ZFIN;Acc:ZDB-GENE-060503-674]	1123.17	0.355	0.082	4.342	1.41e-05	8.99e-04
ENSDARG00000045947	hrc	histidine rich calcium binding protein [Source:ZFIN;Acc:ZDB-GENE-041008-189]	1368.97	-0.285	0.066	-4.331	1.48e-05	9.38e-04
ENSDARG00000098890	cyp2aa9	cytochrome P450, family 2, subfamily AA, polypeptide 9 [Source:ZFIN;Acc:ZDB-GENE-080724-3]	29.099	1.201	0.277	4.331	1.49e-05	9.38e-04
ENSDARG00000016979	pmpcb	peptidase (mitochondrial processing) beta [Source:ZFIN;Acc:ZDB-GENE-050220-10]	755.89	0.348	0.08	4.321	1.56e-05	9.76e-04
ENSDARG00000099664	selenof	selenoprotein F [Source:NCBI gene;Acc:352923]	459.165	0.424	0.098	4.321	1.55e-05	9.76e-04
ENSDARG00000062089	uggt2	UDP-glucose glycoprotein glucosyltransferase 2 [Source:ZFIN;Acc:ZDB-GENE-050517-21]	284.121	0.368	0.085	4.32	1.56e-05	9.77e-04
ENSDARG00000039647	slc6a1b	solute carrier family 6 member 1b [Source:ZFIN;Acc:ZDB-GENE-041114-57]	4761.93	-0.223	0.052	-4.315	1.59e-05	9.93e-04
ENSDARG00000024314	herpud1	homocysteine-inducible, endoplasmic reticulum stress-inducible, ubiquitin-like domain member 1 [Source:ZFIN;Acc:ZDB-GENE-050913-47]	1086.04	0.278	0.065	4.312	1.62e-05	1.00e-03
ENSDARG00000059610	gpr146	G protein-coupled receptor 146 [Source:ZFIN;Acc:ZDB-GENE-050823-3]	2397.5	-0.19	0.044	-4.313	1.61e-05	1.00e-03
ENSDARG00000037153	atp6ap1b	ATPase H+ transporting accessory protein 1b [Source:ZFIN;Acc:ZDB-GENE-020423-2]	649.926	0.348	0.081	4.3	1.71e-05	1.06e-03
ENSDARG00000075192	yme1l1a	YME1-like 1a [Source:ZFIN;Acc:ZDB-GENE-091113-41]	439.441	0.379	0.088	4.292	1.77e-05	1.09e-03
ENSDARG00000063167	chkb	choline kinase beta [Source:ZFIN;Acc:ZDB-GENE-030131-2928]	202.871	0.442	0.103	4.285	1.82e-05	1.12e-03
ENSDARG00000070057	si:dkey-69o16.5	si:dkey-69o16.5 [Source:ZFIN;Acc:ZDB-GENE-081104-432]	658.362	-0.462	0.108	-4.285	1.83e-05	1.12e-03
ENSDARG00000103025	hmgcs1	3-hydroxy-3-methylglutaryl-CoA synthase 1 (soluble) [Source:ZFIN;Acc:ZDB-GENE-040426-1042]	383.907	0.404	0.095	4.271	1.94e-05	1.19e-03
ENSDARG00000035858	cnn2	calponin 2 [Source:ZFIN;Acc:ZDB-GENE-030131-542]	870.606	0.441	0.103	4.265	2.00e-05	1.21e-03
ENSDARG00000042708	tuba8l	tubulin, alpha 8 like [Source:ZFIN;Acc:ZDB-GENE-030131-9167]	2182.09	0.449	0.105	4.265	2.00e-05	1.21e-03
ENSDARG00000075827	f7i	coagulation factor VIIi [Source:ZFIN;Acc:ZDB-GENE-021206-10]	98.86	-1.356	0.319	-4.257	2.07e-05	1.25e-03
ENSDARG00000016687	acadvl	acyl-CoA dehydrogenase very long chain [Source:ZFIN;Acc:ZDB-GENE-030131-899]	4386.26	0.283	0.067	4.243	2.21e-05	1.33e-03
ENSDARG00000044090	zmpste24	zinc metallopeptidase, STE24 homolog [Source:ZFIN;Acc:ZDB-GENE-030131-6312]	423.102	0.343	0.081	4.229	2.35e-05	1.41e-03
ENSDARG00000055240	xdh	xanthine dehydrogenase [Source:ZFIN;Acc:ZDB-GENE-070719-9]	904.271	-0.744	0.176	-4.221	2.43e-05	1.46e-03
ENSDARG00000061081	arpp21	cAMP-regulated phosphoprotein, 21 [Source:ZFIN;Acc:ZDB-GENE-081104-296]	621.937	0.767	0.182	4.217	2.47e-05	1.48e-03
ENSDARG00000056196	slc2a2	solute carrier family 2 member 2 [Source:ZFIN;Acc:ZDB-GENE-030131-1213]	563.004	-0.6	0.142	-4.213	2.52e-05	1.50e-03
ENSDARG00000105142	tcirg1b	T cell immune regulator 1, ATPase H+ transporting V0 subunit a3b [Source:ZFIN;Acc:ZDB-GENE-040426-2022]	692.1	0.335	0.08	4.214	2.51e-05	1.50e-03
ENSDARG00000007221	pbk	PDZ binding kinase [Source:NCBI gene;Acc:360218]	37.208	1.382	0.328	4.21	2.56e-05	1.51e-03
ENSDARG00000078757	si:ch211-212c13.8	si:ch211-212c13.8 [Source:ZFIN;Acc:ZDB-GENE-131118-28]	944.374	-0.908	0.216	-4.204	2.62e-05	1.55e-03
ENSDARG00000099579	aldh18a1	aldehyde dehydrogenase 18 family, member A1 [Source:ZFIN;Acc:ZDB-GENE-030131-5602]	811.209	0.276	0.066	4.204	2.62e-05	1.55e-03
ENSDARG00000103340	clic1	chloride intracellular channel 1 [Source:ZFIN;Acc:ZDB-GENE-030131-3202]	275.689	0.433	0.103	4.198	2.70e-05	1.58e-03
ENSDARG00000037158	rcc1	regulator of chromosome condensation 1 [Source:ZFIN;Acc:ZDB-GENE-040426-2216]	80.762	0.638	0.153	4.177	2.96e-05	1.73e-03
ENSDARG00000040907	gcgb	glucagon b [Source:ZFIN;Acc:ZDB-GENE-040712-2]	51.519	0.921	0.22	4.177	2.95e-05	1.73e-03
ENSDARG00000092115	eif4a1a	eukaryotic translation initiation factor 4A1A [Source:ZFIN;Acc:ZDB-GENE-031030-2]	1532.62	0.6	0.144	4.175	2.98e-05	1.74e-03
ENSDARG00000020311	cnih1	cornichon family AMPA receptor auxiliary protein 1 [Source:ZFIN;Acc:ZDB-GENE-040426-1944]	595.664	0.374	0.09	4.172	3.01e-05	1.75e-03
ENSDARG00000053480	aqp9b	aquaporin 9b [Source:ZFIN;Acc:ZDB-GENE-070911-1]	3354.34	-0.42	0.101	-4.17	3.04e-05	1.76e-03
ENSDARG00000093780	BX548078.1		46.375	-1.236	0.296	-4.171	3.04e-05	1.76e-03
ENSDARG00000098114	ctsa	cathepsin A [Source:ZFIN;Acc:ZDB-GENE-030131-537]	1129.36	0.293	0.07	4.17	3.05e-05	1.76e-03
ENSDARG00000098408	stbd1	starch binding domain 1 [Source:ZFIN;Acc:ZDB-GENE-120817-2]	24.59	-1.142	0.274	-4.168	3.07e-05	1.76e-03
ENSDARG00000099652	xpot	exportin, tRNA (nuclear export receptor for tRNAs) [Source:NCBI gene;Acc:558020]	1104.94	0.299	0.072	4.167	3.09e-05	1.77e-03
ENSDARG00000079497	tcima	transcriptional and immune response regulator a [Source:ZFIN;Acc:ZDB-GENE-050320-36]	313.383	0.851	0.204	4.162	3.16e-05	1.80e-03
ENSDARG00000097610	BX005183.3		593.604	0.482	0.116	4.162	3.16e-05	1.80e-03
ENSDARG00000019636	yif1a	Yip1 interacting factor homolog A (S. cerevisiae) [Source:NCBI gene;Acc:334982]	241.092	0.411	0.099	4.155	3.25e-05	1.84e-03
ENSDARG00000096508	BX322618.1		2449.13	0.517	0.125	4.153	3.28e-05	1.85e-03
ENSDARG00000019752	rom1a	retinal outer segment membrane protein 1a [Source:ZFIN;Acc:ZDB-GENE-040426-1765]	848.683	-0.389	0.094	-4.144	3.41e-05	1.92e-03
ENSDARG00000040159	wnt4b	wingless-type MMTV integration site family, member 4b [Source:ZFIN;Acc:ZDB-GENE-000411-1]	105.349	0.732	0.177	4.143	3.43e-05	1.93e-03
ENSDARG00000041068	got2a	glutamic-oxaloacetic transaminase 2a, mitochondrial [Source:ZFIN;Acc:ZDB-GENE-040426-2703]	2294.27	-0.38	0.092	-4.135	3.55e-05	1.99e-03
ENSDARG00000068710	nid1a	nidogen 1a [Source:ZFIN;Acc:ZDB-GENE-050302-58]	2215.29	-0.343	0.083	-4.133	3.58e-05	2.00e-03
ENSDARG00000004141		zgc:92630 [Source:ZFIN;Acc:ZDB-GENE-040718-449]	324.172	0.517	0.125	4.126	3.68e-05	2.05e-03
ENSDARG00000017274	opn1sw2	opsin 1 (cone pigments), short-wave-sensitive 2 [Source:NCBI gene;Acc:30435]	5593.06	-0.423	0.102	-4.125	3.70e-05	2.05e-03
ENSDARG00000034817	asah1b	N-acylsphingosine amidohydrolase (acid ceramidase) 1b [Source:ZFIN;Acc:ZDB-GENE-040426-1512]	680.478	0.331	0.08	4.127	3.68e-05	2.05e-03
ENSDARG00000075931	acsl5	acyl-CoA synthetase long chain family member 5 [Source:ZFIN;Acc:ZDB-GENE-040912-169]	1762.84	-0.406	0.099	-4.115	3.86e-05	2.14e-03
ENSDARG00000103466	ccl35.1	chemokine (C-C motif) ligand 35, duplicate 1 [Source:ZFIN;Acc:ZDB-GENE-081022-33]	30.82	1.157	0.281	4.114	3.88e-05	2.14e-03
ENSDARG00000002002	lmcd1	LIM and cysteine-rich domains 1 [Source:ZFIN;Acc:ZDB-GENE-040426-1067]	329.502	-0.423	0.103	-4.112	3.93e-05	2.16e-03
ENSDARG00000019236	gsr	glutathione reductase [Source:ZFIN;Acc:ZDB-GENE-050522-116]	1177.85	0.313	0.076	4.109	3.98e-05	2.16e-03
ENSDARG00000055314	mcmbp	minichromosome maintenance complex binding protein [Source:NCBI gene;Acc:321119]	611.887	0.394	0.096	4.108	3.99e-05	2.16e-03
ENSDARG00000056600	papss2b	3'-phosphoadenosine 5'-phosphosulfate synthase 2b [Source:ZFIN;Acc:ZDB-GENE-010323-5]	398.635	0.374	0.091	4.11	3.95e-05	2.16e-03
ENSDARG00000078585	mon1a	MON1 secretory trafficking family member A [Source:ZFIN;Acc:ZDB-GENE-070615-6]	88.767	0.65	0.158	4.109	3.98e-05	2.16e-03
ENSDARG00000103979	calr3a	calreticulin 3a [Source:ZFIN;Acc:ZDB-GENE-000208-17]	1084.44	0.576	0.14	4.111	3.94e-05	2.16e-03
ENSDARG00000105239	ecm1b	extracellular matrix protein 1b [Source:ZFIN;Acc:ZDB-GENE-121204-2]	666.312	0.26	0.063	4.109	3.97e-05	2.16e-03
ENSDARG00000006526	fn1b	fibronectin 1b [Source:ZFIN;Acc:ZDB-GENE-030131-6545]	15816.6	-0.754	0.184	-4.105	4.03e-05	2.17e-03
ENSDARG00000101616	arfgap1	ADP-ribosylation factor GTPase activating protein 1 [Source:ZFIN;Acc:ZDB-GENE-041114-130]	870.699	0.422	0.103	4.106	4.02e-05	2.17e-03
ENSDARG00000029898	cnga1a	cyclic nucleotide gated channel subunit alpha 1a [Source:ZFIN;Acc:ZDB-GENE-090312-66]	126.141	-0.502	0.122	-4.104	4.06e-05	2.18e-03
ENSDARG00000056226	creb3l3a	cAMP responsive element binding protein 3-like 3a [Source:NCBI gene;Acc:553700]	44.879	0.852	0.208	4.099	4.15e-05	2.22e-03
ENSDARG00000039851	dhdds	dehydrodolichyl diphosphate synthase [Source:ZFIN;Acc:ZDB-GENE-040426-2236]	301.434	0.384	0.094	4.091	4.29e-05	2.29e-03
ENSDARG00000045808	rlbp1b	retinaldehyde binding protein 1b [Source:ZFIN;Acc:ZDB-GENE-040426-1870]	266.231	0.861	0.21	4.09	4.32e-05	2.29e-03
ENSDARG00000055974	tpmt.1	thiopurine S-methyltransferase, tandem duplicate 1 [Source:NCBI gene;Acc:436842]	319.215	0.478	0.117	4.09	4.31e-05	2.29e-03
ENSDARG00000105068	SMIM22	si:ch1073-443f11.2 [Source:ZFIN;Acc:ZDB-GENE-120215-185]	283.46	0.382	0.093	4.092	4.28e-05	2.29e-03
ENSDARG00000053502	cryaa	crystallin, alpha A [Source:ZFIN;Acc:ZDB-GENE-020508-1]	2968.99	-0.273	0.067	-4.087	4.37e-05	2.31e-03
ENSDARG00000074967	zgc:162698	zgc:162698 [Source:ZFIN;Acc:ZDB-GENE-041111-185]	537.27	0.266	0.065	4.087	4.38e-05	2.31e-03
ENSDARG00000000690	sypl2b	synaptophysin-like 2b [Source:ZFIN;Acc:ZDB-GENE-050417-309]	132.857	0.55	0.135	4.082	4.46e-05	2.33e-03
ENSDARG00000008553	zgc:136872	zgc:136872 [Source:ZFIN;Acc:ZDB-GENE-060421-5204]	227.043	-0.519	0.127	-4.083	4.45e-05	2.33e-03
ENSDARG00000055620	acad9	acyl-CoA dehydrogenase family, member 9 [Source:ZFIN;Acc:ZDB-GENE-060616-196]	142.178	0.615	0.151	4.083	4.45e-05	2.33e-03
ENSDARG00000052158	il23r	interleukin 23 receptor [Source:ZFIN;Acc:ZDB-GENE-080107-5]	69.063	-0.682	0.167	-4.076	4.58e-05	2.39e-03
ENSDARG00000055798	heyl	hes related family bHLH transcription factor with YRPW motif like [Source:NCBI gene;Acc:335134]	51.695	-0.723	0.177	-4.074	4.62e-05	2.40e-03
ENSDARG00000071592	aqp8a.2	aquaporin 8a, tandem duplicate 2 [Source:ZFIN;Acc:ZDB-GENE-070112-1802]	333.631	-0.453	0.111	-4.061	4.88e-05	2.53e-03
ENSDARG00000021184	rbfox1l	RNA binding fox-1 homolog 1, like [Source:NCBI gene;Acc:407613]	2626.98	-0.288	0.071	-4.058	4.96e-05	2.57e-03
ENSDARG00000039757	mcfd2	multiple coagulation factor deficiency 2 [Source:ZFIN;Acc:ZDB-GENE-041010-8]	357.755	0.467	0.115	4.049	5.14e-05	2.65e-03
ENSDARG00000060796	slc20a2	solute carrier family 20 member 2 [Source:ZFIN;Acc:ZDB-GENE-060929-828]	1252.42	0.213	0.053	4.047	5.20e-05	2.68e-03
ENSDARG00000014427	mxe	myxovirus (influenza virus) resistance E [Source:NCBI gene;Acc:337663]	20.091	1.938	0.479	4.044	5.26e-05	2.70e-03
ENSDARG00000012274	eif4e1c	eukaryotic translation initiation factor 4E family member 1c [Source:ZFIN;Acc:ZDB-GENE-050417-398]	241.098	0.486	0.12	4.043	5.28e-05	2.71e-03
ENSDARG00000007477	fbxo8	F-box protein 8 [Source:ZFIN;Acc:ZDB-GENE-060421-7091]	1298.34	0.419	0.104	4.038	5.39e-05	2.75e-03
ENSDARG00000070006	rcn1	reticulocalbin 1, EF-hand calcium binding domain [Source:ZFIN;Acc:ZDB-GENE-080225-33]	122.397	0.558	0.138	4.038	5.39e-05	2.75e-03
ENSDARG00000008884	hprt1	hypoxanthine phosphoribosyltransferase 1 [Source:ZFIN;Acc:ZDB-GENE-040426-1918]	492.528	0.321	0.08	4.036	5.44e-05	2.76e-03
ENSDARG00000057011	dpm1	dolichyl-phosphate mannosyltransferase subunit 1, catalytic [Source:ZFIN;Acc:ZDB-GENE-040801-115]	253.187	0.43	0.107	4.033	5.51e-05	2.79e-03
ENSDARG00000090889	LECT2	si:ch211-132p1.3 [Source:ZFIN;Acc:ZDB-GENE-130530-1010]	80.128	0.923	0.229	4.031	5.54e-05	2.80e-03
ENSDARG00000032010	slc15a2	solute carrier family 15 member 2 [Source:NCBI gene;Acc:556684]	528.145	-0.348	0.086	-4.03	5.59e-05	2.82e-03
ENSDARG00000062664	oxnad1	oxidoreductase NAD-binding domain containing 1 [Source:NCBI gene;Acc:558500]	316.11	0.412	0.102	4.027	5.65e-05	2.84e-03
ENSDARG00000076043	si:dkeyp-73d8.9	si:dkeyp-73d8.9 [Source:ZFIN;Acc:ZDB-GENE-070912-685]	35.358	-1.304	0.324	-4.026	5.67e-05	2.85e-03
ENSDARG00000010021	grpel1	GrpE-like 1, mitochondrial [Source:ZFIN;Acc:ZDB-GENE-051120-111]	298.122	0.443	0.11	4.023	5.74e-05	2.87e-03
ENSDARG00000055365	si:dkey-25e12.3	si:dkey-25e12.3 [Source:NCBI gene;Acc:678527]	38.069	1.028	0.255	4.024	5.73e-05	2.87e-03
ENSDARG00000062063	tab3	TGF-beta activated kinase 1 (MAP3K7) binding protein 3 [Source:ZFIN;Acc:ZDB-GENE-060503-408]	586.22	0.469	0.117	4.022	5.76e-05	2.87e-03
ENSDARG00000044155	mafaa	v-maf avian musculoaponeurotic fibrosarcoma oncogene homolog Aa [Source:NCBI gene;Acc:100000492]	499.021	0.32	0.08	4.021	5.80e-05	2.88e-03
ENSDARG00000098766	pcxa	pyruvate carboxylase a [Source:ZFIN;Acc:ZDB-GENE-090908-3]	1488.28	-0.257	0.064	-4.02	5.81e-05	2.88e-03
ENSDARG00000009640	psmb1	proteasome 20S subunit beta 1 [Source:ZFIN;Acc:ZDB-GENE-040618-2]	1523.18	0.342	0.085	4.017	5.89e-05	2.91e-03
ENSDARG00000006598	sgk2b	serum/glucocorticoid regulated kinase 2b [Source:ZFIN;Acc:ZDB-GENE-060929-44]	133.64	0.789	0.197	4.014	5.98e-05	2.94e-03
ENSDARG00000087017	si:dkey-11k2.7	si:dkey-11k2.7 [Source:ZFIN;Acc:ZDB-GENE-160728-22]	281.826	1.624	0.405	4.013	5.98e-05	2.94e-03
ENSDARG00000102105	dad1	defender against cell death 1 [Source:ZFIN;Acc:ZDB-GENE-060503-233]	429.403	0.518	0.129	4.009	6.09e-05	2.99e-03
ENSDARG00000010572	slc25a25a	solute carrier family 25 member 25a [Source:NCBI gene;Acc:406541]	514.6	0.898	0.225	4.001	6.31e-05	3.09e-03
ENSDARG00000027609	hpn	hepsin [Source:ZFIN;Acc:ZDB-GENE-141212-373]	137.515	0.527	0.132	3.998	6.39e-05	3.11e-03
ENSDARG00000040298	apoa4b.1	apolipoprotein A-IV b, tandem duplicate 1 [Source:ZFIN;Acc:ZDB-GENE-030131-1263]	5947.85	0.463	0.116	3.998	6.39e-05	3.11e-03
ENSDARG00000071065	g6pd	glucose-6-phosphate dehydrogenase [Source:ZFIN;Acc:ZDB-GENE-070508-4]	1039.23	0.249	0.062	3.999	6.36e-05	3.11e-03
ENSDARG00000098646	mthfd2	methylenetetrahydrofolate dehydrogenase (NADP+ dependent) 2, methenyltetrahydrofolate cyclohydrolase [Source:ZFIN;Acc:ZDB-GENE-040704-20]	127.285	0.801	0.2	3.996	6.43e-05	3.12e-03
ENSDARG00000071495	sult3st5	sulfotransferase family 3, cytosolic sulfotransferase 5 [Source:ZFIN;Acc:ZDB-GENE-060503-722]	33.026	-0.919	0.23	-3.993	6.52e-05	3.15e-03
ENSDARG00000013056	itpk1a	inositol-tetrakisphosphate 1-kinase a [Source:NCBI gene;Acc:406290]	627.09	-0.423	0.106	-3.99	6.59e-05	3.17e-03
ENSDARG00000102690	rims2b	regulating synaptic membrane exocytosis 2b [Source:ZFIN;Acc:ZDB-GENE-060503-893]	639.046	-0.25	0.063	-3.991	6.57e-05	3.17e-03
ENSDARG00000042401	derl2	derlin 2 [Source:ZFIN;Acc:ZDB-GENE-050522-90]	214.615	0.395	0.099	3.978	6.95e-05	3.34e-03
ENSDARG00000092154	tex264a	testis expressed 264, ER-phagy receptor a [Source:ZFIN;Acc:ZDB-GENE-040426-1885]	618.974	0.286	0.072	3.972	7.12e-05	3.41e-03
ENSDARG00000074829	rasip1	Ras interacting protein 1 [Source:ZFIN;Acc:ZDB-GENE-120403-3]	90.344	0.565	0.142	3.971	7.17e-05	3.43e-03
ENSDARG00000019838	ugdh	UDP-glucose 6-dehydrogenase [Source:ZFIN;Acc:ZDB-GENE-011022-1]	266.012	0.463	0.117	3.969	7.21e-05	3.44e-03
ENSDARG00000043436	si:dkey-5n18.1	si:dkey-5n18.1 [Source:ZFIN;Acc:ZDB-GENE-041014-144]	342.054	0.442	0.112	3.967	7.27e-05	3.46e-03
ENSDARG00000086114	CR792417.1	androgen-dependent TFPI-regulating protein-like [Source:NCBI gene;Acc:100537455]	49.099	1.194	0.301	3.966	7.31e-05	3.47e-03
ENSDARG00000018953	gclm	glutamate-cysteine ligase, modifier subunit [Source:ZFIN;Acc:ZDB-GENE-030131-5906]	342.228	0.382	0.096	3.964	7.38e-05	3.49e-03
ENSDARG00000038822	mrc1b	mannose receptor, C type 1b [Source:ZFIN;Acc:ZDB-GENE-070705-13]	329.56	0.446	0.113	3.962	7.42e-05	3.50e-03
ENSDARG00000052263	rab1aa	RAB1A, member RAS oncogene family a [Source:ZFIN;Acc:ZDB-GENE-090312-110]	374.936	0.376	0.095	3.961	7.45e-05	3.51e-03
ENSDARG00000090352	CR855311.1	uncharacterized LOC101883708 [Source:NCBI gene;Acc:101883708]	824.213	0.835	0.211	3.95	7.82e-05	3.68e-03
ENSDARG00000087693	atox1	antioxidant 1 copper chaperone [Source:ZFIN;Acc:ZDB-GENE-120720-2]	421.182	0.398	0.101	3.948	7.87e-05	3.69e-03
ENSDARG00000014165	ssr3	signal sequence receptor, gamma [Source:ZFIN;Acc:ZDB-GENE-030131-9134]	1187.38	0.34	0.086	3.947	7.92e-05	3.71e-03
ENSDARG00000019360	sec23b	SEC23 homolog B, coat complex II component [Source:ZFIN;Acc:ZDB-GENE-030131-5479]	1312.81	0.504	0.128	3.941	8.11e-05	3.78e-03
ENSDARG00000041685	si:dkey-105h12.2	si:dkey-105h12.2 [Source:ZFIN;Acc:ZDB-GENE-131118-9]	490.524	-1.446	0.367	-3.941	8.10e-05	3.78e-03
ENSDARG00000002536	tm9sf4	transmembrane 9 superfamily protein member 4 [Source:ZFIN;Acc:ZDB-GENE-040426-1575]	965.353	0.276	0.07	3.938	8.22e-05	3.80e-03
ENSDARG00000078619	pnp5a	purine nucleoside phosphorylase 5a [Source:ZFIN;Acc:ZDB-GENE-040426-2553]	3932.1	-0.805	0.204	-3.939	8.20e-05	3.80e-03
ENSDARG00000099633	sec14l7	SEC14-like lipid binding 7 [Source:ZFIN;Acc:ZDB-GENE-141216-145]	303.747	-1.48	0.376	-3.939	8.18e-05	3.80e-03
ENSDARG00000006818	urod	uroporphyrinogen decarboxylase [Source:NCBI gene;Acc:30617]	129.526	0.642	0.163	3.936	8.30e-05	3.81e-03
ENSDARG00000020876	pdk2a	pyruvate dehydrogenase kinase, isozyme 2a [Source:ZFIN;Acc:ZDB-GENE-120910-1]	3557.65	0.295	0.075	3.936	8.30e-05	3.81e-03
ENSDARG00000051912	hpxb	hemopexin b [Source:ZFIN;Acc:ZDB-GENE-060929-800]	538.761	1.159	0.295	3.936	8.29e-05	3.81e-03
ENSDARG00000016886	dnajb9b	DnaJ heat shock protein family (Hsp40) member B9b [Source:ZFIN;Acc:ZDB-GENE-050522-76]	46.229	1.019	0.259	3.934	8.34e-05	3.82e-03
ENSDARG00000075727	map1lc3cl	microtubule-associated protein 1 light chain 3 gamma, like [Source:ZFIN;Acc:ZDB-GENE-140819-1]	703.576	0.515	0.131	3.933	8.39e-05	3.83e-03
ENSDARG00000077531	bag6l	BCL2 associated athanogene 6, like [Source:NCBI gene;Acc:751663]	508.287	-0.303	0.077	-3.934	8.37e-05	3.83e-03
ENSDARG00000058389	ccl19a.1	chemokine (C-C motif) ligand 19a, tandem duplicate 1 [Source:ZFIN;Acc:ZDB-GENE-060526-181]	57.109	0.857	0.218	3.931	8.45e-05	3.84e-03
ENSDARG00000074760	ttc7a	tetratricopeptide repeat domain 7A [Source:ZFIN;Acc:ZDB-GENE-010319-27]	286.312	-0.363	0.093	-3.925	8.68e-05	3.94e-03
ENSDARG00000063624	gfm1	G elongation factor, mitochondrial 1 [Source:NCBI gene;Acc:561840]	374.59	0.377	0.096	3.923	8.73e-05	3.95e-03
ENSDARG00000099491	tmem176l.1	transmembrane protein 176l.1 [Source:ZFIN;Acc:ZDB-GENE-080829-11]	582.831	0.383	0.098	3.917	8.96e-05	4.04e-03
ENSDARG00000102453	slc1a2b	solute carrier family 1 member 2b [Source:ZFIN;Acc:ZDB-GENE-030131-7779]	8216.01	-0.413	0.105	-3.918	8.94e-05	4.04e-03
ENSDARG00000007480	rpe65a	retinoid isomerohydrolase RPE65 a [Source:NCBI gene;Acc:393724]	1502.13	0.817	0.209	3.916	8.99e-05	4.05e-03
ENSDARG00000043531	jun	Jun proto-oncogene, AP-1 transcription factor subunit [Source:ZFIN;Acc:ZDB-GENE-030131-7859]	1557.4	0.41	0.105	3.914	9.08e-05	4.08e-03
ENSDARG00000043357	tbl2	transducin (beta)-like 2 [Source:ZFIN;Acc:ZDB-GENE-030131-9012]	167.257	0.423	0.108	3.911	9.18e-05	4.11e-03
ENSDARG00000104685	grk1b	G protein-coupled receptor kinase 1 b [Source:ZFIN;Acc:ZDB-GENE-050417-211]	828.174	-0.37	0.095	-3.905	9.44e-05	4.22e-03
ENSDARG00000091402	eif2b1	eukaryotic translation initiation factor 2B, subunit 1 alpha [Source:ZFIN;Acc:ZDB-GENE-040625-25]	288.63	0.389	0.1	3.903	9.49e-05	4.23e-03
ENSDARG00000058285	cpt1b	carnitine palmitoyltransferase 1B (muscle) [Source:ZFIN;Acc:ZDB-GENE-041010-9]	304.905	0.73	0.187	3.9	9.60e-05	4.27e-03
ENSDARG00000031776	fthl27	ferritin, heavy polypeptide-like 27 [Source:ZFIN;Acc:ZDB-GENE-040718-72]	7369.97	0.426	0.109	3.894	9.85e-05	4.36e-03
ENSDARG00000041799	cx43	connexin 43 [Source:NCBI gene;Acc:30236]	1671.3	-0.44	0.113	-3.894	9.86e-05	4.36e-03
ENSDARG00000044047	slc18b1	solute carrier family 18 member B1 [Source:ZFIN;Acc:ZDB-GENE-050417-386]	100.956	-0.494	0.127	-3.894	9.84e-05	4.36e-03
ENSDARG00000073810	thbs2b	thrombospondin 2b [Source:ZFIN;Acc:ZDB-GENE-100623-1]	165.965	0.656	0.168	3.893	9.91e-05	4.37e-03
ENSDARG00000070394	uroc1	urocanate hydratase 1 [Source:ZFIN;Acc:ZDB-GENE-081022-148]	725.279	-0.805	0.207	-3.888	1.01e-04	4.44e-03
ENSDARG00000040070	coil	coilin p80 [Source:ZFIN;Acc:ZDB-GENE-000330-8]	79.732	0.568	0.146	3.885	1.02e-04	4.49e-03
ENSDARG00000036834	krt92	keratin 92 [Source:ZFIN;Acc:ZDB-GENE-050417-363]	11358.2	-0.353	0.091	-3.883	1.03e-04	4.52e-03
ENSDARG00000077004	aldh1l1	aldehyde dehydrogenase 1 family, member L1 [Source:ZFIN;Acc:ZDB-GENE-100519-4]	2132.49	-0.662	0.17	-3.882	1.04e-04	4.53e-03
ENSDARG00000090850	serpina1l	serine (or cysteine) proteinase inhibitor, clade A (alpha-1 antiproteinase, antitrypsin), member 1, like [Source:ZFIN;Acc:ZDB-GENE-040721-3]	7678.41	-1.788	0.461	-3.878	1.05e-04	4.60e-03
ENSDARG00000096678	si:dkey-263j23.1	si:dkey-263j23.1 [Source:ZFIN;Acc:ZDB-GENE-131120-109]	25.31	0.93	0.24	3.877	1.06e-04	4.60e-03
ENSDARG00000037859	il11a	interleukin 11a [Source:ZFIN;Acc:ZDB-GENE-051019-1]	22.946	1.711	0.443	3.867	1.10e-04	4.79e-03
ENSDARG00000028517	hbp1	HMG-box transcription factor 1 [Source:ZFIN;Acc:ZDB-GENE-050522-414]	2530.59	-0.182	0.047	-3.863	1.12e-04	4.86e-03
ENSDARG00000011824	pbxip1b	pre-B-cell leukemia homeobox interacting protein 1b [Source:ZFIN;Acc:ZDB-GENE-070112-2032]	536.697	-0.369	0.096	-3.86	1.13e-04	4.90e-03
ENSDARG00000038068	ddx5	DEAD (Asp-Glu-Ala-Asp) box helicase 5 [Source:ZFIN;Acc:ZDB-GENE-030131-925]	5616.07	0.446	0.116	3.86	1.14e-04	4.90e-03
ENSDARG00000100585	coa3a	cytochrome C oxidase assembly factor 3a [Source:NCBI gene;Acc:100141351]	174.497	0.566	0.147	3.856	1.15e-04	4.97e-03
ENSDARG00000056367	mpv17l2	MPV17 mitochondrial membrane protein-like 2 [Source:NCBI gene;Acc:436840]	66.29	0.882	0.229	3.855	1.16e-04	4.98e-03
ENSDARG00000061981	lap3	leucine aminopeptidase 3 [Source:ZFIN;Acc:ZDB-GENE-060719-1]	220.482	0.347	0.09	3.85	1.18e-04	5.06e-03
ENSDARG00000058865	endog	endonuclease G [Source:ZFIN;Acc:ZDB-GENE-050522-402]	84.94	0.546	0.142	3.849	1.19e-04	5.07e-03
ENSDARG00000077605	frrs1b	ferric-chelate reductase 1b [Source:ZFIN;Acc:ZDB-GENE-080917-44]	134.347	0.432	0.112	3.847	1.20e-04	5.11e-03
ENSDARG00000001953	pfkfb3	6-phosphofructo-2-kinase/fructose-2,6-biphosphatase 3 [Source:ZFIN;Acc:ZDB-GENE-040426-2724]	1581.64	0.361	0.094	3.839	1.24e-04	5.26e-03
ENSDARG00000001975	hsd11b2	hydroxysteroid (11-beta) dehydrogenase 2 [Source:ZFIN;Acc:ZDB-GENE-030131-6030]	1011.38	0.396	0.103	3.839	1.24e-04	5.26e-03
ENSDARG00000056874	lygl1	lysozyme g-like 1 [Source:ZFIN;Acc:ZDB-GENE-040718-461]	259.199	0.52	0.136	3.837	1.25e-04	5.29e-03
ENSDARG00000068982	jhy	junctional cadherin complex regulator [Source:ZFIN;Acc:ZDB-GENE-060503-471]	47.178	-0.756	0.197	-3.836	1.25e-04	5.29e-03
ENSDARG00000033376	chchd4a	coiled-coil-helix-coiled-coil-helix domain containing 4a [Source:NCBI gene;Acc:445144]	84.409	0.6	0.157	3.832	1.27e-04	5.35e-03
ENSDARG00000070021	cyp3c4	cytochrome P450, family 3, subfamily C, polypeptide 4 [Source:ZFIN;Acc:ZDB-GENE-060929-96]	150.601	-0.621	0.162	-3.832	1.27e-04	5.35e-03
ENSDARG00000067613	dnajc25	DnaJ (Hsp40) homolog, subfamily C , member 25 [Source:ZFIN;Acc:ZDB-GENE-081104-137]	85.722	0.547	0.143	3.828	1.29e-04	5.43e-03
ENSDARG00000103195	dync1i2b	dynein, cytoplasmic 1, intermediate chain 2b [Source:ZFIN;Acc:ZDB-GENE-090121-1]	117.499	0.719	0.188	3.826	1.30e-04	5.46e-03
ENSDARG00000100374	txnrd3	thioredoxin reductase 3 [Source:ZFIN;Acc:ZDB-GENE-030327-3]	2715.51	0.24	0.063	3.823	1.32e-04	5.52e-03
ENSDARG00000040466	vil1	villin 1 [Source:ZFIN;Acc:ZDB-GENE-040426-799]	2963.97	-0.5	0.131	-3.821	1.33e-04	5.55e-03
ENSDARG00000022424	slc26a5	solute carrier family 26 member 5 [Source:ZFIN;Acc:ZDB-GENE-030131-1566]	928.318	0.242	0.063	3.812	1.38e-04	5.74e-03
ENSDARG00000026764	ahsg1	alpha-2-HS-glycoprotein 1 [Source:ZFIN;Acc:ZDB-GENE-041114-50]	946.626	-2.656	0.697	-3.811	1.38e-04	5.76e-03
ENSDARG00000034801	mylka	myosin, light chain kinase a [Source:ZFIN;Acc:ZDB-GENE-030131-8207]	624.018	0.28	0.073	3.81	1.39e-04	5.77e-03
ENSDARG00000069920	cox17	cytochrome c oxidase copper chaperone COX17 [Source:ZFIN;Acc:ZDB-GENE-040912-91]	523.302	0.389	0.102	3.808	1.40e-04	5.81e-03
ENSDARG00000090286	serpina1	serpin peptidase inhibitor, clade A (alpha-1 antiproteinase, antitrypsin), member 1 [Source:ZFIN;Acc:ZDB-GENE-030131-1421]	5217.17	-1.302	0.342	-3.805	1.42e-04	5.86e-03
ENSDARG00000058631	CABZ01030107.1		72.514	0.623	0.164	3.802	1.43e-04	5.91e-03
ENSDARG00000004037	cog2	component of oligomeric golgi complex 2 [Source:ZFIN;Acc:ZDB-GENE-040426-2671]	404.324	0.325	0.086	3.796	1.47e-04	6.06e-03
ENSDARG00000055837	arhgef1b	Rho guanine nucleotide exchange factor (GEF) 1b [Source:ZFIN;Acc:ZDB-GENE-060616-136]	1949.12	0.425	0.112	3.795	1.48e-04	6.07e-03
ENSDARG00000117609	CABZ01079281.1		119.084	0.88	0.232	3.794	1.48e-04	6.08e-03
ENSDARG00000069018	cyp7a1	cytochrome P450, family 7, subfamily A, polypeptide 1 [Source:ZFIN;Acc:ZDB-GENE-040426-1296]	301.052	-2.19	0.578	-3.792	1.50e-04	6.13e-03
ENSDARG00000094210	fthl31	ferritin, heavy polypeptide-like 31 [Source:ZFIN;Acc:ZDB-GENE-050522-428]	1418.8	0.495	0.131	3.789	1.51e-04	6.17e-03
ENSDARG00000094316	si:rp71-80o10.4	si:rp71-80o10.4 [Source:ZFIN;Acc:ZDB-GENE-090313-413]	77.289	0.679	0.179	3.789	1.51e-04	6.17e-03
ENSDARG00000034080	plcd1b	phospholipase C, delta 1b [Source:ZFIN;Acc:ZDB-GENE-030131-9435]	622.784	-0.288	0.076	-3.788	1.52e-04	6.18e-03
ENSDARG00000042620	gstr	glutathione S-transferase rho [Source:ZFIN;Acc:ZDB-GENE-090507-1]	1921.25	-0.283	0.075	-3.787	1.52e-04	6.18e-03
ENSDARG00000003523	itln3	intelectin 3 [Source:ZFIN;Acc:ZDB-GENE-090527-4]	122.653	2.195	0.58	3.786	1.53e-04	6.19e-03
ENSDARG00000041391	tmed10	transmembrane p24 trafficking protein 10 [Source:ZFIN;Acc:ZDB-GENE-030131-4915]	1999.18	0.242	0.064	3.786	1.53e-04	6.19e-03
ENSDARG00000031434	rcor1	REST corepressor 1 [Source:ZFIN;Acc:ZDB-GENE-050506-79]	335.979	0.312	0.083	3.783	1.55e-04	6.25e-03
ENSDARG00000078041	xpo1a	exportin 1 (CRM1 homolog, yeast) a [Source:ZFIN;Acc:ZDB-GENE-050309-201]	958.731	0.559	0.148	3.783	1.55e-04	6.25e-03
ENSDARG00000022690	chic2	cysteine-rich hydrophobic domain 2 [Source:ZFIN;Acc:ZDB-GENE-040426-778]	620.474	-0.234	0.062	-3.781	1.56e-04	6.28e-03
ENSDARG00000040984	hspa13	heat shock protein 70 family, member 13 [Source:ZFIN;Acc:ZDB-GENE-070410-58]	115.538	0.547	0.145	3.779	1.57e-04	6.30e-03
ENSDARG00000069752	ckba	creatine kinase, brain a [Source:ZFIN;Acc:ZDB-GENE-060929-902]	1100.45	-0.406	0.107	-3.78	1.57e-04	6.30e-03
ENSDARG00000012138	sgce	sarcoglycan, epsilon [Source:ZFIN;Acc:ZDB-GENE-030724-1]	819.721	0.237	0.063	3.774	1.61e-04	6.43e-03
ENSDARG00000056160	hspd1	heat shock 60 protein 1 [Source:ZFIN;Acc:ZDB-GENE-021206-1]	1189.36	0.562	0.149	3.765	1.67e-04	6.64e-03
ENSDARG00000037144	cpb2	carboxypeptidase B2 (plasma) [Source:ZFIN;Acc:ZDB-GENE-050522-259]	77.381	-1.065	0.283	-3.764	1.67e-04	6.66e-03
ENSDARG00000040568	pdzd3a	PDZ domain containing 3a [Source:ZFIN;Acc:ZDB-GENE-080430-1]	185.703	-0.421	0.112	-3.763	1.68e-04	6.66e-03
ENSDARG00000078381	trip11	thyroid hormone receptor interactor 11 [Source:ZFIN;Acc:ZDB-GENE-030131-9833]	920.83	0.29	0.077	3.763	1.68e-04	6.66e-03
ENSDARG00000096046	BX649307.1		412.289	0.486	0.129	3.757	1.72e-04	6.79e-03
ENSDARG00000100002	ctbs	chitobiase, di-N-acetyl- [Source:ZFIN;Acc:ZDB-GENE-050522-422]	109.358	0.577	0.154	3.756	1.73e-04	6.82e-03
ENSDARG00000040725		zgc:114130 [Source:ZFIN;Acc:ZDB-GENE-050913-48]	160.557	-0.472	0.126	-3.754	1.74e-04	6.86e-03
ENSDARG00000079009	abca1b	ATP-binding cassette, sub-family A (ABC1), member 1B [Source:ZFIN;Acc:ZDB-GENE-030131-9826]	816.96	0.445	0.119	3.749	1.78e-04	6.99e-03
ENSDARG00000077372	tfr1b	transferrin receptor 1b [Source:ZFIN;Acc:ZDB-GENE-041220-2]	427.357	-0.294	0.078	-3.746	1.80e-04	7.06e-03
ENSDARG00000010267	dpydb	dihydropyrimidine dehydrogenase b [Source:NCBI gene;Acc:405829]	1301.1	-0.505	0.135	-3.736	1.87e-04	7.28e-03
ENSDARG00000012632	zgc:92749	zgc:92749 [Source:ZFIN;Acc:ZDB-GENE-040718-309]	72.212	-0.562	0.15	-3.737	1.86e-04	7.28e-03
ENSDARG00000058115	fgfr2	fibroblast growth factor receptor 2 [Source:NCBI gene;Acc:352940]	1923.08	-0.243	0.065	-3.737	1.86e-04	7.28e-03
ENSDARG00000015278	plxnc1	plexin C1 [Source:ZFIN;Acc:ZDB-GENE-030131-1620]	219.345	0.441	0.118	3.736	1.87e-04	7.29e-03
ENSDARG00000079703	si:dkey-18p12.4	si:dkey-18p12.4 [Source:ZFIN;Acc:ZDB-GENE-070912-408]	290.851	-0.354	0.095	-3.735	1.88e-04	7.31e-03
ENSDARG00000035649	ext1c	exostosin-1c [Source:NCBI gene;Acc:108179064]	378.491	-0.318	0.085	-3.733	1.89e-04	7.34e-03
ENSDARG00000042010	pklr	pyruvate kinase L/R [Source:ZFIN;Acc:ZDB-GENE-010907-1]	5158.84	-1.066	0.286	-3.732	1.90e-04	7.36e-03
ENSDARG00000036074	cebpa	CCAAT enhancer binding protein alpha [Source:ZFIN;Acc:ZDB-GENE-020111-2]	693.881	0.385	0.103	3.73	1.92e-04	7.41e-03
ENSDARG00000038018	prph2a	peripherin 2a (retinal degeneration, slow) [Source:ZFIN;Acc:ZDB-GENE-000616-8]	2500.63	-0.266	0.071	-3.729	1.92e-04	7.42e-03
ENSDARG00000037091	asah1a	N-acylsphingosine amidohydrolase (acid ceramidase) 1a [Source:ZFIN;Acc:ZDB-GENE-041010-191]	478.312	0.456	0.123	3.715	2.03e-04	7.82e-03
ENSDARG00000098231	hhex		54.25	0.756	0.204	3.715	2.03e-04	7.82e-03
ENSDARG00000060626	dgkaa	diacylglycerol kinase, alpha a [Source:ZFIN;Acc:ZDB-GENE-060616-305]	795.28	-0.264	0.071	-3.713	2.05e-04	7.87e-03
ENSDARG00000079296	gcga	glucagon a [Source:ZFIN;Acc:ZDB-GENE-010219-1]	102.219	0.611	0.165	3.711	2.06e-04	7.90e-03
ENSDARG00000056462	crp2	C-reactive protein 2 [Source:ZFIN;Acc:ZDB-GENE-030131-5826]	696.012	-1.606	0.434	-3.703	2.13e-04	8.13e-03
ENSDARG00000089697	nfe2l2b	nuclear factor, erythroid 2-like 2b [Source:ZFIN;Acc:ZDB-GENE-120320-3]	110.753	0.663	0.179	3.702	2.14e-04	8.14e-03
ENSDARG00000099195	ier2a	immediate early response 2a [Source:NCBI gene;Acc:797137]	448.703	0.629	0.17	3.701	2.15e-04	8.17e-03
ENSDARG00000000730	slc6a22.1	solute carrier family 6 member 22, tandem duplicate 1 [Source:ZFIN;Acc:ZDB-GENE-030616-629]	343.377	0.348	0.094	3.7	2.16e-04	8.20e-03
ENSDARG00000030092	tram2	translocation associated membrane protein 2 [Source:ZFIN;Acc:ZDB-GENE-040426-2024]	221.342	0.435	0.118	3.695	2.20e-04	8.35e-03
ENSDARG00000090228	gsta.1	glutathione S-transferase, alpha tandem duplicate 1 [Source:ZFIN;Acc:ZDB-GENE-040426-2720]	1915.09	-0.393	0.106	-3.693	2.22e-04	8.40e-03
ENSDARG00000105118	GGH	zgc:171566 [Source:ZFIN;Acc:ZDB-GENE-050309-193]	616.979	0.276	0.075	3.691	2.23e-04	8.43e-03
ENSDARG00000097504	CR626907.3		409.94	-0.874	0.237	-3.687	2.27e-04	8.54e-03
ENSDARG00000055523	slc22a6l	solute carrier family 22 member 6, like [Source:NCBI gene;Acc:404609]	526.023	0.552	0.15	3.686	2.28e-04	8.58e-03
ENSDARG00000116139	cdx1b	caudal type homeobox 1 b [Source:ZFIN;Acc:ZDB-GENE-070615-29]	559.418	-0.325	0.088	-3.68	2.33e-04	8.74e-03
ENSDARG00000116713	si:ch73-265d7.2	si:ch73-265d7.2 [Source:ZFIN;Acc:ZDB-GENE-100922-146]	61.426	1.259	0.342	3.68	2.33e-04	8.74e-03
ENSDARG00000012625	prkag2a	protein kinase, AMP-activated, gamma 2 non-catalytic subunit a [Source:ZFIN;Acc:ZDB-GENE-060929-160]	554.633	-0.33	0.09	-3.679	2.34e-04	8.75e-03
ENSDARG00000069909		si:dkey-33c12.12 [Source:ZFIN;Acc:ZDB-GENE-081028-30]	166.026	0.541	0.147	3.679	2.34e-04	8.75e-03
ENSDARG00000018361	sult1st3	sulfotransferase family 1, cytosolic sulfotransferase 3 [Source:NCBI gene;Acc:368270]	195.858	-0.49	0.133	-3.678	2.35e-04	8.77e-03
ENSDARG00000089667	MFAP4	zgc:173915 [Source:ZFIN;Acc:ZDB-GENE-071004-112]	100.29	0.882	0.241	3.667	2.46e-04	9.15e-03
ENSDARG00000058803	grk1a	G protein-coupled receptor kinase 1 a [Source:ZFIN;Acc:ZDB-GENE-050823-1]	666.732	-0.356	0.097	-3.665	2.47e-04	9.18e-03
ENSDARG00000021924	hsp70.3	heat shock cognate 70-kd protein, tandem duplicate 3 [Source:ZFIN;Acc:ZDB-GENE-110713-1]	544.59	2.056	0.561	3.664	2.48e-04	9.19e-03
ENSDARG00000070682	sdf4	stromal cell derived factor 4 [Source:NCBI gene;Acc:406360]	898.994	0.241	0.066	3.664	2.48e-04	9.19e-03
ENSDARG00000056200	abcb9	ATP-binding cassette, sub-family B (MDR/TAP), member 9 [Source:ZFIN;Acc:ZDB-GENE-050517-12]	372.506	0.396	0.108	3.662	2.50e-04	9.25e-03
ENSDARG00000092362	hsp70.2	heat shock cognate 70-kd protein, tandem duplicate 2 [Source:ZFIN;Acc:ZDB-GENE-110405-1]	437.132	2.126	0.581	3.658	2.54e-04	9.38e-03
ENSDARG00000037748	slc43a1b	solute carrier family 43 member 1b [Source:ZFIN;Acc:ZDB-GENE-070209-173]	190.257	-0.466	0.127	-3.655	2.57e-04	9.44e-03
ENSDARG00000057698	ctsd	cathepsin D [Source:ZFIN;Acc:ZDB-GENE-010131-8]	6014.24	0.264	0.072	3.655	2.57e-04	9.44e-03
ENSDARG00000097533	BX571880.1		1264.68	0.342	0.094	3.655	2.57e-04	9.44e-03
ENSDARG00000002523	hsdl2	hydroxysteroid dehydrogenase like 2 [Source:NCBI gene;Acc:322347]	990.633	0.312	0.085	3.652	2.60e-04	9.50e-03
ENSDARG00000019986	grhprb	glyoxylate reductase/hydroxypyruvate reductase b [Source:ZFIN;Acc:ZDB-GENE-040426-1847]	1674.91	-1.008	0.276	-3.652	2.60e-04	9.50e-03
ENSDARG00000037012	slc3a2b	solute carrier family 3 member 2b [Source:ZFIN;Acc:ZDB-GENE-040122-2]	4501.69	0.508	0.139	3.65	2.62e-04	9.55e-03
ENSDARG00000042214	tmem243a	transmembrane protein 243, mitochondrial a [Source:ZFIN;Acc:ZDB-GENE-050417-264]	40.491	0.829	0.227	3.649	2.63e-04	9.56e-03
ENSDARG00000044544	zgc:110782	zgc:110782 [Source:ZFIN;Acc:ZDB-GENE-050320-51]	23.611	0.964	0.264	3.649	2.64e-04	9.56e-03
ENSDARG00000055186	ccr9a	chemokine (C-C motif) receptor 9a [Source:ZFIN;Acc:ZDB-GENE-060130-125]	125.748	0.628	0.172	3.649	2.63e-04	9.56e-03
ENSDARG00000110439	ap1s3a	adaptor related protein complex 1 subunit sigma 3a [Source:ZFIN;Acc:ZDB-GENE-050417-222]	126.611	-0.485	0.133	-3.647	2.65e-04	9.59e-03
ENSDARG00000009387	robo4	roundabout, axon guidance receptor, homolog 4 (Drosophila) [Source:ZFIN;Acc:ZDB-GENE-020809-1]	569.467	-0.426	0.117	-3.646	2.67e-04	9.63e-03
ENSDARG00000016918	ace2	angiotensin I converting enzyme 2 [Source:ZFIN;Acc:ZDB-GENE-041114-6]	4162.06	-0.309	0.085	-3.646	2.67e-04	9.63e-03
ENSDARG00000052099	agxta	alanine--glyoxylate and serine--pyruvate aminotransferase a [Source:ZFIN;Acc:ZDB-GENE-040718-16]	1384.02	-1.066	0.293	-3.644	2.69e-04	9.65e-03
ENSDARG00000052348	smarca5	SWI/SNF related, matrix associated, actin dependent regulator of chromatin, subfamily a, member 5 [Source:ZFIN;Acc:ZDB-GENE-021125-1]	514.973	0.328	0.09	3.644	2.69e-04	9.65e-03
ENSDARG00000031952	mb	Danio rerio myoglobin (mb), transcript variant 2, mRNA. [Source:RefSeq mRNA;Acc:NM_001362390]	598.235	0.436	0.12	3.637	2.76e-04	9.82e-03
ENSDARG00000074910	crtc2	CREB regulated transcription coactivator 2 [Source:ZFIN;Acc:ZDB-GENE-030131-2214]	548.685	-0.264	0.072	-3.638	2.75e-04	9.82e-03
ENSDARG00000079463	man2b2	mannosidase, alpha, class 2B, member 2 [Source:ZFIN;Acc:ZDB-GENE-140106-166]	520.516	0.266	0.073	3.637	2.75e-04	9.82e-03
ENSDARG00000079784	si:ch211-235o23.1	si:ch211-235o23.1 [Source:NCBI gene;Acc:570302]	354.054	0.354	0.097	3.639	2.74e-04	9.82e-03
ENSDARG00000089717	qpct	glutaminyl-peptide cyclotransferase [Source:ZFIN;Acc:ZDB-GENE-130827-1]	265.891	-0.359	0.099	-3.638	2.74e-04	9.82e-03
ENSDARG00000060246	slc16a6b	solute carrier family 16 member 6b [Source:ZFIN;Acc:ZDB-GENE-110208-3]	313.013	1.244	0.342	3.635	2.78e-04	9.85e-03
ENSDARG00000068257	kcne4	potassium voltage-gated channel, Isk-related family, member 4 [Source:ZFIN;Acc:ZDB-GENE-050419-163]	26.374	0.95	0.261	3.635	2.77e-04	9.85e-03
ENSDARG00000021149	cbr1l	carbonyl reductase 1-like [Source:ZFIN;Acc:ZDB-GENE-030131-9642]	721.605	0.291	0.08	3.633	2.80e-04	9.92e-03

## Sheet: TranscriptomicsProcess Networks
Enrichment analysis report
Enrichment by Process Networks					mut_vs_wtype_hum_unq
#	Networks	Total	pValue	Min FDR	p-value	FDR	In Data	Network Objects from Active Data
1	Protein folding_Response to unfolded proteins	72	3.02021e-07	4.4397e-05	3.02021e-07	4.4397e-05	14	P4HB, HSPA2, HSPA4, Calnexin, ATF-6 alpha (90kDa), DNAJC3, XBP1, HYOU1, HSP10 (mitochondrial), Endoplasmin, ATF-6 alpha (50kDa), GRP78, HERP, HSP60
2	Apoptosis_Endoplasmic reticulum stress pathway	89	4.36873e-06	0.000321102	4.36873e-06	0.000321102	14	CREB-H, BCAP31, ATF-6 alpha (90kDa), DNAJC3, XBP1, Bax, Endoplasmin, ATF-6 alpha (50kDa), NIPK, GRP78, C/EBP zeta, c-Jun, HERP, ERP5
3	Protein folding_ER and cytoplasm	45	0.000216558	0.0106114	0.000216558	0.0106114	8	P4HB, Calnexin, DNAJC3, XBP1, HYOU1, ATF-6 alpha (50kDa), GRP78, SEC61 alpha
4	Neurophysiological process_Visual perception	118	0.000416351	0.0153009	0.000416351	0.0153009	13	CNGA1, GCAP3, S-arrestin, RDS, Rhodopsin kinase (GRK1), ROM1, Rhodopsin, RPGRIP1, Blue-sensitive opsin, RLBP1, MIP26, MafA, RPE65
5	Regulation of metabolism_Bile acid regulation of lipid metabolism and negative FXR-dependent regulation of bile acids concentration	71	0.00118479	0.0348329	0.00118479	0.0348329	9	SCD, CYP7A1, ANGPTL3, ME1, APOE, MTP, NIPK, SHP, F16P
6	Protein folding_Folding in normal condition	119	0.00151386	0.0370895	0.00151386	0.0370895	12	DNAJB11, HSPA2, HSPA4, HMGE, DNAJC3, HYOU1, HSP10 (mitochondrial), Endoplasmin, ATF-6 alpha (50kDa), Cyclophilin B, p23 co-chaperone, HSP60
7	Proteolysis_Connective tissue degradation	119	0.00464552	0.0929662	0.00464552	0.0929662	11	Meprin A, beta, Leukocyte elastase, Fibronectin, Nidogen, MTCBP-1, ADAM-TS1, MMP-9, PAI1, ADAM19, MMP-20, Elastase 1
8	Transport_Sodium transport	229	0.00505939	0.0929662	0.00505939	0.0929662	17	GLVR2, GAT1, Connexin 37, ASCT1 (SLC1A4), SLC6A18, SLC1A2/EAAT2, SLC34A2, SLC4A4, PDZK1, SLC10A1, ATP1A1, CNT1, SLC38A4, AQP6, GLVR1, SN1, TRPM6
9	Transport_Iron transport	108	0.00675173	0.110278	0.00675173	0.110278	10	TTYH1, TfR1, DPYD, GABT, STEAP4, BCDO, c-Myc, PAH, SFXN2, Inositol oxygenase
10	Proteolysis_ECM remodeling	85	0.0134542	0.197777	0.0134542	0.197777	8	Collagen XIV, Leukocyte elastase, Fibronectin, Nidogen, MTCBP-1, MMP-9, PAI1, MMP-20
11	Immune response_Phagosome in antigen presentation	241	0.0176341	0.235656	0.0176341	0.235656	16	PSMB1, PSMB5, PSMA5, ARF6, Calnexin, Fibronectin, PSMB3, CD63, Cathepsin S, Endoplasmin, ERp72, GRP78, PSMB2, TRAM1, SEC61 alpha, PI3K reg class IA (p55-gamma)
12	Apoptosis_Apoptotic mitochondria	79	0.0271993	0.291327	0.0271993	0.291327	7	CIAPIN1, DAD-1, Bcl-G, CFTR, Bax, Cathepsin D, NIP3
13	Translation_Selenium pathway	97	0.0276675	0.291327	0.0276675	0.291327	8	SEP15, XBP1, CysRS, Selenoprotein O, c-Jun, SAHH, C/EBPalpha, TXNRD3
14	Immune response_Antigen presentation	193	0.0277454	0.291327	0.0277454	0.291327	13	PSMB1, PSMB5, PSMA5, PSMD8, Calnexin, PSMB3, Cathepsin S, PSMD10 (Gankyrin), Endoplasmin, GRP78, PSMB2, SEC61 alpha, ICAM3
15	Response to hypoxia and oxidative stress	161	0.0375763	0.368247	0.0375763	0.368247	11	SOD3 (EC-SOD), Thioredoxin, PRDX1, C/EBPbeta, GSHR, Xanthine oxidase, GSTO2, GCL reg, DHE3, MGST, GSHB
16	Proteolysis_Ubiquitin-proteasomal proteolysis	166	0.045279	0.416001	0.045279	0.416001	11	PSMC2, PSMB1, PSMB5, PSMA5, PSMD8, SAE1, PSMB3, PSMD10 (Gankyrin), SYVN1, PSMB2, PSMC5
17	Development_ERK5 in cell proliferation and neuronal survival	24	0.0580727	0.502158	0.0580727	0.502158	3	Sequestosome 1(p62), c-Myc, c-Jun
18	Inflammation_IL-6 signaling	119	0.075537	0.616885	0.075537	0.616885	8	Fibronectin, Hemopexin, C/EBPbeta, c-Myc, Bax, c-Jun, PI3K reg class IA (p55-gamma), C/EBPalpha
19	Reproduction_Feeding and Neurohormone signaling	210	0.0922075	0.695969	0.0922075	0.695969	12	DCOR, IBP1, C/EBPbeta, Xanthine oxidase, c-Myc, Bax, Epimorphin, PAI1, GLUT2, Cathepsin D, IL-11, c-Jun
20	Cell adhesion_Cell-matrix interactions	211	0.0946897	0.695969	0.0946897	0.695969	12	LYVE-1, Collagen XIV, Fibronectin, Nidogen, ADAM-TS1, ECM1, MMP-9, Epsilon-sarcoglycan, MMP-20, EMILIN-1, Connexin 43, MFAP4
21	Signal transduction_Leptin signaling	107	0.10357	0.705814	0.10357	0.705814	7	CPT-1A, C/EBPbeta, ABCA1, PAI1, ATP1A1, CPT-1B, C/EBPalpha
22	Transport_Manganese transport	108	0.107439	0.705814	0.107439	0.705814	7	TfR1, Aminopeptidase P2, SLC1A2/EAAT2, AMPL, KPYR, ME1, UCP2
23	Signal transduction_ESR1-nuclear pathway	217	0.110433	0.705814	0.110433	0.705814	12	JunB, KCRB, DDX5, c-Myc, XBP1, CYP7A1, GRP78, Cathepsin D, SHP, c-Jun, REA, ADA
24	Development_Regulation of angiogenesis	221	0.121735	0.745624	0.121735	0.745624	12	HB-EGF, Calnexin, c-Myc, HMDH, Stabilin-1, MMP-9, PAI1, FAP48, Cathepsin B, PLC-delta 1, Connexin 43, Syndecan-3
25	Blood coagulation	93	0.132462	0.757536	0.132462	0.757536	6	LMAN1, Coagulation factor VII, PAR2, PAI1, CD36, CPB2
26	Development_Regulation of telomere length	53	0.133986	0.757536	0.133986	0.757536	4	La protein, c-Myc, TIN-2, p23 co-chaperone
27	Immune response_IL-5 signalling	38	0.167044	0.908389	0.167044	0.908389	3	JunB, c-Myc, c-Jun
28	DNA damage_Checkpoint	124	0.179206	0.908389	0.179206	0.908389	7	GADD45 alpha, ATF-3, c-Myc, Wee1, c-Jun, CDK1 (p34), GADD45 beta
29	Proteolysis_Proteolysis in cell cycle and apoptosis	124	0.179206	0.908389	0.179206	0.908389	7	YME1L1, Sequestosome 1(p62), FBXO8, Cathepsin S, Cathepsin D, Cathepsin B, CDK1 (p34)
30	Cell adhesion_Platelet-endothelium-leucocyte interactions	174	0.200372	0.98182	0.200372	0.98182	9	Fibronectin, PZP, Endoplasmin, MMP-9, PAI1, Tetraspanin-2, CD36, Cyr61, Thrombospondin 2
31	Transport_Bile acids transport and its regulation	68	0.246944	0.999728	0.246944	0.999728	4	SLC22A7, SLC22A8, SLC10A1, SHP
32	Cell cycle_G0-G1	71	0.27173	0.999728	0.27173	0.999728	4	G0/G1switch 2, RBBP4 (RbAp48), CDK8, CDK1 (p34)
33	Development_Neurogenesis_Synaptogenesis	178	0.344435	0.999728	0.344435	0.999728	8	Syntaxin 4, APOER2, Atrophin-1, NSF, APOE, Semaphorin 4G, FGFR2, Thrombospondin 2
34	Development_Keratinocyte differentiation	58	0.367536	0.999728	0.367536	0.999728	3	Fra-1, c-Jun, C/EBPalpha
35	Protein folding_Protein folding nucleus	58	0.367536	0.999728	0.367536	0.999728	3	HSPA4, HYOU1, GRP78
36	Inflammation_Protein C signaling	108	0.375591	0.999728	0.375591	0.999728	5	Coagulation factor VII, PAR2, PAI1, c-Jun, CPB2
37	Inflammation_Interferon signaling	110	0.390531	0.999728	0.390531	0.999728	5	IRF8, IRF2, C/EBPbeta, SSAT, ISG15
38	Reproduction_Male sex differentiation	241	0.409213	0.999728	0.409213	0.999728	10	HB-EGF, SEP15, HSPA2, Claudin-11, c-Myc, HYOU1, GFER, Bax, HMDH, CDK1 (p34)
39	Reproduction_Progesterone signaling	216	0.413841	0.999728	0.413841	0.999728	9	HSD11B1, Fibronectin, ADAM-TS1, c-Myc, GLUT2, PLC-delta 1, c-Jun, CDK1 (p34), INSIG1
40	Transport_Calcium transport	192	0.424429	0.999728	0.424429	0.999728	8	HRC, Reticulocalbin 1, Cab45, Soluble calcium-activated nucleotidase 1, UCP2, FLVC2, Ca-ATPase2, TRPM6
41	Inflammation_Amphoterin signaling	118	0.449859	0.999728	0.449859	0.999728	5	c-Jun/c-Jun, MMP-9, PAI1, c-Jun, PI3K reg class IA (p55-gamma)
42	Signal transduction_Insulin signaling	171	0.454496	0.999728	0.454496	0.999728	7	ELOVL1, SCD, HXK2, KPYR, SLC2A10, GLUT2, F16P
43	Apoptosis_Anti-Apoptosis mediated by external signals by Estrogen	95	0.474534	0.999728	0.474534	0.999728	4	Thioredoxin, c-Myc, Bax, c-Jun
44	Signal transduction_WNT signaling	176	0.48483	0.999728	0.48483	0.999728	7	HB-EGF, Fra-1, LRP5, Fibronectin, c-Myc, TCF7L1 (TCF3), c-Jun
45	Immune response_Th17-derived cytokines	98	0.498881	0.999728	0.498881	0.999728	4	C/EBPbeta, c-Myc, MMP-9, c-Jun
46	Cell cycle_Mitosis	179	0.502809	0.999728	0.502809	0.999728	7	Karyopherin alpha 2, RCC1, MAPRPE1(EB1), DYI2, PBK, Wee1, CDK1 (p34)
47	Cell cycle_G1-S Interleukin regulation	128	0.521695	0.999728	0.521695	0.999728	5	JunB, c-Myc, c-Jun/c-Jun, c-Jun, PI3K reg class IA (p55-gamma)
48	Signal transduction_ERBB-family signaling	75	0.533546	0.999728	0.533546	0.999728	3	HB-EGF, c-Myc, c-Jun
49	Neurophysiological process_Circadian rhythm	76	0.542573	0.999728	0.542573	0.999728	3	JunB, VIP, c-Jun
50	Apoptosis_Apoptotic nucleus	161	0.558602	0.999728	0.558602	0.999728	6	GADD45 alpha, C/EBPbeta, Bax, PREG3, c-Jun, GADD45 beta
51	Signal Transduction_Cholecystokinin signaling	106	0.56125	0.999728	0.56125	0.999728	4	c-Myc, PLC-delta 1, FGFR2, ARHGEF1 (p115RhoGEF)
52	Cell adhesion_Cell junctions	163	0.570825	0.999728	0.570825	0.999728	6	Claudin-2, Connexin 37, Rab-13, Claudin-11, Connexin 43, Claudin-4
53	Inflammation_IFN-gamma signaling	109	0.583536	0.999728	0.583536	0.999728	4	C/EBPbeta, c-Myc, MMP-9, PAI1
54	Cytoskeleton_Spindle microtubules	109	0.583536	0.999728	0.583536	0.999728	4	Karyopherin alpha 2, RCC1, DYI2, CDK1 (p34)
55	Proliferation_Positive regulation cell proliferation	221	0.584589	0.999728	0.584589	0.999728	8	Fra-1, Calnexin, VIP, c-Myc, TCIRG1 (Atp6i), IL-11, c-Jun, FGFR2
56	Cytoskeleton_Intermediate filaments	81	0.586155	0.999728	0.586155	0.999728	3	KIF5B, CDK1 (p34), GFAP
57	Transport_Potassium transport	194	0.589098	0.999728	0.589098	0.999728	7	CNGA1, Connexin 37, SLC1A2/EAAT2, KPYR, KCNE4, ATP1A1, Connexin 43
58	Chemotaxis	139	0.595731	0.999728	0.595731	0.999728	5	CCL18, Fra-1, PPBP, LECT2, Cyr61
59	Neurophysiological process_GABAergic neurotransmission	140	0.602143	0.999728	0.602143	0.999728	5	GAT1, GABT, NSF, ATF-5, AATC
60	Cytoskeleton_Cytoplasmic microtubules	115	0.626094	0.999728	0.626094	0.999728	4	MAPRPE1(EB1), DYI2, KIF5B, CDK1 (p34)
61	Reproduction_Spermatogenesis, motility and copulation	230	0.630036	0.999728	0.630036	0.999728	8	HB-EGF, HSPA2, Leukocyte elastase, GSHR, c-Myc, HMDH, SPAG1, TESK1
62	Inflammation_IL-10 anti-inflammatory response	87	0.63484	0.999728	0.63484	0.999728	3	IRF8, c-Myc, MMP-9
63	Translation_Elongation-Termination	232	0.639764	0.999728	0.639764	0.999728	8	FARSB, SRP54, SYTC, CysRS, eRF1, SRP-alpha, GFM1, SRP19
64	Signal transduction_Nitric oxide signaling	88	0.642557	0.999728	0.642557	0.999728	3	Bax, MMP-9, GOCAP1
65	Signal Transduction_BMP and GDF signaling	89	0.650159	0.999728	0.650159	0.999728	3	c-Myc, C/EBPalpha, GADD45 beta
66	Inflammation_IL-12,15,18 signaling	59	0.651555	0.999728	0.651555	0.999728	2	c-Jun, IL-12RB2
67	Cell cycle_G2-M	206	0.65244	0.999728	0.65244	0.999728	7	SAM68, GADD45 alpha, RCC1, c-Myc, Wee1, CDK1 (p34), GADD45 beta
68	Apoptosis_Anti-Apoptosis mediated by external signals via MAPK and JAK/STAT	179	0.662123	0.999728	0.662123	0.999728	6	JunB, C/EBPbeta, c-Myc, Bax, c-Jun, CDK1 (p34)
69	Signal transduction_ESR1-membrane pathway	91	0.665017	0.999728	0.665017	0.999728	3	HB-EGF, PI3K reg class IA (p55-gamma), ARHGEF1 (p115RhoGEF)
70	Proliferation_Negative regulation of cell proliferation	183	0.682963	0.999728	0.682963	0.999728	6	IBP1, RBBP4 (RbAp48), ADAM-TS1, c-Myc, IBP2, C/EBPalpha
71	Signal transduction_CREM pathway	98	0.713391	0.999728	0.713391	0.999728	3	HXK2, C/EBPbeta, CDK1 (p34)
72	Cell cycle_G1-S	162	0.727621	0.999728	0.727621	0.999728	5	Karyopherin alpha 2, GADD45 alpha, c-Myc, CDK1 (p34), GADD45 beta
73	Development_EMT_Regulation of epithelial-to-mesenchymal transition	224	0.735817	0.999728	0.735817	0.999728	7	Claudin-2, Fibronectin, DDX5, MMP-9, PAI1, c-Jun, FGFR2
74	Transcription_Nuclear receptors transcriptional regulation	195	0.740355	0.999728	0.740355	0.999728	6	TRIP11, SHP, HNF4-gamma, REA, CDK8, PSMC5
75	Development_Blood vessel morphogenesis	227	0.748269	0.999728	0.748269	0.999728	7	HB-EGF, Fibronectin, KLF5, c-Myc, ANGPTL3, F263, Cyr61
76	Reproduction_Gonadotropin regulation	199	0.757754	0.999728	0.757754	0.999728	6	JunB, HB-EGF, ATF-3, VIP, c-Jun/c-Jun, c-Jun
77	Cell cycle_Meiosis	106	0.761895	0.999728	0.761895	0.999728	3	HSPA2, c-Myc, CDK1 (p34)
78	Muscle contraction	171	0.769934	0.999728	0.769934	0.999728	5	Calnexin, HRC, CFTR, VIP, Connexin 43
79	Inflammation_MIF signaling	141	0.776743	0.999728	0.776743	0.999728	4	PRDX1, ABCA1, c-Jun, CDK1 (p34)
80	Apoptosis_Anti-apoptosis mediated by external signals via NF-kB	111	0.788702	0.999728	0.788702	0.999728	3	Sequestosome 1(p62), Fibronectin, c-Myc
81	Apoptosis_Apoptosis stimulation by external signals	144	0.790592	0.999728	0.790592	0.999728	4	HB-EGF, Bax, Cathepsin D, c-Jun
82	Inflammation_TREM1 signaling	145	0.795053	0.999728	0.795053	0.999728	4	IRF8, Bax, c-Jun, PI3K reg class IA (p55-gamma)
83	Cell adhesion_Leucocyte chemotaxis	180	0.807082	0.999728	0.807082	0.999728	5	CCL18, ARF6, CCR9, ARHGEF1 (p115RhoGEF), ICAM3
84	Cell cycle_S phase	148	0.807982	0.999728	0.807982	0.999728	4	DOC-1R, GADD45 alpha, CDK1 (p34), GADD45 beta
85	Cell adhesion_Integrin-mediated cell-matrix adhesion	214	0.815404	0.999728	0.815404	0.999728	6	Collagen XIV, Fibronectin, c-Myc, c-Jun, Cyr61, WIRE
86	Inflammation_Neutrophil activation	215	0.818833	0.999728	0.818833	0.999728	6	PLA2G12, Syntaxin 4, CD63, c-Jun/c-Jun, c-Jun, PI3K reg class IA (p55-gamma)
87	Immune response_Innate immune response to RNA viral infection	83	0.821321	0.999728	0.821321	0.999728	2	IL-11, c-Jun
88	Cytoskeleton_Macropinocytosis and its regulation	85	0.831448	0.999728	0.831448	0.999728	2	ARF6, PLC-delta 1
89	Signal Transduction_TGF-beta, GDF and Activin signaling	154	0.831853	0.999728	0.831853	0.999728	4	c-Myc, PAI1, c-Jun, C/EBPalpha
90	Inflammation_Kallikrein-kinin system	187	0.83257	0.999728	0.83257	0.999728	5	Aminopeptidase P2, Coagulation factor VII, ACE2, PAI1, CPB2
91	Development_Ossification and bone remodeling	157	0.842836	0.999728	0.842836	0.999728	4	PRDX1, C/EBPbeta, LECT2, FGFR2
92	Immune response_Phagocytosis	223	0.84449	0.999728	0.84449	0.999728	6	Fibronectin, CD63, MANR, APOE, c-Jun, PI3K reg class IA (p55-gamma)
93	Cardiac development_FGF_ErbB signaling	124	0.846883	0.999728	0.846883	0.999728	3	HB-EGF, ADAM19, FGFR2
94	Reproduction_FSH-beta signaling pathway	161	0.856541	0.999728	0.856541	0.999728	4	c-Myc, PZP, PLC-delta 1, c-Jun
95	Signal transduction_Androgen receptor nuclear signaling	127	0.858159	0.999728	0.858159	0.999728	3	TSG101, C/EBPalpha, CDK1 (p34)
96	Cell cycle_G1-S Growth factor regulation	195	0.858284	0.999728	0.858284	0.999728	5	JunB, c-Myc, c-Jun/c-Jun, c-Jun, PI3K reg class IA (p55-gamma)
97	Inflammation_IL-13 signaling pathway	91	0.858801	0.999728	0.858801	0.999728	2	DCOR, c-Myc
98	Inflammation_NK cell cytotoxicity	164	0.866143	0.999728	0.866143	0.999728	4	TfR1, KLF5, c-Jun, IL-12RB2
99	Cardiac development_Role of NADPH oxidase and ROS	134	0.88169	0.999728	0.88169	0.999728	3	Myoglobin, Bax, Connexin 43
100	Development_Hemopoiesis, Erythropoietin pathway	136	0.887746	0.999728	0.887746	0.999728	3	c-Myc, c-Jun, PI3K reg class IA (p55-gamma)
101	Immune response_BCR pathway	137	0.890669	0.999728	0.890669	0.999728	3	BCAP31, LP8165, c-Jun
102	Transport_Synaptic vesicle exocytosis	175	0.896788	0.999728	0.896788	0.999728	4	GAT1, Syntaxin 4, SLC6A18, SLC1A2/EAAT2
103	Cell adhesion_Attractive and repulsive receptors	175	0.896788	0.999728	0.896788	0.999728	4	Collagen XIV, Fibronectin, PI3K reg class IA (p55-gamma), ICAM3
104	Immune response_T helper cell differentiation	140	0.899035	0.999728	0.899035	0.999728	3	c-Jun, IL-12RB2, GADD45 beta
105	Inflammation_IL-2 signaling	104	0.904692	0.999728	0.904692	0.999728	2	CD63, c-Jun
106	Inflammation_Histamine signaling	215	0.9085	0.999728	0.9085	0.999728	5	PLA2G12, IRF8, GGT5, c-Jun/c-Jun, c-Jun
107	Development_Cartilage development	66	0.919288	0.999728	0.919288	0.999728	1	Fibronectin
108	Cell adhesion_Integrin priming	110	0.920809	0.999728	0.920809	0.999728	2	Fibronectin, PI3K reg class IA (p55-gamma)
109	Inflammation_IL-4 signaling	115	0.932248	0.999728	0.932248	0.999728	2	Bax, c-Jun
110	Cell cycle_Core	116	0.934341	0.999728	0.934341	0.999728	2	Wee1, CDK1 (p34)
111	Signal transduction_Androgen receptor signaling cross-talk	72	0.935872	0.999728	0.935872	0.999728	1	HB-EGF
112	Apoptosis_Anti-Apoptosis mediated by external signals via PI3K/AKT	233	0.939673	0.999728	0.939673	0.999728	5	JunB, Fra-1, Fibronectin, Bax, FGFR2
113	Cell adhesion_Amyloid proteins	197	0.940181	0.999728	0.940181	0.999728	4	Fibronectin, Nidogen, Cathepsin D, Connexin 43
114	Transcription_mRNA processing	160	0.941555	0.999728	0.941555	0.999728	3	NHP2-like protein 1, SAM68, DDX5
115	Inflammation_Inflammasome	120	0.942116	0.999728	0.942116	0.999728	2	eIF2B1, ISG15
116	Inflammation_Complement system	75	0.942842	0.999728	0.942842	0.999728	1	C7
117	Cell adhesion_Glycoconjugates	162	0.944742	0.999728	0.944742	0.999728	3	Fibronectin, Contactin 2, Stabilin-1
118	Signal transduction_ESR2 pathway	77	0.947065	0.999728	0.947065	0.999728	1	SHP
119	Muscle contraction_Nitric oxide signaling in the cardiovascular system	124	0.949014	0.999728	0.949014	0.999728	2	c-Jun, Ca-ATPase2
120	Reproduction_GnRH signaling pathway	166	0.950639	0.999728	0.950639	0.999728	3	HB-EGF, VIP, c-Jun
121	Translation_Regulation of initiation	127	0.953667	0.999728	0.953667	0.999728	2	eIF2B1, PI3K reg class IA (p55-gamma)
122	Muscle contraction_Relaxin signaling	82	0.95631	0.999728	0.95631	0.999728	1	MMP-9
123	Translation_Translation initiation	171	0.957188	0.999728	0.957188	0.999728	3	NHP2-like protein 1, DNAJC3, eIF2B1
124	Signal transduction_Oxytocin signaling	86	0.962533	0.999728	0.962533	0.999728	1	HB-EGF
125	Development_Hedgehog signaling	253	0.962868	0.999728	0.962868	0.999728	5	c-Myc, TCF7L1 (TCF3), MMP-9, FGFR2, Sin3A
126	Inflammation_IgE signaling	140	0.969542	0.999728	0.969542	0.999728	2	GGT5, c-Jun
127	Signal transduction_NOTCH signaling	235	0.978201	0.999728	0.978201	0.999728	4	HB-EGF, HEYL, c-Myc, c-Jun
128	Cardiac development_Wnt_beta-catenin, Notch, VEGF, IP3 and integrin signaling	151	0.978762	0.999728	0.978762	0.999728	2	Myoglobin, Connexin 43
129	Cell adhesion_Platelet aggregation	158	0.983157	0.999728	0.983157	0.999728	2	CD36, PI3K reg class IA (p55-gamma)
130	Proliferation_Lymphocyte proliferation	208	0.985642	0.999728	0.985642	0.999728	3	FAP48, c-Jun, IL-12RB2
131	DNA damage_DBS repair	116	0.9882	0.999728	0.9882	0.999728	1	RBBP4 (RbAp48)
132	Cardiac development_BMP_TGF_beta_signaling	117	0.988647	0.999728	0.988647	0.999728	1	Myoglobin
133	Cell adhesion_Synaptic contact	176	0.990792	0.999728	0.990792	0.999728	2	Syntaxin 4, Contactin 2
134	Cytoskeleton_Actin filaments	176	0.990792	0.999728	0.990792	0.999728	2	Villin 1, MYLK1
135	Transcription_Chromatin modification	126	0.99198	0.999728	0.99198	0.999728	1	RBBP4 (RbAp48)
136	Inflammation_Innate inflammatory response	181	0.992228	0.999728	0.992228	0.999728	2	C7, c-Jun
137	Development_Neurogenesis_Axonal guidance	230	0.992707	0.999728	0.992707	0.999728	3	APOER2, Contactin 2, APOE
138	Inflammation_Jak-STAT Pathway	185	0.993217	0.999728	0.993217	0.999728	2	IL-11, IL-12RB2
139	Development_Skeletal muscle development	144	0.996004	0.999728	0.996004	0.999728	1	HB-EGF
140	Development_Neuromuscular junction	147	0.996443	0.999728	0.996443	0.999728	1	PLC-delta 1
141	Signal transduction_Neuropeptide signaling pathways	156	0.997491	0.999728	0.997491	0.999728	1	c-Jun
142	Transcription_Transcription by RNA polymerase II	158	0.997679	0.999728	0.997679	0.999728	1	CDK8
143	Immune response_TCR signaling	174	0.998754	0.999728	0.998754	0.999728	1	c-Jun
144	Translation_Translation in mitochondria	180	0.999013	0.999728	0.999013	0.999728	1	MRPL9
145	Cell adhesion_Cadherins	182	0.999087	0.999728	0.999087	0.999728	1	LRP5
146	Cytoskeleton_Regulation of cytoskeleton rearrangement	183	0.999122	0.999728	0.999122	0.999728	1	ARF6
147	Neurophysiological process_Transmission of nerve impulse	213	0.999728	0.999728	0.999728	0.999728	1	GABT

## Sheet: 20211007_X8U9G_AdultTissue
Compound Name	Formula	Mass	RT	CAS ID	ZH01_VLCFA_brain_EB1_01_FS	ZH01_VLCFA_brain_het1_M_01_FS	ZH01_VLCFA_brain_het1_M_01_MS2	ZH01_VLCFA_brain_het2_F_01_FS	ZH01_VLCFA_brain_het4_F_01_FS	ZH01_VLCFA_brain_homo1_M_01_FS	ZH01_VLCFA_brain_homo2_M_01_FS	ZH01_VLCFA_brain_homo3_F_01_FS	ZH01_VLCFA_brain_homo4_M_01_FS	ZH01_VLCFA_brain_wt1_M_01_FS	ZH01_VLCFA_brain_wt2_F_01_FS	ZH01_VLCFA_brain_wt3_M_01_FS	ZH01_VLCFA_brain_wt4_F_01_FS	ZH01_VLCFA_liver_EB1_01_FS	ZH01_VLCFA_liver_het1_M_01_FS	ZH01_VLCFA_liver_het2_F_01_FS	ZH01_VLCFA_liver_het3_M_01_FS	ZH01_VLCFA_liver_het4_F_01_FS	ZH01_VLCFA_liver_homo1_M_01_FS	ZH01_VLCFA_liver_homo2_M_01_FS	ZH01_VLCFA_liver_homo3_F_01_FS	ZH01_VLCFA_liver_homo4_M_01_FS	ZH01_VLCFA_liver_wt1_M_01_FS	ZH01_VLCFA_liver_wt2_F_01_FS	ZH01_VLCFA_liver_wt4_F_01_FS	STDmix_1_01_FS
IS-TA (Tridecanoic acid d25)	C13 H D25 O2	239.35	2.93		62266.2	710428	1.61222e+06	456139	1.137e+06	874720	844183	886963	748557	393015	681733	938672	542773	59065.4	101508	1.07616e+06	94659.6	471207	957352	858816	1.09991e+06	503668	53283.3	471627	628325	667354
C36:8	C36 H56 O2	520.427	8.54		105.686	2641.48	3304.76	3381.12	2441.08	190658	199944	252380	243949	3902.45	1755.43	2335.89	4685.12	220.511	2794.97	4726.87	1186.05	3898.27	48494.5	125970	100573	86018.4	2067.53	3233.68	3714.69
C36:7	C36 H58 O2	522.443	8.97		108.204	108.773		767.928		31519.1	32605.2	38274.4	43637.6	241.137	155.789	361.64	383.843		102.661	203.51	215.918		7505.44	18536.4	9663.83	12268.8	102.377	105.736		305.661
C36:6	C36 H60 O2	524.462	9.37		445.371	7407.92	13540	13937.7	9515	36149.8	63692	38848.3	105277	10636.7	7755.08	8603.72	11921	740.284	618.86	239.617	322.265	492.256	2424.22	7978.27	1745.54	4363.03	931.912	640.34	798.453
C34:8	C34 H52 O2	492.395	7.97		296.761	2313.28	5918.09	1837.14	1965.44	299653	310496	498997	313681	3707.29	1661.13	2179.31	3968.54	177.277	1604.63	6567.64	1141.36	6169.83	157577	280379	1.01024e+06	200138	2458.19	2292.09	2293.32
C34:7	C34 H54 O2	494.416	8.41		460.901	1420.82	3496.81	4000.92	2356.78	245560	246223	369161	272258	2176	2391.56	1611.88	3895.54	219.38	1505.92	4950.71	2100.38	4026.15	120050	337199	238000	203207	1721.66	2365.51	3139.66	224.722
C34:6	C34 H56 O2	496.429	8.88		977.964	9555.85	23066.8	13493.7	11822	87079.2	139287	87828.6	194513	13226.2	11966	8821.11	16461.7	1223.67	1655.81	2291.89	2289.04	4327.16	64892.3	207130	75432.9	126572	2434.41	1904.33	2897.65	410.359
C34:0	C34 H68 O2	508.52	9.98		15740.4	12692.6	29958.5	13610.6	13690.5	12525.5	13638.1	10326.5	13785.5	15032.4	11632.7	11562.6	13118.4	12947.2	13172.7	12151.1	12070.5	17515.4	12194.8	13124	10352.1	12428.7	16844	15958.6	15614.9	6502.7
C32:8	C32 H48 O2	464.364	7.33		333.781	2630.83	8890.68	6818.27	8020.68	613367	654560	1.05709e+06	595201	5452.45	1552.89	5519.77	8726.82	590.582	3185.61	14288.5	2565.01	12656.2	553690	572926	4.57113e+06	496961	3820.19	5789.22	4765.36	367.325
C32:7	C32 H50 O2	466.381	7.81		266.142	3254.91	8505.54	24619.3	7161.61	305048	330378	585609	318638	4456.01	4160.18	6734.27	5896.3	681.214	3785.46	8889.09	3026.5	4515.5	424935	842056	1.58696e+06	449848	3215.51	3846.19	3600.33	3033.41
C32:5	C32 H54 O2	470.411	8.78		344.694	534.5	1011.14	1834.69	1549.74	11823.8	20642.5	11860.5	25675.9	2095.61	1486.09	1094.48	2639.45	435.215	860.593	1566.59	392.777	4681.32	40622.7	110146	46316.3	62755.5	1714.29	1498.73	2200.16	218.203
C32:2	C32 H60 O2	476.458	9.98																					2784.74
C32:0	C32 H64 O2	480.489	10.71														1763.51
C30:8	C30 H44 O2	436.333	6.64		1090.11	24380.4	62890.6	41336.2	49094.1	2.99444e+06	4.06252e+06	7.89156e+06	3.76692e+06	32481.6	17056.6	44722.3	50893.5	1412.06	15409.6	43975.8	7274.84	30759.3	8.46441e+06	5.8061e+06	5.64225e+07	5.11428e+06	11405.7	20134.3	9475.87	705.215
C30:7	C30 H46 O2	438.35	7.1		1668.86	7470.5	15841.4	10308.2	11811.3	2.53592e+06	2.43954e+06	5.08147e+06	2.15369e+06	9748.37	4648.45	10003	13234	1156.43	10340.1	28356.1	6448.46	20625.3	5.73767e+06	4.65066e+06	3.95795e+07	4.97954e+06	6825.35	17511.9	5283.68	425.469
C30:6	C30 H48 O2	440.365	7.65		1287.51	86979.1	193951	180381	188437	5.43755e+06	5.23587e+06	6.75377e+06	4.29954e+06	118777	72837	161855	203460	1588.71	81213.4	217390	50573.8	196158	6.75355e+06	8.33463e+06	2.23264e+07	8.07533e+06	64603.2	130909	103366	6323.96
C30:3	C30 H54 O2	446.41	9.11		212.013	253.287	3973.67	2228.65	994.807	3137.16	4739	2245.95	8107.49	1352.66	904.777	1444.51	2126.27			122.928		406.417	3707.56	13553.8	5443.53	5668.5		100.92	311.481
C30:2	C30 H56 O2	448.426	9.54		218.669	1770.81	4697.85	7632.77	2539.58	5672.93	9958.28	6578.31	17662.3	5397.41	1914.6	2889.89	4059.72	107.344		240.399	98.6915	108.141	3155.53	17927.3	4446.55	6992.28	164.532	300	322.562
C30:1	C30 H58 O2	450.441	9.99		210.562	1307.58	1052.71	1379.59	1457.06	1472.48	5626.09	2136.08	9183.84	1282.8	989.926	857.857	1468.78	224.379	488.324	404.346	715.115	362.621	2565.82	15867.2	5755	6073.75	614.717	682.839	715.602	300.237
C28:7	C28 H42 O2	410.318	6.31		744.587	7628.17	14818.6	15586.8	26656.6	929006	839861	2.83479e+06	650326	6599.85	4860.02	18987	30030.8	579.579	10941.3	44526.5	6526.21	27729.7	1.20276e+07	7.01122e+06	3.54059e+07	4.30172e+06	7645.4	22162.4	15570.5	1011.65
C28:6	C28 H44 O2	412.334	6.87		17227.4	518703	1.07565e+06	721718	720789	3.05092e+07	2.68772e+07	3.63262e+07	2.19344e+07	579579	294828	500635	511381	10999.9	81989	239416	41246.7	204850	3.55924e+07	2.94377e+07	1.00368e+08	3.60821e+07	54534.1	129485	87970.7	4904.7
C28:5	C28 H46 O2	414.349	7.48		545.408	107765	239308	202631	158864	1.10383e+06	1.06723e+06	941261	915803	182827	89623.5	147462	166433	429.439	60670.2	86966.6	25157.6	103025	1.1116e+06	1.48579e+06	2.60233e+06	1.95536e+06	28890.7	92014.4	86765.6	103.876
C28:3	C28 H50 O2	418.38	8.56		117.026	71413.2	157281	152005	72748.5	82467.8	103269	71867.5	147111	137942	73013.8	79602.5	105475		691.971	4038.92	573.009	10351.5	32633.2	64536	64952.3	42438.2	1039.8	6660.73	9121.79
C28:2	C28 H52 O2	420.395	9.05			63682.8	138498	132270	59259.5	93458.8	120250	100887	162854	100621	59797.7	52245.5	71226.7	109.33	836.26	2614.43	208.199	5701.25	41570.9	95357.4	91206	61364.4	937.598	2660.66	3285.9
C28:1	C28 H54 O2	422.411	9.53		246.836	33982.3	78339.8	83255.1	44122.1	30074	58932	31095.2	91701.8	58675.1	43740.8	39742.9	50974.3	333.081	518.978	2397.12	550.224	7934.93	12893.8	44821.1	33922	25382.9	1259.32	2848.27	4700.92
C26:6	C26 H40 O2	384.302	5.98		3537.38	1.65509e+06	3.76572e+06	1.93634e+06	2.41752e+06	6.19563e+07	5.93538e+07	8.27049e+07	4.73804e+07	1.9106e+06	1.01787e+06	1.71297e+06	1.93341e+06	3693.91	507322	771707	234256	936133	1.31127e+08	1.02841e+08	1.70626e+08	1.05505e+08	201658	612982	399785	345.798
C26:3	C26 H46 O2	390.349	7.94		132.386	465894	904906	1.02415e+06	481510	367022	421577	293646	597794	1.02412e+06	392448	627603	668967		13081.8	21938.4	6128.41	34035.8	138468	218204	282134	275599	11137.2	23086.4	28186.8
C26:2	C26 H48 O2	392.364	8.46		473.209	494378	979710	1.00713e+06	475678	739565	862656	728239	1.05433e+06	952021	470796	588153	675692		42788.4	69677.3	21739.6	115457	357825	603548	698235	648622	37938	74257.4	89210.2	320.282
C26:1	C26 H50 O2	394.38	9.01		1071.73	912229	1.79786e+06	1.75108e+06	965736	680487	1.3492e+06	668577	1.83448e+06	1.43543e+06	1.00273e+06	954954	1.06044e+06	1216.47	92579.4	95118.8	53746.8	214689	159867	345316	555633	414239	69917	131635	166732	149.311
C24:6	C24 H36 O2	356.272	4.98		923.788	2.8512e+07	6.15362e+07	3.41548e+07	3.8969e+07	8.96193e+07	8.74623e+07	9.13308e+07	7.85366e+07	2.99273e+07	2.148e+07	3.13683e+07	3.50862e+07	6192.52	3.65966e+06	1.58797e+07	1.47133e+06	2.15168e+07	9.15164e+07	1.05656e+08	1.20949e+08	1.05216e+08	1.9559e+06	1.52977e+07	1.16461e+07	204.192
C24:4	C24 H40 O2	360.302	6.39			240263	579468	431189	419557	1.05905e+06	838040	949024	697672	366778	203088	325149	483110	196.899	45402.3	139924	22791.6	216786	1.25122e+06	843503	1.32946e+06	1.27977e+06	33444	184334	97917.4
C24:3	C24 H42 O2	362.318	7.14		217.128	770675	1.66088e+06	1.50744e+06	926036	1.12114e+06	988318	952803	1.0359e+06	1.77306e+06	612222	1.08672e+06	986027		65753.5	96501.9	36362.4	152195	501410	533796	769045	527896	72912.4	123597	106519	136.496
C22:3	C22 H38 O2	334.287	6.12		1649.82	1.03332e+06	2.31467e+06	1.87648e+06	1.92401e+06	1.65168e+06	1.59701e+06	1.82132e+06	1.22961e+06	1.89263e+06	843034	1.17474e+06	1.99138e+06	2261.83	92731.8	751170	56990.2	1.55859e+06	2.81073e+06	1.99899e+06	3.84516e+06	1.84641e+06	103209	1.41972e+06	583469	717.261
C20:5	C20 H30 O2	302.225	3.33		19934.8	7.42404e+07	1.53829e+08	8.11679e+07	9.10003e+07	6.43844e+07	5.0092e+07	7.02071e+07	5.57889e+07	6.56515e+07	5.64e+07	7.52351e+07	8.67678e+07	28251.8	8.34252e+07	1.32726e+08	6.06612e+07	1.21578e+08	1.30038e+08	1.15435e+08	1.09537e+08	1.09937e+08	5.99352e+07	1.31322e+08	1.09858e+08	3764.45
C20:2	C20 H36 O2	308.272	5.81		4244.71	6.4542e+06	1.35696e+07	1.08089e+07	1.24691e+07	1.43597e+07	1.22077e+07	1.28247e+07	8.39574e+06	7.27852e+06	4.11432e+06	8.36373e+06	1.33811e+07	6435.58	7.58174e+06	3.00766e+07	3.6169e+06	2.61692e+07	1.57936e+07	1.29831e+07	2.16874e+07	1.22721e+07	4.12112e+06	3.5755e+07	1.97869e+07	47167.8
C16:3	C16 H26 O2	250.193	2.29		1065.39	181178	405304	464946	1.66109e+06	1.13202e+06	751040	1.37103e+06	324020	135743	139198	592585	927377	1284.67	107950	1.58272e+06	78384.7	641958	3.29357e+06	1.21276e+06	574137	1.50921e+06	96182	274115	376529	1360.48
C16:2	C16 H28 O2	252.209	3.09		968.905	371717	776006	1.02186e+06	3.78844e+06	1.65771e+06	2.73975e+06	2.23813e+06	481925	369218	569224	1.10062e+06	1.9582e+06	378.763	194695	4.27371e+06	110155	2.53769e+06	5.92832e+06	1.80782e+06	1.54283e+06	2.43714e+06	153298	1.51916e+06	790740	3935.07
C24:5	C24 H38 O2	358.287	5.64		1860.64	1.32074e+07	2.99281e+07	1.71056e+07	1.74178e+07	2.72345e+07	2.09208e+07	2.13645e+07	1.84777e+07	1.21298e+07	8.2687e+06	1.63307e+07	2.35702e+07	2942.09	6.0788e+06	2.07956e+07	2.73665e+06	2.64903e+07	5.10558e+07	3.37456e+07	2.76624e+07	4.97582e+07	2.80429e+06	2.02923e+07	1.08989e+07	474.136
C24:7	C24 H34 O2	354.255	4.04			580.946	2552.97	2205.27	3125.59	180306	161212	274489	130714	272.112	925.82	1829.71	4355.88		324.011	331.153		9531.56	1.67005e+06	714256	1.124e+06	518634	117.59	3584.51	2020.59
C24:2	C24 H44 O2	364.333	7.75		564.998	1.42909e+06	3.0612e+06	2.35536e+06	1.45161e+06	2.29059e+06	2.50048e+06	2.7083e+06	2.66803e+06	2.93279e+06	1.15399e+06	1.79907e+06	1.81331e+06	376.123	289579	321338	154028	800701	1.09489e+06	1.44676e+06	2.24843e+06	1.74236e+06	361306	529621	390730	162.584
C26:7	C26 H38 O2	382.286	5.44		1192.88	73293	141972	161069	237088	3.22784e+06	3.21361e+06	7.36934e+06	2.25601e+06	97372	35759.7	181637	310627	668.758	85185.8	378463	67176.7	148645	2.20624e+07	1.54924e+07	2.45175e+07	6.08151e+06	66086	119776	126666
C22:2	C22 H40 O2	336.302	6.91		10470.1	853342	1.90714e+06	1.3373e+06	1.15348e+06	2.48007e+06	2.36311e+06	3.84103e+06	2.05182e+06	1.57199e+06	620880	957576	1.18013e+06	12589.9	151367	467297	93502	332099	4.34885e+06	3.71044e+06	8.41592e+06	3.72277e+06	156001	285998	208848	14153.3
C22:4	C22 H36 O2	332.272	5.37		2215.12	7.11679e+06	1.59026e+07	1.04198e+07	1.31244e+07	1.51734e+07	1.36415e+07	1.45823e+07	1.04621e+07	1.06935e+07	6.53914e+06	8.57645e+06	1.80797e+07	5884.2	4.32747e+06	2.36426e+07	2.46727e+06	3.41526e+07	2.53038e+07	2.13984e+07	3.13072e+07	1.4937e+07	4.57847e+06	4.22913e+07	1.79698e+07	437.433
C22:5	C22 H34 O2	330.256	4.8		4243.32	1.04292e+07	2.394e+07	1.30921e+07	1.59179e+07	4.6135e+07	4.25948e+07	3.88274e+07	3.24509e+07	1.65698e+07	5.98594e+06	1.38175e+07	2.51376e+07	7205.42	1.14645e+07	4.41917e+07	5.06947e+06	3.42145e+07	4.74258e+07	3.83098e+07	4.55679e+07	2.40458e+07	6.89791e+06	4.55651e+07	3.1539e+07	117613
C26:4	C26 H44 O2	388.333	7.31			212849	455597	412413	272873	913284	871365	843264	831642	394477	147469	305638	308411	419.959	54977.6	101578	25235.2	87203.6	990736	1.11962e+06	1.04476e+06	1.58097e+06	29795.5	74659.4	67926.6	106.7
C26:5	C26 H42 O2	386.318	6.65		846.172	808295	1.74061e+06	1.21039e+06	1.06968e+06	5.00098e+06	4.81092e+06	4.37886e+06	4.43725e+06	1.02065e+06	565888	1.01352e+06	1.23611e+06	692.055	149495	268849	82848.8	282404	6.10057e+06	5.64745e+06	6.53303e+06	6.75943e+06	96909.9	183395	145262	94.4791
C28:4	C28 H48 O2	416.364	8.06		114.521	55745.2	125543	130432	59764.4	192013	229450	158493	271002	115096	45167.2	72803.9	81383.6	329.495	38415.2	35214.7	20258.7	51705.4	91678.1	132635	184476	191217	20355.6	47834	61272.5	362.127
C30:4	C30 H52 O2	444.394	8.65		132.008	1900.22	3687.92	5591.87	1942.8	11123.7	17728.6	10949.4	21634.3	5786.33	2532.45	3873.48	2111.37		416.156	775.489	376.417	826.686	28899.5	109410	25569.5	45974	500.506	381.423	1259.92
C30:5	C30 H50 O2	442.38	8.18		1323.73	18904.7	40517.4	37815.3	31259.9	264650	357201	251630	346793	34922.5	19741.6	34387.1	36915.6	760.656	45858.6	53518.2	24945.8	67274.5	800042	2.34503e+06	842009	1.39953e+06	30039	46617.5	68893.4	529.124
C34:5	C34 H58 O2	498.442	9.31								3171.9		8064.03											9078.48
C28:8	C28 H40 O2	408.302	5.85		10952	269812	564394	712877	1.05373e+06	1.01052e+07	8.43701e+06	1.05408e+07	4.88306e+06	314254	120182	1.02238e+06	1.35311e+06	7619.09	791172	2.33707e+06	399646	1.26454e+06	6.2897e+07	4.52428e+07	5.9844e+07	4.40576e+07	419887	905305	869799	373.849
C32:6	C32 H52 O2	468.396	8.31		998.505	48191	106258	51912.8	105388	1.05261e+06	1.33959e+06	1.27174e+06	1.4837e+06	38901.1	44899.7	49549	105621	2282.78	26776.2	42493.3	33450.8	50681.2	3.90282e+06	1.07034e+07	5.65735e+06	5.82046e+06	18322.3	34300.5	35976.8	6.79346e+06
C30:0	C30 H60 O2	452.458	10.4		7141.6	6314.67	16492.9	7500.53	6799.13	5955.67	7028.58	5951.65	7684.29	7125.34	6212.5	5791.22	7089.77	5863	7091.37	5024.55	6966.3	6492.43	6395.78	6668.02	6407.61	5760.09	6966.85	7449.65	7075.31	33690.1
C28:0	C28 H56 O2	424.427	10.02		13339.6	13147.2	32197.9	12103.2	13729.6	12463	14729.5	12232.5	14817.8	14281.7	16262.9	12931	15068.6	13618	12573.9	13182.5	14364.3	14688.9	15788.7	12838.6	14164.6	11841.2	15074.7	16943	14742.9	24587.4
C26:0	C26 H52 O2	396.395	9.57		35516.7	50829.6	110720	64599.9	70143	40570.9	51955.1	40271.6	54624.7	66031.8	62321.5	62583.5	71932.8	34518.9	42307	47227.3	42237.6	51810.9	37288.1	43998.4	40829.8	43374.4	45004.6	48921.4	56282.6	46212.4
C24:1	C24 H46 O2	366.349	8.39		6073.53	9.73738e+06	2.0271e+07	1.80639e+07	1.07139e+07	8.10505e+06	1.05799e+07	7.75603e+06	1.25391e+07	1.6102e+07	8.89489e+06	1.20478e+07	1.01384e+07	6539.34	3.32006e+06	2.16043e+06	1.86345e+06	4.2167e+06	3.82814e+06	6.05259e+06	9.12546e+06	9.20643e+06	2.01873e+06	3.00634e+06	3.79432e+06	1596.05
C24:0	C24 H48 O2	368.364	9.05		49196.4	364451	728759	486506	565139	151641	309129	167202	379984	449912	473552	486492	449560	51778.9	83566.6	130650	77725	159612	73743.9	107196	115403	99739.2	98640.9	136968	197748	83996.7
C22:6	C22 H32 O2	328.24	3.89		85583	1.19993e+08	3.04798e+08	1.03345e+08	1.18964e+08	1.1926e+08	1.13279e+08	1.12978e+08	1.0506e+08	1.36353e+08	1.26129e+08	1.03728e+08	1.13113e+08	121557	1.21526e+08	1.2468e+08	1.03297e+08	1.19161e+08	1.34452e+08	1.21603e+08	1.39562e+08	1.38328e+08	1.05253e+08	1.23532e+08	1.28357e+08	3.69797e+07
C22:1	C22 H42 O2	338.319	7.66		321160	9.40973e+06	2.08961e+07	1.55184e+07	1.57205e+07	3.14124e+07	3.07156e+07	4.0712e+07	2.65694e+07	1.13852e+07	6.12953e+06	1.38397e+07	1.53556e+07	450416	5.07318e+06	1.52352e+07	3.44888e+06	1.27479e+07	4.91913e+07	5.28079e+07	5.98631e+07	5.90486e+07	4.84756e+06	7.03269e+06	6.44918e+06	267253
C22:0	C22 H44 O2	340.333	8.41		30261.3	479825	914361	508480	699559	212839	429165	221093	519651	553993	577737	522187	424806	32343.7	164301	263075	154020	316478	445483	622047	626965	562001	211512	249746	541687	176668
C20:4	C20 H32 O2	304.24	4.26		6906.69	6.96474e+07	1.47528e+08	7.79877e+07	8.53099e+07	8.02162e+07	7.78696e+07	7.8327e+07	7.03981e+07	7.72575e+07	6.92916e+07	7.61262e+07	8.76821e+07	11096.5	4.81611e+07	8.63905e+07	3.32185e+07	8.9352e+07	8.12057e+07	7.61539e+07	8.74748e+07	5.93595e+07	3.61253e+07	9.89041e+07	7.83861e+07	13482.5
C20:3	C20 H34 O2	306.256	4.93		1706.01	1.40579e+07	3.16266e+07	2.4485e+07	3.09881e+07	1.45527e+07	1.17977e+07	1.58376e+07	9.67766e+06	1.48963e+07	1.49381e+07	1.74591e+07	2.93079e+07	5391.09	8.93955e+06	5.4914e+07	4.35611e+06	5.60397e+07	1.32633e+07	1.25171e+07	3.3516e+07	1.20956e+07	5.39742e+06	6.1979e+07	4.55843e+07	1.74483e+07
C20:1	C20 H38 O2	310.288	6.74		104655	2.45655e+07	5.27539e+07	4.00236e+07	3.83247e+07	4.90757e+07	4.70089e+07	5.39317e+07	3.92389e+07	2.76391e+07	1.60321e+07	3.4195e+07	3.93749e+07	146350	2.63624e+07	5.45984e+07	1.4351e+07	3.35402e+07	5.63442e+07	5.30531e+07	6.59035e+07	5.66462e+07	1.59119e+07	4.3835e+07	2.83228e+07	207408
C20:0	C20 H40 O2	312.302	7.65		264536	866485	1.78368e+06	1.04435e+06	1.28994e+06	918499	1.82197e+06	800717	2.16028e+06	1.13417e+06	1.01692e+06	992409	991805	396590	1.10922e+06	878161	1.42641e+06	1.03086e+06	1.79281e+06	2.56148e+06	1.82061e+06	2.08745e+06	1.28854e+06	748483	1.85069e+06	230927
C20.0 BR (Phytanic acid)	C20 H40 O2	312.303	6.98		22166.1	551623	1.18258e+06	1.04328e+06	1.14788e+06	5.00135e+07	4.75642e+07	4.17398e+07	3.9239e+07	1.49577e+06	257257	1.61644e+06	1.90938e+06	19761.6	1.50968e+06	3.10391e+06	660868	1.2506e+06	4.9305e+07	6.33309e+07	2.93144e+07	5.02117e+07	737720	1.60213e+06	1.30863e+06	2.26151e+07
C18:4	C18 H28 O2	276.209	2.72		5771.12	2.20711e+06	4.76579e+06	5.93196e+06	1.3755e+07	1.01953e+07	8.36665e+06	1.43405e+07	3.92718e+06	1.15267e+06	835832	6.63201e+06	1.08511e+07	3727.74	1.95789e+06	2.15931e+07	1.32758e+06	5.64077e+06	8.11062e+07	5.92742e+07	2.7231e+07	5.31105e+07	1.45151e+06	3.82899e+06	7.19666e+06	9295.21
C18:3	C18 H30 O2	278.225	3.53		13936.7	1.73778e+07	3.91221e+07	3.47379e+07	6.31331e+07	5.69977e+07	4.50432e+07	6.5111e+07	2.62569e+07	1.04569e+07	6.10878e+06	4.16167e+07	5.39718e+07	12489.3	1.95177e+07	7.62799e+07	1.4929e+07	4.56779e+07	1.25211e+08	9.38767e+07	9.42517e+07	9.75456e+07	1.55338e+07	4.98541e+07	4.59732e+07	19226
C18:2	C18 H32 O2	280.241	4.54		458538	4.42449e+07	9.61331e+07	6.24854e+07	7.40612e+07	6.12275e+07	5.22203e+07	6.84343e+07	4.11861e+07	4.26724e+07	3.27995e+07	6.23501e+07	6.80156e+07	683840	4.52609e+07	8.50106e+07	3.70366e+07	6.55084e+07	6.26726e+07	4.66947e+07	8.00089e+07	6.18476e+07	3.66409e+07	6.7224e+07	6.11519e+07	1.88382e+06
C18:1	C18 H34 O2	282.256	5.58		7.94693e+06	1.09797e+08	2.36381e+08	1.23605e+08	1.29502e+08	1.22708e+08	1.21295e+08	1.25512e+08	1.11942e+08	1.11242e+08	1.01664e+08	1.20008e+08	1.29278e+08	1.14947e+07	8.40093e+07	1.45568e+08	6.76702e+07	1.40144e+08	1.10346e+08	9.8805e+07	1.26454e+08	1.01659e+08	7.06127e+07	1.44806e+08	1.25837e+08	3.24912e+07
C18:0	C18 H36 O2	284.272	6.67		5.11214e+07	4.45545e+07	8.60734e+07	5.14166e+07	5.43543e+07	2.78908e+07	4.22295e+07	2.74253e+07	4.95256e+07	5.08891e+07	4.83524e+07	4.95367e+07	5.19529e+07	5.35217e+07	5.19099e+07	4.25479e+07	7.04798e+07	5.29907e+07	3.95988e+07	4.44337e+07	3.79808e+07	4.58192e+07	6.06251e+07	4.31937e+07	6.51869e+07	5.08765e+07
C16:1	C16 H30 O2	254.225	4.14		49896.9	2.03013e+07	4.19054e+07	2.78127e+07	4.46652e+07	2.35823e+07	1.86799e+07	2.7623e+07	1.55114e+07	1.48553e+07	1.59828e+07	2.69672e+07	2.87839e+07	29644.4	4.71639e+06	3.6868e+07	2.48329e+06	4.58262e+07	3.11832e+07	1.94441e+07	2.4403e+07	2.35523e+07	2.89784e+06	2.25294e+07	1.42309e+07	1.3593e+07
C16:0	C16 H32 O2	256.241	5.42		6.73206e+07	5.6552e+07	1.16036e+08	6.04633e+07	6.49444e+07	5.72128e+07	6.30813e+07	5.74293e+07	6.21546e+07	6.08174e+07	5.66996e+07	5.92028e+07	6.29584e+07	6.74004e+07	5.92317e+07	5.99752e+07	7.42203e+07	6.33448e+07	6.29106e+07	5.6829e+07	6.17933e+07	6.21055e+07	5.96828e+07	5.63555e+07	6.9333e+07	7.09072e+07
C14:1	C14 H26 O2	226.193	2.63		2990.52	67821.1	140672	113518	693335	168256	168683	254038	63064.3	16353.6	28675.8	115536	235994	257.637	13761.8	206271	7531.59	177151	197261	90608.6	90171.7	116604	8668.37	36961.7	37734.4	1480.43
C14:0	C14 H28 O2	228.209	3.81		619044	144340	271842	175844	342414	227214	200272	299297	158405	115835	147890	214838	230966	448837	149094	262837	252466	179580	374959	286802	274085	446573	173348	88607.9	134062	1.53054e+06
C12:1	C12 H22 O2	198.161	1.15		29875	39533.3	84148.9	27944.8	52819	44888.9	44019.2	46563.9	47918.3	46284.1	41921.5	48730.9	48098.2	23730.9	45751.4	37530.3	47166.2	52190.4	44491.5	58533.2	37552.3	49582.6	57035	38035	33645	36285.2
C12:0	C12 H24 O2	200.177	2.35		8619.86	18097.5	33873.7	15725.5	73672.3	47551.7	57261.8	40843.6	23541.1	20022.6	28157.7	26567.9	26630.9	6614.54	9007.82	45647.6	11035.2	22505.2	87417.3	49894.1	47339.6	29398.3	7207.96	22638.5	17515.1	65423.2

## Sheet: 20221212_MOW_EL4CA_Larvae
Compound Name	Formula	Mass	RT	CAS ID	.WT_5larvae_1d	.WT_5larvae_1d_5x	Homo_5larvae_1	Homo_5larvae_1_5x	Homo_5larvae_2	Homo_5larvae_2_5x	Homo_5larvae_3	Homo_5larvae_3_5x	Homo_5larvae_4	Homo_5larvae_4_5x	Homo_5larvae_5	Homo_5larvae_5_5x	RecSolSTDmix_2ugmL_2	STDmix_2ugmL_1	WT_5larvae_2	WT_5larvae_2_5x	WT_5larvae_3	WT_5larvae_3_5x	WT_5larvae_4	WT_5larvae_4_5x	WT_5larvae_5	WT_5larvae_5_5x
IS-TA (Tridecanoic acid d25)	C13 H D25 O2	239.353	2.6		4.82131e+06	992422	4.62714e+06	1.02496e+06	4.71568e+06	1.02137e+06	4.36211e+06	1.0375e+06	3.87855e+06	898345	4.41455e+06	1.05701e+06			2.93776e+06	953541	4.18656e+06	963309	4.19531e+06	1.00691e+06	3.82897e+06	943546
C36:6	C36 H60 O2	524.469	9.2		56838	11162.2	64069.7	17907.6	59959	14823.7	54570.3	15279.7	72806.5	15861.3	58690.4	5853.41		1516.88	28031.6	8663.52	32761.3	9146.43	38824.9	8084.78	27522.8	2065.42
C36:4	C36 H64 O2	528.493	9.89		53071.3		12212.7		27107	9745.98	36243.8	7919.53	24106.5	9803.97	10893.9	4203.23			12561.4		10563		9869.68		22903.6	10154.3
C36:0	C36 H72 O2	536.557	10.11		2.1104e+06	518904	2.35867e+06	473267	2.37467e+06	477621	2.48596e+06	452229	2.40076e+06	444983	2.39311e+06	441968	2781.15		2.39106e+06	474562	2.39975e+06	468306	2.40425e+06	479218	2.21099e+06	473156
C34:6	C34 H56 O2	496.435	8.71		160682	39882.1	190784	49018.6	185296	51454.9	199682	21366	227548	24898.4	174195	18453.4		2485.67	134376	34689.8	125989	34568.5	143777	16436.1	105840	12124.2
C34:4	C34 H60 O2	500.462	9.47		64046.5		12338.7	4725.5	28482	9146.99	37695.5	10014.8	23147	9122.01	13014.5	4579.5			10637.6	3400.9	12662.7	2519.67	8557.44		21407.7	9779.82
C32:5	C32 H54 O2	470.416	8.61		295423	95147	439576	113456	457567	159555	597507	54226.4	665030	66935.6	392077	38121.8	119.3	1668.94	331420	87081.4	313766	84352.7	322429	30563.7	256956	26833
C32:4	C32 H56 O2	472.424	8.61		19767.9	5677.03	28394.7	7812.15	32569.1	8249.42	38357.6	2459.1	42703	3504.78	27128	1613.2	132.511	443.118	20416.9	5370.52	21919.1	5887.06	20663.3	1965.14	17454.2	739.298
C32:3	C32 H58 O2	474.445	9.42		32435.4		8085.74		14729.1		22427.5	4913.86	15360.1	5559.84	7202.45				6249.94		6240.37		5680.92		12939.6	4021.21
C32:2	C32 H60 O2	476.462	9.83		74224	3135.96	16724.1	6263.84	34588.3	13176.3	51129.4	12425.6	33869.4	10848.2	16731.9	5681.5	126.591	982.453	18221.7	4103.61	18482.9	3461.58	14226.9	3107.71	33551	15184.1
C32:1	C32 H62 O2	478.478	10.22		213832	15972.5	53054.9	20895.7	101988	36410.9	157319	36246.8	101877	32187.9	47722.6	17643.6	3404.09	8186.09	61319.5	18044	56733.7	15642	47760	13573.1	96084.5	36927.8
C30:6	C30 H48 O2	440.369	7.43		334346	84257.7	541299	103362	480625	112607	502165	119437	614037	151817	409558	103640	4560.02	5043.71	320953	63701.6	282365	68762	335902	80610.6	207873	58655.2
C30:3	C30 H54 O2	446.413	9.03		8017.41	551.805	6929.45	1674.14	7382.65	1098.08	8303.52	874.483	11254.4	672.94	7315.33	151.206		104.577	6013.37	650.231	7335.09	861.229	5166.97	334.791	4448.56	101.985
C30:2	C30 H56 O2	448.43	9.4		34330.3	1298.64	16280.3	3480.21	18721.4	5207.95	23075.2	4785.88	18786.3	5413.7	14815	2550.63		952.707	10526.5	2302.51	9531.07	2446.32	9380.4	1114.1	13495.9	3428.29
C30:1	C30 H58 O2	450.447	9.83		168301	11197.4	55449.4	18603.5	82558.6	32400	123941	29969.4	86678.2	28131.1	49918.7	17766.9	1533.23	4066	48142.6	14622.3	46330	13499.1	39733.9	11263.8	81374.7	33010
C28:6	C28 H44 O2	412.338	6.63		86391.2	13474.1	188313	35683.4	234371	54410.7	266725	59913.9	469804	100324	162648	32736.4			50461.5	8197.61	45207.2	8920.81	68845.9	15779.8	34368	7341.16
C28:5	C28 H46 O2	414.354	7.26		40416.5	10436.2	99694.8	20485.3	83806.3	21913	99300.2	22870.1	113013	32714.1	73558.7	17632.5			53155.8	8741.97	39840.6	9976.29	48756.7	10183.3	27811.8	9576.91
C28:3	C28 H50 O2	418.384	8.4		12167.1	445.394	12763.6	794.007	11561.7	2136.55	11585.9	674.229	20866.8	725.386	11514.2	635.893			2828.09	1240.84	4236.67	103.586	4213.52	224.033	3683.55	115.574
C28:2	C28 H52 O2	420.399	8.89		11448.5	1417.24	13038.5	3894.29	13635.6	2377.84	13476.7	505.676	18083.8	744.659	12502.7	102.756		260.531	4149.29	1221.51	4938.23	853.609	5205.23	128.317	4993.83
C28:1	C28 H54 O2	422.415	9.37		149911	12569.6	106192	30641.1	109218	31247.8	125029	30153.6	146102	41592	94514.3	13829.5	216.535	2098.48	42665	11507.3	38113	12108.7	37842.4	9138.2	56357.3	14837.4
C26:6	C26 H40 O2	384.306	5.72		488449	41310.5	1.09111e+06	182470	1.52476e+06	427665	2.17918e+06	420126	3.11427e+06	660267	905835	187388		1170.93	147990	24881.3	131768	22332.7	203002	40308.9	96872.9	22116.7
C26:3	C26 H46 O2	390.353	7.72		10601.9	173.632	10419.2	1463.02	11815.4	1794.29	9459.69	1813.91	11853.3	2848.67	7692.78	1034.47		265.434	2732.48	574.246	3387.52	349.806	3537.16	412.902	2129.98	507.562
C26:2	C26 H48 O2	392.368	8.24		42637.2	884.67	54136.3	7341.62	51832.3	3421.69	54466.8	3152.09	75654.1	6110.53	50028.9	2900.61	620.18	3531.76	14142.8	1197.76	14155.8	271.664	13532.6	1064.53	14478.1	1077.98
C26:1	C26 H50 O2	394.384	8.81		117838	18085.9	161861	66805.8	169996	64290.6	201806	15498.1	291570	27278.7	170304	16323.2			40444.8	18308.4	39848.5	16339.4	41648.7	3432.36	55817.7	5449.1
C24:6	C24 H36 O2	356.275	4.64		1.21646e+07	2.61857e+06	1.89405e+07	5.48819e+06	1.98591e+07	1.07413e+07	3.25534e+07	1.08184e+07	2.91156e+07	7.85016e+06	2.22984e+07	5.98112e+06			2.01625e+06	920591	5.61481e+06	917860	1.08524e+07	2.62024e+06	1.00809e+07	2.80351e+06
C24:4	C24 H40 O2	360.305	6.12		53890.8	12603.6	164168	36461.4	116274	39408.5	161532	43756	244111	67703.2	120059	32498.4			45112.7	10131.5	28981.6	8298.15	43056	10830	24974.2	8660.09
C24:3	C24 H42 O2	362.321	6.88		50551.3	5194.36	49822.6	9625.86	45421.1	10833	63682.7	12916.2	73926.7	19739.8	35992.8	10989.9			19821.3	4176.34	17482.9	3701.83	17184.7	4600.78	19523.6	6039.83
C22:3	C22 H38 O2	334.289	5.81		141358	16054.6	102488	25455.5	136303	31514.9	157942	30757	166742	43769.7	102870	21405.1			72590.2	16832.6	65256.9	16418.2	75907.3	21198.4	81484.1	23139.2
C20:5	C20 H30 O2	302.228	2.99		2.17327e+07	3.58573e+06	2.47619e+07	4.92926e+06	2.69354e+07	8.20565e+06	3.12563e+07	8.24299e+06	3.41679e+07	9.56522e+06	2.16556e+07	5.18657e+06		2630.89	1.90154e+07	3.79304e+06	1.68211e+07	3.81364e+06	1.58604e+07	3.75152e+06	1.49175e+07	3.58757e+06
C20:2	C20 H36 O2	308.274	5.5		1.38678e+06	209439	1.45746e+06	243313	1.74912e+06	386480	1.88966e+06	372259	2.13418e+06	428677	1.37823e+06	289438	25927	23390.3	1.1854e+06	216574	1.17833e+06	223402	1.03623e+06	216232	940129	215904
C16:2	C16 H28 O2	252.212	2.76		284106	21742.8	141537	32209.4	229366	46199.8	208008	46546.6	220079	49929.9	144014	39548.2	242.842	401.845	89384	18373	96844	22332.1	86500.3	22605.4	160312	50115.1
IS-MHA (Methyl heptadecanoate d33 )	C17 H D33 O2	303.465	5.6		1.20487e+07	2.07646e+06	1.13703e+07	2.17759e+06	1.11253e+07	2.16659e+06	9.93722e+06	2.21912e+06	9.24159e+06	2.0313e+06	1.01376e+07	2.26894e+06	7049.21	5345.29	1.03562e+07	2.07752e+06	9.76848e+06	2.07782e+06	9.39164e+06	2.1046e+06	8.09609e+06	1.92929e+06
C24:5	C24 H38 O2	358.289	5.35		1.3836e+06	284446	3.69908e+06	729477	2.99653e+06	815430	4.22815e+06	821187	5.36022e+06	1.22481e+06	3.15297e+06	644271			1.56867e+06	276812	1.47434e+06	278968	1.47873e+06	297794	1.13329e+06	247842
C24:2	C24 H44 O2	364.338	7.53		71904	9496.03	79124.6	16340.2	85280.3	20981.4	86930.3	20583.6	115878	29514.5	62110.4	15131.6	264.749		37201.5	8352.32	34585.8	7849.79	35147.8	8598.78	27808.4	8665.45
C26:7	C26 H38 O2	382.291	5.17		18869.8	4234.4	76200.1	17695	81137.4	18259.8	94547.8	18095.9	131774	32202	60999.4	17567.3	23702.7	30970.9	2235.37	2802.12	8689.83	3040.18	18178.5	3721.01	8148.1	1383.92
C22:2	C22 H40 O2	336.305	6.62		236706	33444.7	199895	36719.1	290914	45230.1	250204	47401.8	293699	73025.6	173604	37106.1			115411	24487.1	121828	24304.2	156579	33730.3	143258	38528.6
C22:4	C22 H36 O2	332.274	5.07		4.22103e+06	1.07506e+06	6.00612e+06	1.42168e+06	7.25219e+06	2.02233e+06	8.12566e+06	2.05513e+06	9.17649e+06	2.51994e+06	5.56568e+06	1.43845e+06	5209.38	1035.62	4.37513e+06	984809	4.04576e+06	1.01446e+06	4.15788e+06	1.07995e+06	3.41013e+06	944722
C22:5	C22 H34 O2	330.259	4.19		1.33373e+07	2.54564e+06	1.88347e+07	3.65149e+06	2.27145e+07	6.07915e+06	2.63978e+07	6.17873e+06	2.82407e+07	7.79833e+06	1.68913e+07	3.65787e+06	31072.4	55927	1.33432e+07	2.74301e+06	1.3601e+07	2.71451e+06	1.2471e+07	2.629e+06	1.08944e+07	2.44769e+06
C26:4	C26 H44 O2	388.337	7.06		15971.6	1482.06	25456	4762.65	26081.2	5438.68	26666.7	4991.14	32868.5	9406.81	16876.9	4224.47	221.141	109.066	10708.9	749.236	8214.14	758.392	8931.12	2241.28	7293.37	2344.1
C26:5	C26 H42 O2	386.322	6.39		176370	44504.7	458358	114337	448583	145130	555644	144774	820256	221427	402633	112259			155268	36616.3	138305	38829.8	170368	45774	110707	33646.5
C28:4	C28 H48 O2	416.368	7.82		5679.82	641.024	8978.48	1343.56	8960.94	1472.91	8677.44	1142.68	10377	1909.97	6926.84	1490.77	1521.3	659.947	6679	508.096	3745.37	490.229	4169.59	296.317	2543.26	105.44
C30:4	C30 H52 O2	444.4	8.48		18869.2	3165.9	24637.7	4333.47	24959.1	5675.94	26912.1	1977.94	34711.9	2260.83	21761.6	1018.71	120.05		15900.5	3971.63	16595.9	2212.68	16383.3	995.131	13987.3	359.821
C30:5	C30 H50 O2	442.386	8		89895.1	23364.7	187610	36401.2	195647	43908	198138	48586.2	210401	59214.4	130430	36969.9			84156	19955.6	89471.5	20269.4	83630.2	24610.6	56830	17788.6
C34:1	C34 H66 O2	506.51	10.56		78470.8	5987.84	22616.7	8011.73	46578.8	15091.8	60717.9	12655.2	41583.5	10805.9	21092.4	8402.57	1558.97	3245.45	29595.3	7236.36	28794.4	6626.35	25707	5132.18	38199.6	12769.8
C34:5	C34 H58 O2	498.447	9.15		68867.9	14718.1	65780.1	20939.4	72811.2	26817.6	96163.4	25046.4	96499.1	16040	60389	6701.16			54965.6	14579.5	53306.1	14032.7	48599.3	8910.19	41521.6	3189.86
C36:5	C36 H62 O2	526.476	9.59		63916.2	5207.77	30490	6798	37851.5	9831.47	47287.4	9191.42	36642.7	10073	29014.2	7296.35	575.701	1521.54	26734.7	6201.8	25545.3	6081.75	27585.5	6017.48	28360.4	7406.99
C28:8	C28 H40 O2	408.306	5.57		87301.1	8070.42	370783	66980.4	306472	78238.4	380627	76763.2	635645	132693	319136	67296.5			33052.1	5108.71	31251.5	6073.26	39013.7	9161.58	20221.7	4423.9
C34:2	C34 H64 O2	504.493	10.22		69289	4135.95	17806.7	6229.66	34436.9	13964.3	54206.7	12284.9	33727.2	10353.3	16384.9	5098.87	440.948	996.165	18134.4	4762.45	17598.6	4047.82	14398.5	3201.35	32133	11790
C34:3	C34 H62 O2	502.478	9.85		112575	4930.34	24677.5	7930.63	47491.3	17689.1	77781.3	17845.2	45344.5	17034	22149.7	6761.11		1333.94	23259.2	6149.16	24034.7	3415.45	17712.4	3844.11	44984	19495.8
C36:2	C36 H68 O2	532.525	10.53		18971.2	1337.71	4018.53	743.214	11072.1	2383.15	17131.4	2784.19	9550.88	2588.07	4697.44	768.633	139.246	136.606	6855.93	741.169	6605.32	1536.91	5094.27	591.198	9731.38	3336.24
C36:3	C36 H66 O2	530.507	10.23		47593.1	2437.83	10887	4797.98	23555.2	8774.05	36451.5	7959.78	23381.2	8472.79	9800.53	3462.4	543.806	955.238	11900.5	3402.53	10668.8	2700.26	9561.73	1748.52	20481.6	8303.7
C32:6	C32 H52 O2	468.401	8.11		1.95222e+06	303992	2.63874e+06	305996	2.59911e+06	338746	2.97981e+06	354123	1.69135e+06	435083	1.68576e+06	286332	8.29057e+06	1.23745e+07	2.11938e+06	246605	2.14316e+06	238065	1.82177e+06	290045	933985	219457
C30:0	C30 H60 O2	452.461	10.28		111333	20127.6	45389	25289.1	29230.1	22376.7	40244.6	17369.5	54680.6	23380.8	18456.4	17948.6	959882	618441	27669.7	20490	18427.4	15130.3	18282.9	6924.6	25359.7	17764.1
C28:0	C28 H56 O2	424.432	9.88		226251	43734.8	66451.9	41991.2	84498.9	50297.4	122091	47559.3	89349.1	51897.9	67181	33630.2	1.85309e+06	1.32065e+06	67422.5	43342.3	84688.8	34620.3	59856	29898.2	106280	58917.4
C26:0	C26 H52 O2	396.399	9.43		883963	75120.7	298009	101558	394393	155555	501204	139149	362619	131727	229405	70573.8	954409	2.40837e+06	264774	102445	264942	96505.9	214089	93089.2	383430	166660
C24:1	C24 H46 O2	366.354	8.19		673639	39591.7	1.20697e+06	105908	1.21742e+06	104279	1.35201e+06	113076	1.40457e+06	183598	1.10097e+06	88641			366292	32886.2	350538	28462.9	373810	35659.9	287558	29023.2
C24:0	C24 H48 O2	368.369	8.88		493177	125851	285021	127101	383034	181782	463914	41323.7	393207	42632	266887	28172.9	1.39745e+06	2.82639e+06	275139	120204	286249	131980	264180	26359.3	367420	51096.1
C22:6	C22 H32 O2	328.244	3.52		7.34539e+07	3.58665e+07	7.11942e+07	3.41612e+07	6.9768e+07	4.18588e+07	7.32061e+07	4.1887e+07	7.4972e+07	4.36392e+07	6.51229e+07	3.51365e+07	2.98062e+07	2.74087e+07	8.02098e+07	3.44055e+07	6.56165e+07	3.44486e+07	6.84439e+07	3.65334e+07	6.30852e+07	3.30526e+07
C22:1	C22 H42 O2	338.322	7.4		2.29168e+06	721836	2.36326e+06	443363	3.31338e+06	463080	2.12675e+06	483430	2.20457e+06	555544	1.68278e+06	453752			2.29695e+06	438392	1.84517e+06	435539	3.03587e+06	706806	1.92837e+06	559916
C22:0	C22 H44 O2	340.338	8.22		892020	54789.1	676073	72342.1	789802	62500.6	794064	65699.5	696582	68283.2	617273	59946.5	811730	1.47755e+06	655375	66746.3	633565	56729.5	569484	47974.1	564354	54969.8
C20:4	C20 H32 O2	304.243	3.69		281551	57851.3	448811	106385	561258	188689	758844	163810	895867	203416	452629	101449	13993.7	4703.89	275048	59878.1	266116	64271.9	258090	68309.6	268168	67769.1
C20:3	C20 H34 O2	306.258	4.61		1.44028e+07	4.36386e+06	1.18413e+07	3.14579e+06	1.20555e+07	5.11691e+06	1.72762e+07	5.1609e+06	1.26765e+07	3.11379e+06	1.23468e+07	3.28403e+06	1.63405e+07	1.44966e+07	3.81946e+06	1.82599e+06	1.11849e+07	1.83913e+06	1.75164e+07	4.50143e+06	1.7904e+07	5.89113e+06
C20:1	C20 H38 O2	310.289	6.46		2.78829e+06	499977	3.05565e+06	752716	3.46471e+06	1.00035e+06	3.62837e+06	1.04481e+06	4.25884e+06	1.3185e+06	2.34119e+06	743657	90983.8	95584.1	1.97794e+06	486704	1.71337e+06	486408	1.66623e+06	506361	1.49747e+06	527462
C20:0	C20 H40 O2	312.306	7.41		4.24662e+06	637154	3.72173e+06	671887	3.80345e+06	686474	3.16147e+06	721057	2.83987e+06	760934	2.43499e+06	666147	35105.7	40221.9	3.6268e+06	680081	2.89445e+06	674690	2.47644e+06	630229	1.87526e+06	575956
C20.0 BR (Phytanic acid)	C20 H40 O2	312.306	6.72		2.06863e+06	476073	1.26572e+07	2.22839e+06	1.00965e+07	1.97798e+06	9.75774e+06	2.07606e+06	1.63752e+07	4.1171e+06	9.3443e+06	2.14929e+06	1.46323e+07	1.86482e+07	1.91249e+06	359391	1.57726e+06	355620	2.17544e+06	492460	1.53681e+06	380803
C18:4	C18 H28 O2	276.212	2.47		87218.3	10783.5	99116.4	17591.8	112391	26862.3	156036	24423.8	205486	31461.4	99035.6	18362.4			48108.4	9725.03	62999	9060.11	62342.8	5523.35	67875.8	11698.2
C18:3	C18 H30 O2	278.228	3.34		348327	30541.9	223456	44509.2	282296	80023.2	328696	55879	378989	82626.5	208145	54832.4			126199	23511.1	158592	27415.9	130720	33596.6	235755	58523.1
C18:2	C18 H32 O2	280.243	4.18		8.76982e+06	944209	5.87704e+06	1.45139e+06	8.72983e+06	1.97459e+06	8.49834e+06	2.00954e+06	9.00518e+06	2.47233e+06	5.46183e+06	1.50159e+06	633974	475020	4.68594e+06	982704	4.19781e+06	951978	3.76338e+06	958609	4.59553e+06	1.39895e+06
C18:1	C18 H34 O2	282.258	5.26		4.45878e+07	8.43963e+06	3.17166e+07	9.75156e+06	3.7687e+07	1.16333e+07	3.73862e+07	1.16968e+07	3.54589e+07	1.24351e+07	2.77796e+07	9.95179e+06	1.51699e+07	1.56483e+07	3.56529e+07	1.02273e+07	3.33154e+07	1.02855e+07	2.82102e+07	8.58861e+06	2.82092e+07	1.00823e+07
C18:0	C18 H36 O2	284.275	6.38		6.90955e+07	3.61624e+07	6.74686e+07	3.53105e+07	6.40806e+07	3.66471e+07	6.01064e+07	3.69858e+07	5.80149e+07	3.54333e+07	5.64863e+07	3.48757e+07	9.25567e+06	1.08607e+07	6.84535e+07	3.64391e+07	6.06661e+07	3.66493e+07	5.9595e+07	3.59053e+07	5.43898e+07	3.53726e+07
C16:1	C16 H30 O2	254.228	3.79		2.64621e+06	270061	1.84459e+06	411944	2.66408e+06	641743	3.59972e+06	688599	3.75985e+06	785650	1.91788e+06	418867	1.36787e+07	1.25993e+07	3.8212e+06	301104	1.2158e+06	239966	1.33232e+06	302136	1.71134e+06	452052
C16:0	C16 H32 O2	256.243	5.08		7.85495e+07	4.32796e+07	7.58601e+07	4.17002e+07	7.44938e+07	4.33032e+07	7.18657e+07	4.35011e+07	6.93855e+07	4.20858e+07	6.92652e+07	4.18379e+07	8.70897e+06	8.86754e+06	7.42721e+07	4.25912e+07	7.18081e+07	4.28934e+07	7.20253e+07	4.34289e+07	6.89468e+07	4.34252e+07
C14:1	C14 H26 O2	226.196	2.44		751550	33447.3	197642	50205.6	526317	71228.8	406843	79047.8	370823	90690.7	201409	49688.3			169494	30327.9	181842	21705.2	146647	33446.9	357715	91800
C14:0	C14 H28 O2	228.212	3.46		2.04716e+06	578557	1.29118e+06	626633	1.62749e+06	724350	1.34738e+06	719343	1.29043e+06	725497	1.23804e+06	633458	54795.1	56130.8	1.69844e+06	591359	1.20068e+06	573394	1.25948e+06	568611	1.63341e+06	837338
C12:0	C12 H24 O2	200.181	2.12		175074	24631.9	109152	26167.4	148925	29958.7	127393	30130.7	115998	31228.3	94770.5	27346.6			104013	25793.4	102841	23457	72239.9	25079.3	90694.9	36988.6
C19.0 BR (Pristanic acid)	C19 H38 O2	298.289	6.31		108776	26825.6	391119	118583	343678	133618	364024	134079	605404	225500	303373	119491	72934.8	70330.6	45559.4	16457.2	45731.3	21458.8	75602.7	26180.8	42448.5	16493.3
IS-MHA (Behenic Acid d43 )	C22 H D43 O2	383.608	8.08		389541	38971.8	370163	37288.6	354943	31783.1	326082	31503.9	122155	30607.6	178142	32411.5			334433	35233.5	365938	34390.7	228567	35694.4	117196	28771.5

## Sheet: RawData_Food
Compound	RT	Type	Status	Filename	Actual RT	m/z (Delta)	Area	ISTD Response	Response Ratio	Lib Match Name	Library Score (%)	Group	Batch Order	Sample Type	Sample Name	Peak Label	RT Delta	Adduct	Sample Amt	Level	m/z (Expected)	Sample ID	m/z (Apex)	Active	Comments	%Diff	%RSD	Height	% CV	PK	IR	IP	LS	Formula	FI	Isotopic Pattern Score (%)	Calculated Amt	Ion Type	Theoretical Amt	S/N	Target Ion Ratio	Std Add Amount	Ion Ratio	Group Average	Relative RT	ISTD Amt	Integration Mode	Excluded	Channel
C10:0	3.04	Target Compound	Processed	BS06-D4_A_SDS100_1	3.05	.8220 (ppm)	151757750	N/A	0	N/A	N/A	Sample	1	Unknown		T1	0.01	M-H	N/A		171.139	1	171.139	True		N/A	N/A	20065169	N/A	Pass	N/A	N/A	N/A	C10H20O2	N/A	N/A	N/A		N/A	623.69	N/A	N/A	N/A	36072046.92		0	Method	False
C10:0	3.04	Target Compound	Processed	BS06-D4_A_SDS100_2	3.06	1.0003 (ppm)	146474077	N/A	0	N/A	N/A	Sample	2	Unknown		T1	0.02	M-H	N/A		171.139	1	171.139	True		N/A	N/A	19309219	N/A	Pass	N/A	N/A	N/A	C10H20O2	N/A	N/A	N/A		N/A	501.74	N/A	N/A	N/A	36072046.92		0	Method	False
C10:0	3.04	Target Compound	Processed	BS06-D4_A-S_SDS100_1	3.06	1.0003 (ppm)	150872890	N/A	0	N/A	N/A	Sample	3	Unknown		T1	0.02	M-H	N/A		171.139	1	171.139	True		N/A	N/A	19515256	N/A	Pass	N/A	N/A	N/A	C10H20O2	N/A	N/A	N/A		N/A	584.6	N/A	N/A	N/A	36072046.92		0	Method	False
C10:0	3.04	Target Compound	Processed	BS06-D4_A-S_SDS100_2	3.06	1.0003 (ppm)	129190352	N/A	0	N/A	N/A	Sample	4	Unknown		T1	0.02	M-H	N/A		171.139	1	171.139	True		N/A	N/A	16646096	N/A	Pass	N/A	N/A	N/A	C10H20O2	N/A	N/A	N/A		N/A	600.98	N/A	N/A	N/A	36072046.92		0	Method	False
C10:0	3.04	Target Compound	Processed	BS06-D4_B_SDS400_1	3.06	.9111 (ppm)	6346469	N/A	0	N/A	N/A	Sample	5	Unknown		T1	0.02	M-H	N/A		171.139	1	171.139	True		N/A	N/A	837848	N/A	Pass	N/A	N/A	N/A	C10H20O2	N/A	N/A	N/A		N/A	51.18	N/A	N/A	N/A	36072046.92		0	Method	False
C10:0	3.04	Target Compound	Processed	BS06-D4_B_SDS400_2	3.07	1.0895 (ppm)	7073916	N/A	0	N/A	N/A	Sample	6	Unknown		T1	0.03	M-H	N/A		171.139	1	171.139	True		N/A	N/A	934581	N/A	Pass	N/A	N/A	N/A	C10H20O2	N/A	N/A	N/A		N/A	58.74	N/A	N/A	N/A	36072046.92		0	Method	False
C10:0	3.04	Target Compound	Processed	BS06-D4_B-S_SDS400_1	3.06	1.2678 (ppm)	6537394	N/A	0	N/A	N/A	Sample	7	Unknown		T1	0.02	M-H	N/A		171.139	1	171.139	True		N/A	N/A	900095	N/A	Pass	N/A	N/A	N/A	C10H20O2	N/A	N/A	N/A		N/A	58.64	N/A	N/A	N/A	36072046.92		0	Method	False
C10:0	3.04	Target Compound	Processed	BS06-D4_B-S_SDS400_2	3.06	1.2678 (ppm)	9715572	N/A	0	N/A	N/A	Sample	8	Unknown		T1	0.02	M-H	N/A		171.139	1	171.139	True		N/A	N/A	1270496	N/A	Pass	N/A	N/A	N/A	C10H20O2	N/A	N/A	N/A		N/A	84.56	N/A	N/A	N/A	36072046.92		0	Method	False
C10:0	3.04	Target Compound	Processed	BS06-D4_C_Artemia_1	3.05	1.0895 (ppm)	2840760	N/A	0	N/A	N/A	Sample	9	Unknown		T1	0.01	M-H	N/A		171.139	1	171.139	True		N/A	N/A	377795	N/A	Pass	N/A	N/A	N/A	C10H20O2	N/A	N/A	N/A		N/A	25.53	N/A	N/A	N/A	36072046.92		0	Method	False
C10:0	3.04	Target Compound	Processed	BS06-D4_C_Artemia_2	3.05	1.0895 (ppm)	1713495	N/A	0	N/A	N/A	Sample	10	Unknown		T1	0.01	M-H	N/A		171.139	1	171.139	True		N/A	N/A	235480	N/A	Pass	N/A	N/A	N/A	C10H20O2	N/A	N/A	N/A		N/A	17.27	N/A	N/A	N/A	36072046.92		0	Method	False
C10:0	3.04	Target Compound	Processed	BS06-D4_C-S_Artemia_1	3.06	1.0003 (ppm)	4221926	N/A	0	N/A	N/A	Sample	11	Unknown		T1	0.02	M-H	N/A		171.139	1	171.139	True		N/A	N/A	561497	N/A	Pass	N/A	N/A	N/A	C10H20O2	N/A	N/A	N/A		N/A	37.91	N/A	N/A	N/A	36072046.92		0	Method	False
C10:0	3.04	Target Compound	Processed	BS06-D4_C-S_Artemia_2	3.05	1.1786 (ppm)	4341953	N/A	0	N/A	N/A	Sample	12	Unknown		T1	0.01	M-H	N/A		171.139	1	171.139	True		N/A	N/A	604317	N/A	Pass	N/A	N/A	N/A	C10H20O2	N/A	N/A	N/A		N/A	47.5	N/A	N/A	N/A	36072046.92		0	Method	False
C10:0	3.04	Target Compound	Processed	BS06-D4_D_Rotifers_1	3.06	1.0003 (ppm)	12981548	N/A	0	N/A	N/A	Sample	13	Unknown		T1	0.02	M-H	N/A		171.139	1	171.139	True		N/A	N/A	1747226	N/A	Pass	N/A	N/A	N/A	C10H20O2	N/A	N/A	N/A		N/A	110.94	N/A	N/A	N/A	36072046.92		0	Method	False
C10:0	3.04	Target Compound	Processed	BS06-D4_D_Rotifers_2	3.06	1.4461 (ppm)	10375388	N/A	0	N/A	N/A	Sample	14	Unknown		T1	0.02	M-H	N/A		171.139	1	171.139	True		N/A	N/A	1385907	N/A	Pass	N/A	N/A	N/A	C10H20O2	N/A	N/A	N/A		N/A	91.01	N/A	N/A	N/A	36072046.92		0	Method	False
C10:0	3.04	Target Compound	Processed	BS06-D4_D-S_Rotifers_1	3.06	1.0003 (ppm)	18911431	N/A	0	N/A	N/A	Sample	15	Unknown		T1	0.02	M-H	N/A		171.139	1	171.139	True		N/A	N/A	2441201	N/A	Pass	N/A	N/A	N/A	C10H20O2	N/A	N/A	N/A		N/A	163.65	N/A	N/A	N/A	36072046.92		0	Method	False
C10:0	3.04	Target Compound	Processed	BS06-D4_D-S_Rotifers_2	3.07	1.3569 (ppm)	23132859	N/A	0	N/A	N/A	Sample	16	Unknown		T1	0.03	M-H	N/A		171.139	1	171.139	True		N/A	N/A	3038955	N/A	Pass	N/A	N/A	N/A	C10H20O2	N/A	N/A	N/A		N/A	197.82	N/A	N/A	N/A	36072046.92		0	Method	False
C10:0	3.04	Target Compound	Processed	BS06-D4_E_Algea_1	3.07	.9111 (ppm)	8078132	N/A	0	N/A	N/A	Sample	17	Unknown		T1	0.03	M-H	N/A		171.139	1	171.139	True		N/A	N/A	1068697	N/A	Pass	N/A	N/A	N/A	C10H20O2	N/A	N/A	N/A		N/A	66.97	N/A	N/A	N/A	36072046.92		0	Method	False
C10:0	3.04	Target Compound	Processed	BS06-D4_E_Algea_2	3.06	1.2678 (ppm)	8055922	N/A	0	N/A	N/A	Sample	18	Unknown		T1	0.02	M-H	N/A		171.139	1	171.139	True		N/A	N/A	1088083	N/A	Pass	N/A	N/A	N/A	C10H20O2	N/A	N/A	N/A		N/A	63.07	N/A	N/A	N/A	36072046.92		0	Method	False
C10:0	3.04	Target Compound	Processed	BS06-D4_EB_1	3.06	1.0895 (ppm)	1026638	N/A	0	N/A	N/A	EB	19	Unknown		T1	0.02	M-H	N/A		171.139	1	171.139	True		N/A	N/A	137984	N/A	Pass	N/A	N/A	N/A	C10H20O2	N/A	N/A	N/A		N/A	9.48	N/A	N/A	N/A	1327221.36		0	Method	False
C10:0	3.04	Target Compound	Processed	BS06-D4_EB_2	3.06	1.1786 (ppm)	951730	N/A	0	N/A	N/A	EB	20	Unknown		T1	0.02	M-H	N/A		171.139	1	171.139	True		N/A	N/A	120232	N/A	Pass	N/A	N/A	N/A	C10H20O2	N/A	N/A	N/A		N/A	8.78	N/A	N/A	N/A	1327221.36		0	Method	False
C10:0	3.04	Target Compound	Processed	BS06-D4_EB-S_1	3.05	1.3569 (ppm)	1551170	N/A	0	N/A	N/A	EB	21	Unknown		T1	0.01	M-H	N/A		171.139	1	171.139	True		N/A	N/A	217059	N/A	Pass	N/A	N/A	N/A	C10H20O2	N/A	N/A	N/A		N/A	15.61	N/A	N/A	N/A	1327221.36		0	Method	False
C10:0	3.04	Target Compound	Processed	BS06-D4_EB-S_2	3.07	1.6244 (ppm)	1779347	N/A	0	N/A	N/A	EB	22	Unknown		T1	0.03	M-H	N/A		171.139	1	171.139	True		N/A	N/A	245153	N/A	Pass	N/A	N/A	N/A	C10H20O2	N/A	N/A	N/A		N/A	17.44	N/A	N/A	N/A	1327221.36		0	Method	False
C10:0	3.04	Target Compound	Processed	BS06-D4_E-S_Algea_1	3.07	1.0003 (ppm)	9113385	N/A	0	N/A	N/A	Sample	23	Unknown		T1	0.03	M-H	N/A		171.139	1	171.139	True		N/A	N/A	1187379	N/A	Pass	N/A	N/A	N/A	C10H20O2	N/A	N/A	N/A		N/A	80.42	N/A	N/A	N/A	36072046.92		0	Method	False
C10:0	3.04	Target Compound	Processed	BS06-D4_E-S_Algea_2	3.06	1.0003 (ppm)	9705720	N/A	0	N/A	N/A	Sample	24	Unknown		T1	0.02	M-H	N/A		171.139	1	171.139	True		N/A	N/A	1290984	N/A	Pass	N/A	N/A	N/A	C10H20O2	N/A	N/A	N/A		N/A	81.05	N/A	N/A	N/A	36072046.92		0	Method	False
C10:0	3.04	Target Compound	Processed	BS06-D4_QC_1	3.06	.8220 (ppm)	36841245	N/A	0	N/A	N/A	QC	25	Unknown		T1	0.02	M-H	N/A		171.139	1	171.139	True		N/A	N/A	4883624	N/A	Pass	N/A	N/A	N/A	C10H20O2	N/A	N/A	N/A		N/A	264.57	N/A	N/A	N/A	37632655.63		0	Method	False
C10:0	3.04	Target Compound	Processed	BS06-D4_QC_2	3.07	.8220 (ppm)	37662333	N/A	0	N/A	N/A	QC	26	Unknown		T1	0.03	M-H	N/A		171.139	1	171.139	True		N/A	N/A	4883852	N/A	Pass	N/A	N/A	N/A	C10H20O2	N/A	N/A	N/A		N/A	326.3	N/A	N/A	N/A	37632655.63		0	Method	False
C10:0	3.04	Target Compound	Processed	BS06-D4_QC_3	3.05	1.1786 (ppm)	37773354	N/A	0	N/A	N/A	QC	27	Unknown		T1	0.01	M-H	N/A		171.139	1	171.139	True		N/A	N/A	4844291	N/A	Pass	N/A	N/A	N/A	C10H20O2	N/A	N/A	N/A		N/A	240.22	N/A	N/A	N/A	37632655.63		0	Method	False
C10:0	3.04	Target Compound	Processed	BS06-D4_QC_4	3.06	1.3569 (ppm)	38253691	N/A	0	N/A	N/A	QC	28	Unknown		T1	0.02	M-H	N/A		171.139	1	171.139	True		N/A	N/A	4962851	N/A	Pass	N/A	N/A	N/A	C10H20O2	N/A	N/A	N/A		N/A	288.77	N/A	N/A	N/A	37632655.63		0	Method	False
C10:0	3.04	Target Compound	Processed	BS06-D4_Std_1	3.07	.5545 (ppm)	914301728	N/A	0	N/A	N/A	STD	29	Unknown		T1	0.03	M-H	N/A		171.139	1	171.139	True		N/A	N/A	120506550	N/A	Pass	N/A	N/A	N/A	C10H20O2	N/A	N/A	N/A		N/A	806.9	N/A	N/A	N/A	1258101954.28		0	Method	False
C10:0	3.04	Target Compound	Processed	BS06-D4_Std_2	3.05	.8220 (ppm)	1212580729	N/A	0	N/A	N/A	STD	30	Unknown		T1	0.01	M-H	N/A		171.139	1	171.139	True		N/A	N/A	160312996	N/A	Pass	N/A	N/A	N/A	C10H20O2	N/A	N/A	N/A		N/A	10830.8	N/A	N/A	N/A	1258101954.28		0	Method	False
C10:0	3.04	Target Compound	Processed	BS06-D4_Std_3	3.07	.7328 (ppm)	1647423406	N/A	0	N/A	N/A	STD	31	Unknown		T1	0.03	M-H	N/A		171.139	1	171.139	True		N/A	N/A	213404929	N/A	Pass	N/A	N/A	N/A	C10H20O2	N/A	N/A	N/A		N/A	13719.1	N/A	N/A	N/A	1258101954.28		0	Method	False
C12:0	4.62	Target Compound	Processed	BS06-D4_A_SDS100_1	4.65	.4553 (ppm)	118518702	N/A	0	N/A	N/A	Sample	1	Unknown		T1	0.03	M-H	N/A		199.17	1	199.17	True		N/A	N/A	14579810	N/A	Pass	N/A	N/A	N/A	C12H24O2	N/A	N/A	N/A		N/A	501.65	N/A	N/A	N/A	44713059.24		0	Method	False
C12:0	4.62	Target Compound	Processed	BS06-D4_A_SDS100_2	4.67	.9915 (ppm)	117433488	N/A	0	N/A	N/A	Sample	2	Unknown		T1	0.05	M-H	N/A		199.17	1	199.171	True		N/A	N/A	14413968	N/A	Pass	N/A	N/A	N/A	C12H24O2	N/A	N/A	N/A		N/A	508.59	N/A	N/A	N/A	44713059.24		0	Method	False
C12:0	4.62	Target Compound	Processed	BS06-D4_A-S_SDS100_1	4.66	.7617 (ppm)	119623397	N/A	0	N/A	N/A	Sample	3	Unknown		T1	0.04	M-H	N/A		199.17	1	199.171	True		N/A	N/A	15201349	N/A	Pass	N/A	N/A	N/A	C12H24O2	N/A	N/A	N/A		N/A	509.93	N/A	N/A	N/A	44713059.24		0	Method	False
C12:0	4.62	Target Compound	Processed	BS06-D4_A-S_SDS100_2	4.67	.8383 (ppm)	111993106	N/A	0	N/A	N/A	Sample	4	Unknown		T1	0.05	M-H	N/A		199.17	1	199.171	True		N/A	N/A	13737315	N/A	Pass	N/A	N/A	N/A	C12H24O2	N/A	N/A	N/A		N/A	516.17	N/A	N/A	N/A	44713059.24		0	Method	False
C12:0	4.62	Target Compound	Processed	BS06-D4_B_SDS400_1	4.66	.9149 (ppm)	12539656	N/A	0	N/A	N/A	Sample	5	Unknown		T1	0.04	M-H	N/A		199.17	1	199.171	True		N/A	N/A	1629278	N/A	Pass	N/A	N/A	N/A	C12H24O2	N/A	N/A	N/A		N/A	100.12	N/A	N/A	N/A	44713059.24		0	Method	False
C12:0	4.62	Target Compound	Processed	BS06-D4_B_SDS400_2	4.67	.9915 (ppm)	13962980	N/A	0	N/A	N/A	Sample	6	Unknown		T1	0.05	M-H	N/A		199.17	1	199.171	True		N/A	N/A	1739112	N/A	Pass	N/A	N/A	N/A	C12H24O2	N/A	N/A	N/A		N/A	111.18	N/A	N/A	N/A	44713059.24		0	Method	False
C12:0	4.62	Target Compound	Processed	BS06-D4_B-S_SDS400_1	4.67	.8383 (ppm)	10985628	N/A	0	N/A	N/A	Sample	7	Unknown		T1	0.05	M-H	N/A		199.17	1	199.171	True		N/A	N/A	1399237	N/A	Pass	N/A	N/A	N/A	C12H24O2	N/A	N/A	N/A		N/A	89.73	N/A	N/A	N/A	44713059.24		0	Method	False
C12:0	4.62	Target Compound	Processed	BS06-D4_B-S_SDS400_2	4.67	.9915 (ppm)	12541094	N/A	0	N/A	N/A	Sample	8	Unknown		T1	0.05	M-H	N/A		199.17	1	199.171	True		N/A	N/A	1541841	N/A	Pass	N/A	N/A	N/A	C12H24O2	N/A	N/A	N/A		N/A	95.91	N/A	N/A	N/A	44713059.24		0	Method	False
C12:0	4.62	Target Compound	Processed	BS06-D4_C_Artemia_1	4.67	.8383 (ppm)	4513046	N/A	0	N/A	N/A	Sample	9	Unknown		T1	0.05	M-H	N/A		199.17	1	199.171	True		N/A	N/A	578443	N/A	Pass	N/A	N/A	N/A	C12H24O2	N/A	N/A	N/A		N/A	36.77	N/A	N/A	N/A	44713059.24		0	Method	False
C12:0	4.62	Target Compound	Processed	BS06-D4_C_Artemia_2	4.66	.8383 (ppm)	3511848	N/A	0	N/A	N/A	Sample	10	Unknown		T1	0.04	M-H	N/A		199.17	1	199.171	True		N/A	N/A	463361	N/A	Pass	N/A	N/A	N/A	C12H24O2	N/A	N/A	N/A		N/A	29.67	N/A	N/A	N/A	44713059.24		0	Method	False
C12:0	4.62	Target Compound	Processed	BS06-D4_C-S_Artemia_1	4.68	.8383 (ppm)	4988311	N/A	0	N/A	N/A	Sample	11	Unknown		T1	0.06	M-H	N/A		199.17	1	199.171	True		N/A	N/A	670824	N/A	Pass	N/A	N/A	N/A	C12H24O2	N/A	N/A	N/A		N/A	43.98	N/A	N/A	N/A	44713059.24		0	Method	False
C12:0	4.62	Target Compound	Processed	BS06-D4_C-S_Artemia_2	4.68	1.0682 (ppm)	3687914	N/A	0	N/A	N/A	Sample	12	Unknown		T1	0.06	M-H	N/A		199.17	1	199.171	True		N/A	N/A	482995	N/A	Pass	N/A	N/A	N/A	C12H24O2	N/A	N/A	N/A		N/A	29.5	N/A	N/A	N/A	44713059.24		0	Method	False
C12:0	4.62	Target Compound	Processed	BS06-D4_D_Rotifers_1	4.66	.8383 (ppm)	46057123	N/A	0	N/A	N/A	Sample	13	Unknown		T1	0.04	M-H	N/A		199.17	1	199.171	True		N/A	N/A	5669338	N/A	Pass	N/A	N/A	N/A	C12H24O2	N/A	N/A	N/A		N/A	315.44	N/A	N/A	N/A	44713059.24		0	Method	False
C12:0	4.62	Target Compound	Processed	BS06-D4_D_Rotifers_2	4.67	1.0682 (ppm)	46520157	N/A	0	N/A	N/A	Sample	14	Unknown		T1	0.05	M-H	N/A		199.17	1	199.171	True		N/A	N/A	5760858	N/A	Pass	N/A	N/A	N/A	C12H24O2	N/A	N/A	N/A		N/A	284.48	N/A	N/A	N/A	44713059.24		0	Method	False
C12:0	4.62	Target Compound	Processed	BS06-D4_D-S_Rotifers_1	4.67	.9915 (ppm)	46498593	N/A	0	N/A	N/A	Sample	15	Unknown		T1	0.05	M-H	N/A		199.17	1	199.171	True		N/A	N/A	5798412	N/A	Pass	N/A	N/A	N/A	C12H24O2	N/A	N/A	N/A		N/A	287.36	N/A	N/A	N/A	44713059.24		0	Method	False
C12:0	4.62	Target Compound	Processed	BS06-D4_D-S_Rotifers_2	4.67	1.0682 (ppm)	43132903	N/A	0	N/A	N/A	Sample	16	Unknown		T1	0.05	M-H	N/A		199.17	1	199.171	True		N/A	N/A	5300192	N/A	Pass	N/A	N/A	N/A	C12H24O2	N/A	N/A	N/A		N/A	276.7	N/A	N/A	N/A	44713059.24		0	Method	False
C12:0	4.62	Target Compound	Processed	BS06-D4_E_Algea_1	4.66	.7617 (ppm)	46681658	N/A	0	N/A	N/A	Sample	17	Unknown		T1	0.04	M-H	N/A		199.17	1	199.171	True		N/A	N/A	5757476	N/A	Pass	N/A	N/A	N/A	C12H24O2	N/A	N/A	N/A		N/A	272.55	N/A	N/A	N/A	44713059.24		0	Method	False
C12:0	4.62	Target Compound	Processed	BS06-D4_E_Algea_2	4.67	1.0682 (ppm)	45977407	N/A	0	N/A	N/A	Sample	18	Unknown		T1	0.05	M-H	N/A		199.17	1	199.171	True		N/A	N/A	5771270	N/A	Pass	N/A	N/A	N/A	C12H24O2	N/A	N/A	N/A		N/A	263.62	N/A	N/A	N/A	44713059.24		0	Method	False
C12:0	4.62	Target Compound	Processed	BS06-D4_EB_1	4.65	.9149 (ppm)	2177445	N/A	0	N/A	N/A	EB	19	Unknown		T1	0.03	M-H	N/A		199.17	1	199.171	True		N/A	N/A	289620	N/A	Pass	N/A	N/A	N/A	C12H24O2	N/A	N/A	N/A		N/A	18.05	N/A	N/A	N/A	1728211.62		0	Method	False
C12:0	4.62	Target Compound	Processed	BS06-D4_EB_2	4.65	1.1448 (ppm)	1537735	N/A	0	N/A	N/A	EB	20	Unknown		T1	0.03	M-H	N/A		199.17	1	199.171	True		N/A	N/A	212657	N/A	Pass	N/A	N/A	N/A	C12H24O2	N/A	N/A	N/A		N/A	13.88	N/A	N/A	N/A	1728211.62		0	Method	False
C12:0	4.62	Target Compound	Processed	BS06-D4_EB-S_1	4.66	.8383 (ppm)	1413970	N/A	0	N/A	N/A	EB	21	Unknown		T1	0.04	M-H	N/A		199.17	1	199.171	True		N/A	N/A	189289	N/A	Pass	N/A	N/A	N/A	C12H24O2	N/A	N/A	N/A		N/A	12.55	N/A	N/A	N/A	1728211.62		0	Method	False
C12:0	4.62	Target Compound	Processed	BS06-D4_EB-S_2	4.67	1.3746 (ppm)	1783696	N/A	0	N/A	N/A	EB	22	Unknown		T1	0.05	M-H	N/A		199.17	1	199.171	True		N/A	N/A	236268	N/A	Pass	N/A	N/A	N/A	C12H24O2	N/A	N/A	N/A		N/A	16.48	N/A	N/A	N/A	1728211.62		0	Method	False
C12:0	4.62	Target Compound	Processed	BS06-D4_E-S_Algea_1	4.66	.9149 (ppm)	44326540	N/A	0	N/A	N/A	Sample	23	Unknown		T1	0.04	M-H	N/A		199.17	1	199.171	True		N/A	N/A	5617700	N/A	Pass	N/A	N/A	N/A	C12H24O2	N/A	N/A	N/A		N/A	309.51	N/A	N/A	N/A	44713059.24		0	Method	False
C12:0	4.62	Target Compound	Processed	BS06-D4_E-S_Algea_2	4.67	.8383 (ppm)	40767632	N/A	0	N/A	N/A	Sample	24	Unknown		T1	0.05	M-H	N/A		199.17	1	199.171	True		N/A	N/A	5029155	N/A	Pass	N/A	N/A	N/A	C12H24O2	N/A	N/A	N/A		N/A	255.05	N/A	N/A	N/A	44713059.24		0	Method	False
C12:0	4.62	Target Compound	Processed	BS06-D4_QC_1	4.65	.5319 (ppm)	45412568	N/A	0	N/A	N/A	QC	25	Unknown		T1	0.03	M-H	N/A		199.17	1	199.171	True		N/A	N/A	5640626	N/A	Pass	N/A	N/A	N/A	C12H24O2	N/A	N/A	N/A		N/A	289.59	N/A	N/A	N/A	46116235.65		0	Method	False
C12:0	4.62	Target Compound	Processed	BS06-D4_QC_2	4.67	.9149 (ppm)	46066696	N/A	0	N/A	N/A	QC	26	Unknown		T1	0.05	M-H	N/A		199.17	1	199.171	True		N/A	N/A	5645603	N/A	Pass	N/A	N/A	N/A	C12H24O2	N/A	N/A	N/A		N/A	273.53	N/A	N/A	N/A	46116235.65		0	Method	False
C12:0	4.62	Target Compound	Processed	BS06-D4_QC_3	4.67	.9915 (ppm)	46066310	N/A	0	N/A	N/A	QC	27	Unknown		T1	0.05	M-H	N/A		199.17	1	199.171	True		N/A	N/A	5666729	N/A	Pass	N/A	N/A	N/A	C12H24O2	N/A	N/A	N/A		N/A	279.74	N/A	N/A	N/A	46116235.65		0	Method	False
C12:0	4.62	Target Compound	Processed	BS06-D4_QC_4	4.67	.9149 (ppm)	46919368	N/A	0	N/A	N/A	QC	28	Unknown		T1	0.05	M-H	N/A		199.17	1	199.171	True		N/A	N/A	5880595	N/A	Pass	N/A	N/A	N/A	C12H24O2	N/A	N/A	N/A		N/A	323.17	N/A	N/A	N/A	46116235.65		0	Method	False
C12:0	4.62	Target Compound	Processed	BS06-D4_Std_1	4.68	.7617 (ppm)	13657747	N/A	0	N/A	N/A	STD	29	Unknown		T1	0.06	M-H	N/A		199.17	1	199.171	True		N/A	N/A	1649635	N/A	Pass	N/A	N/A	N/A	C12H24O2	N/A	N/A	N/A		N/A	69.06	N/A	N/A	N/A	19173743.78		0	Method	False
C12:0	4.62	Target Compound	Processed	BS06-D4_Std_2	4.65	.9915 (ppm)	18467058	N/A	0	N/A	N/A	STD	30	Unknown		T1	0.03	M-H	N/A		199.17	1	199.171	True		N/A	N/A	2177823	N/A	Pass	N/A	N/A	N/A	C12H24O2	N/A	N/A	N/A		N/A	142	N/A	N/A	N/A	19173743.78		0	Method	False
C12:0	4.62	Target Compound	Processed	BS06-D4_Std_3	4.67	1.1448 (ppm)	25396426	N/A	0	N/A	N/A	STD	31	Unknown		T1	0.05	M-H	N/A		199.17	1	199.171	True		N/A	N/A	2890659	N/A	Pass	N/A	N/A	N/A	C12H24O2	N/A	N/A	N/A		N/A	151	N/A	N/A	N/A	19173743.78		0	Method	False
C13:0 (1)	5.53	Target Compound	Processed	BS06-D4_A_SDS100_1	5.58	.3081 (ppm)	869315	N/A	0	N/A	N/A	Sample	1	Unknown		T1	0.05	M-H	N/A		213.186	1	213.186	True		N/A	N/A	121387	N/A	Pass	N/A	N/A	N/A	C13H26O2	N/A	N/A	N/A		N/A	32.03	N/A	N/A	N/A	1198370.43		0	Method	False
C13:0 (1)	5.53	Target Compound	Processed	BS06-D4_A_SDS100_2	5.58	.4512 (ppm)	1123817	N/A	0	N/A	N/A	Sample	2	Unknown		T1	0.05	M-H	N/A		213.186	1	213.186	True		N/A	N/A	137929	N/A	Pass	N/A	N/A	N/A	C13H26O2	N/A	N/A	N/A		N/A	48.52	N/A	N/A	N/A	1198370.43		0	Method	False
C13:0 (1)	5.53	Target Compound	Processed	BS06-D4_A-S_SDS100_1	5.6	1.0954 (ppm)	1168870	N/A	0	N/A	N/A	Sample	3	Unknown		T1	0.07	M-H	N/A		213.186	1	213.186	True		N/A	N/A	141630	N/A	Pass	N/A	N/A	N/A	C13H26O2	N/A	N/A	N/A		N/A	73.63	N/A	N/A	N/A	1198370.43		0	Method	False
C13:0 (1)	5.53	Target Compound	Processed	BS06-D4_A-S_SDS100_2	5.6	.3796 (ppm)	1120849	N/A	0	N/A	N/A	Sample	4	Unknown		T1	0.07	M-H	N/A		213.186	1	213.186	True		N/A	N/A	127995	N/A	Pass	N/A	N/A	N/A	C13H26O2	N/A	N/A	N/A		N/A	55.55	N/A	N/A	N/A	1198370.43		0	Method	False
C13:0 (1)	5.53	Target Compound	Processed	BS06-D4_B_SDS400_1	5.57	.4512 (ppm)	278061	N/A	0	N/A	N/A	Sample	5	Unknown		T1	0.04	M-H	N/A		213.186	1	213.186	True		N/A	N/A	60256	N/A	Pass	N/A	N/A	N/A	C13H26O2	N/A	N/A	N/A		N/A	6.4	N/A	N/A	N/A	1198370.43		0	Method	False
C13:0 (1)	5.53	Target Compound	Processed	BS06-D4_B_SDS400_2	N/F	N/F	N/F	N/A	N/F	N/A	N/A	Sample	6	Unknown		T1	N/F	N/A	N/F		213.186	1	N/F	True		N/A	N/A	N/F	N/A	Fail	N/A	N/A	N/A	C13H26O2	N/A	N/A	N/F		N/A	N/A	N/A	N/A	N/A	1198370.43		0	Method	False
C13:0 (1)	5.53	Target Compound	Processed	BS06-D4_B-S_SDS400_1	5.58	.5228 (ppm)	339402	N/A	0	N/A	N/A	Sample	7	Unknown		T1	0.05	M-H	N/A		213.186	1	213.186	True		N/A	N/A	60328	N/A	Pass	N/A	N/A	N/A	C13H26O2	N/A	N/A	N/A		N/A	8.91	N/A	N/A	N/A	1198370.43		0	Method	False
C13:0 (1)	5.53	Target Compound	Processed	BS06-D4_B-S_SDS400_2	5.58	1.0238 (ppm)	320692	N/A	0	N/A	N/A	Sample	8	Unknown		T1	0.05	M-H	N/A		213.186	1	213.186	True		N/A	N/A	65191	N/A	Pass	N/A	N/A	N/A	C13H26O2	N/A	N/A	N/A		N/A	9.4	N/A	N/A	N/A	1198370.43		0	Method	False
C13:0 (1)	5.53	Target Compound	Processed	BS06-D4_C_Artemia_1	5.56	.5944 (ppm)	2295368	N/A	0	N/A	N/A	Sample	9	Unknown		T1	0.03	M-H	N/A		213.186	1	213.186	True		N/A	N/A	261002	N/A	Pass	N/A	N/A	N/A	C13H26O2	N/A	N/A	N/A		N/A	62.55	N/A	N/A	N/A	1198370.43		0	Method	False
C13:0 (1)	5.53	Target Compound	Processed	BS06-D4_C_Artemia_2	5.59	.7375 (ppm)	1821748	N/A	0	N/A	N/A	Sample	10	Unknown		T1	0.06	M-H	N/A		213.186	1	213.186	True		N/A	N/A	231838	N/A	Pass	N/A	N/A	N/A	C13H26O2	N/A	N/A	N/A		N/A	52.69	N/A	N/A	N/A	1198370.43		0	Method	False
C13:0 (1)	5.53	Target Compound	Processed	BS06-D4_C-S_Artemia_1	5.58	.2365 (ppm)	2003972	N/A	0	N/A	N/A	Sample	11	Unknown		T1	0.05	M-H	N/A		213.186	1	213.186	True		N/A	N/A	254222	N/A	Pass	N/A	N/A	N/A	C13H26O2	N/A	N/A	N/A		N/A	52.27	N/A	N/A	N/A	1198370.43		0	Method	False
C13:0 (1)	5.53	Target Compound	Processed	BS06-D4_C-S_Artemia_2	5.58	.5944 (ppm)	1409585	N/A	0	N/A	N/A	Sample	12	Unknown		T1	0.05	M-H	N/A		213.186	1	213.186	True		N/A	N/A	207099	N/A	Pass	N/A	N/A	N/A	C13H26O2	N/A	N/A	N/A		N/A	39.84	N/A	N/A	N/A	1198370.43		0	Method	False
C13:0 (1)	5.53	Target Compound	Processed	BS06-D4_D_Rotifers_1	5.58	.8807 (ppm)	2784357	N/A	0	N/A	N/A	Sample	13	Unknown		T1	0.05	M-H	N/A		213.186	1	213.186	True		N/A	N/A	382997	N/A	Pass	N/A	N/A	N/A	C13H26O2	N/A	N/A	N/A		N/A	43.77	N/A	N/A	N/A	1198370.43		0	Method	False
C13:0 (1)	5.53	Target Compound	Processed	BS06-D4_D_Rotifers_2	5.58	1.0954 (ppm)	3006162	N/A	0	N/A	N/A	Sample	14	Unknown		T1	0.05	M-H	N/A		213.186	1	213.186	True		N/A	N/A	419112	N/A	Pass	N/A	N/A	N/A	C13H26O2	N/A	N/A	N/A		N/A	47.18	N/A	N/A	N/A	1198370.43		0	Method	False
C13:0 (1)	5.53	Target Compound	Processed	BS06-D4_D-S_Rotifers_1	5.57	.8807 (ppm)	2612264	N/A	0	N/A	N/A	Sample	15	Unknown		T1	0.04	M-H	N/A		213.186	1	213.186	True		N/A	N/A	375236	N/A	Pass	N/A	N/A	N/A	C13H26O2	N/A	N/A	N/A		N/A	32.58	N/A	N/A	N/A	1198370.43		0	Method	False
C13:0 (1)	5.53	Target Compound	Processed	BS06-D4_D-S_Rotifers_2	5.58	1.1670 (ppm)	2812947	N/A	0	N/A	N/A	Sample	16	Unknown		T1	0.05	M-H	N/A		213.186	1	213.186	True		N/A	N/A	378322	N/A	Pass	N/A	N/A	N/A	C13H26O2	N/A	N/A	N/A		N/A	52.59	N/A	N/A	N/A	1198370.43		0	Method	False
C13:0 (1)	5.53	Target Compound	Processed	BS06-D4_E_Algea_1	N/F	N/F	N/F	N/A	N/F	N/A	N/A	Sample	17	Unknown		T1	N/F	N/A	N/F		213.186	1	N/F	True		N/A	N/A	N/F	N/A	Fail	N/A	N/A	N/A	C13H26O2	N/A	N/A	N/F		N/A	N/A	N/A	N/A	N/A	1198370.43		0	Method	False
C13:0 (1)	5.53	Target Compound	Processed	BS06-D4_E_Algea_2	N/F	N/F	N/F	N/A	N/F	N/A	N/A	Sample	18	Unknown		T1	N/F	N/A	N/F		213.186	1	N/F	True		N/A	N/A	N/F	N/A	Fail	N/A	N/A	N/A	C13H26O2	N/A	N/A	N/F		N/A	N/A	N/A	N/A	N/A	1198370.43		0	Method	False
C13:0 (1)	5.53	Target Compound	Processed	BS06-D4_EB_1	N/F	N/F	N/F	N/A	N/F	N/A	N/A	EB	19	Unknown		T1	N/F	N/A	N/F		213.186	1	N/F	True		N/A	N/A	N/F	N/A	Fail	N/A	N/A	N/A	C13H26O2	N/A	N/A	N/F		N/A	N/A	N/A	N/A	N/A	1.00		0	Method	False
C13:0 (1)	5.53	Target Compound	Processed	BS06-D4_EB_2	N/F	N/F	N/F	N/A	N/F	N/A	N/A	EB	20	Unknown		T1	N/F	N/A	N/F		213.186	1	N/F	True		N/A	N/A	N/F	N/A	Fail	N/A	N/A	N/A	C13H26O2	N/A	N/A	N/F		N/A	N/A	N/A	N/A	N/A	1.00		0	Method	False
C13:0 (1)	5.53	Target Compound	Processed	BS06-D4_EB-S_1	N/F	N/F	N/F	N/A	N/F	N/A	N/A	EB	21	Unknown		T1	N/F	N/A	N/F		213.186	1	N/F	True		N/A	N/A	N/F	N/A	Fail	N/A	N/A	N/A	C13H26O2	N/A	N/A	N/F		N/A	N/A	N/A	N/A	N/A	1.00		0	Method	False
C13:0 (1)	5.53	Target Compound	Processed	BS06-D4_EB-S_2	N/F	N/F	N/F	N/A	N/F	N/A	N/A	EB	22	Unknown		T1	N/F	N/A	N/F		213.186	1	N/F	True		N/A	N/A	N/F	N/A	Fail	N/A	N/A	N/A	C13H26O2	N/A	N/A	N/F		N/A	N/A	N/A	N/A	N/A	1.00		0	Method	False
C13:0 (1)	5.53	Target Compound	Processed	BS06-D4_E-S_Algea_1	N/F	N/F	N/F	N/A	N/F	N/A	N/A	Sample	23	Unknown		T1	N/F	N/A	N/F		213.186	1	N/F	True		N/A	N/A	N/F	N/A	Fail	N/A	N/A	N/A	C13H26O2	N/A	N/A	N/F		N/A	N/A	N/A	N/A	N/A	1198370.43		0	Method	False
C13:0 (1)	5.53	Target Compound	Processed	BS06-D4_E-S_Algea_2	N/F	N/F	N/F	N/A	N/F	N/A	N/A	Sample	24	Unknown		T1	N/F	N/A	N/F		213.186	1	N/F	True		N/A	N/A	N/F	N/A	Fail	N/A	N/A	N/A	C13H26O2	N/A	N/A	N/F		N/A	N/A	N/A	N/A	N/A	1198370.43		0	Method	False
C13:0 (1)	5.53	Target Compound	Processed	BS06-D4_QC_1	5.56	.3796 (ppm)	664820	N/A	0	N/A	N/A	QC	25	Unknown		T1	0.03	M-H	N/A		213.186	1	213.186	True		N/A	N/A	134910	N/A	Pass	N/A	N/A	N/A	C13H26O2	N/A	N/A	N/A		N/A	9.18	N/A	N/A	N/A	874500.51		0	Method	False
C13:0 (1)	5.53	Target Compound	Processed	BS06-D4_QC_2	5.57	.7375 (ppm)	773340	N/A	0	N/A	N/A	QC	26	Unknown		T1	0.04	M-H	N/A		213.186	1	213.186	True		N/A	N/A	141275	N/A	Pass	N/A	N/A	N/A	C13H26O2	N/A	N/A	N/A		N/A	11.6	N/A	N/A	N/A	874500.51		0	Method	False
C13:0 (1)	5.53	Target Compound	Processed	BS06-D4_QC_3	5.58	.3081 (ppm)	931709	N/A	0	N/A	N/A	QC	27	Unknown		T1	0.05	M-H	N/A		213.186	1	213.186	True		N/A	N/A	144086	N/A	Pass	N/A	N/A	N/A	C13H26O2	N/A	N/A	N/A		N/A	17.67	N/A	N/A	N/A	874500.51		0	Method	False
C13:0 (1)	5.53	Target Compound	Processed	BS06-D4_QC_4	5.58	.8091 (ppm)	1128132	N/A	0	N/A	N/A	QC	28	Unknown		T1	0.05	M-H	N/A		213.186	1	213.186	True		N/A	N/A	166460	N/A	Pass	N/A	N/A	N/A	C13H26O2	N/A	N/A	N/A		N/A	27.83	N/A	N/A	N/A	874500.51		0	Method	False
C13:0 (1)	5.53	Target Compound	Processed	BS06-D4_Std_1	N/F	N/F	N/F	N/A	N/F	N/A	N/A	STD	29	Unknown		T1	N/F	N/A	N/F		213.186	1	N/F	True		N/A	N/A	N/F	N/A	Fail	N/A	N/A	N/A	C13H26O2	N/A	N/A	N/F		N/A	N/A	N/A	N/A	N/A	138438.60		0	Method	False
C13:0 (1)	5.53	Target Compound	Processed	BS06-D4_Std_2	N/F	N/F	N/F	N/A	N/F	N/A	N/A	STD	30	Unknown		T1	N/F	N/A	N/F		213.186	1	N/F	True		N/A	N/A	N/F	N/A	Fail	N/A	N/A	N/A	C13H26O2	N/A	N/A	N/F		N/A	N/A	N/A	N/A	N/A	138438.60		0	Method	False
C13:0 (1)	5.53	Target Compound	Processed	BS06-D4_Std_3	5.47	1.0238 (ppm)	415316	N/A	0	N/A	N/A	STD	31	Unknown		T1	-0.06	M-H	N/A		213.186	1	213.186	True		N/A	N/A	60490	N/A	Pass	N/A	N/A	N/A	C13H26O2	N/A	N/A	N/A		N/A	9.31	N/A	N/A	N/A	138438.60		0	Method	False
C13:0 (2)	5.87	Target Compound	Processed	BS06-D4_A_SDS100_1	5.88	.7375 (ppm)	3663910	N/A	0	N/A	N/A	Sample	1	Unknown		T1	0.01	M-H	N/A		213.186	1	213.186	True		N/A	N/A	402984	N/A	Pass	N/A	N/A	N/A	C13H26O2	N/A	N/A	N/A		N/A	106.35	N/A	N/A	N/A	2500115.79		0	Method	False
C13:0 (2)	5.87	Target Compound	Processed	BS06-D4_A_SDS100_2	5.9	1.0238 (ppm)	3443988	N/A	0	N/A	N/A	Sample	2	Unknown		T1	0.03	M-H	N/A		213.186	1	213.186	True		N/A	N/A	382003	N/A	Pass	N/A	N/A	N/A	C13H26O2	N/A	N/A	N/A		N/A	134.37	N/A	N/A	N/A	2500115.79		0	Method	False
C13:0 (2)	5.87	Target Compound	Processed	BS06-D4_A-S_SDS100_1	5.91	1.0954 (ppm)	3591562	N/A	0	N/A	N/A	Sample	3	Unknown		T1	0.04	M-H	N/A		213.186	1	213.186	True		N/A	N/A	412031	N/A	Pass	N/A	N/A	N/A	C13H26O2	N/A	N/A	N/A		N/A	214.22	N/A	N/A	N/A	2500115.79		0	Method	False
C13:0 (2)	5.87	Target Compound	Processed	BS06-D4_A-S_SDS100_2	5.91	.9522 (ppm)	3110377	N/A	0	N/A	N/A	Sample	4	Unknown		T1	0.04	M-H	N/A		213.186	1	213.186	True		N/A	N/A	382477	N/A	Pass	N/A	N/A	N/A	C13H26O2	N/A	N/A	N/A		N/A	165.99	N/A	N/A	N/A	2500115.79		0	Method	False
C13:0 (2)	5.87	Target Compound	Processed	BS06-D4_B_SDS400_1	5.89	.6659 (ppm)	1926922	N/A	0	N/A	N/A	Sample	5	Unknown		T1	0.02	M-H	N/A		213.186	1	213.186	True		N/A	N/A	270877	N/A	Pass	N/A	N/A	N/A	C13H26O2	N/A	N/A	N/A		N/A	28.78	N/A	N/A	N/A	2500115.79		0	Method	False
C13:0 (2)	5.87	Target Compound	Processed	BS06-D4_B_SDS400_2	5.91	1.0238 (ppm)	2034266	N/A	0	N/A	N/A	Sample	6	Unknown		T1	0.04	M-H	N/A		213.186	1	213.186	True		N/A	N/A	299837	N/A	Pass	N/A	N/A	N/A	C13H26O2	N/A	N/A	N/A		N/A	36.11	N/A	N/A	N/A	2500115.79		0	Method	False
C13:0 (2)	5.87	Target Compound	Processed	BS06-D4_B-S_SDS400_1	5.9	.9522 (ppm)	1791493	N/A	0	N/A	N/A	Sample	7	Unknown		T1	0.03	M-H	N/A		213.186	1	213.186	True		N/A	N/A	242956	N/A	Pass	N/A	N/A	N/A	C13H26O2	N/A	N/A	N/A		N/A	35.9	N/A	N/A	N/A	2500115.79		0	Method	False
C13:0 (2)	5.87	Target Compound	Processed	BS06-D4_B-S_SDS400_2	5.91	1.0954 (ppm)	1832515	N/A	0	N/A	N/A	Sample	8	Unknown		T1	0.04	M-H	N/A		213.186	1	213.186	True		N/A	N/A	254209	N/A	Pass	N/A	N/A	N/A	C13H26O2	N/A	N/A	N/A		N/A	36.64	N/A	N/A	N/A	2500115.79		0	Method	False
C13:0 (2)	5.87	Target Compound	Processed	BS06-D4_C_Artemia_1	5.89	.6659 (ppm)	1121772	N/A	0	N/A	N/A	Sample	9	Unknown		T1	0.02	M-H	N/A		213.186	1	213.186	True		N/A	N/A	142078	N/A	Pass	N/A	N/A	N/A	C13H26O2	N/A	N/A	N/A		N/A	34.05	N/A	N/A	N/A	2500115.79		0	Method	False
C13:0 (2)	5.87	Target Compound	Processed	BS06-D4_C_Artemia_2	5.9	1.0954 (ppm)	762305	N/A	0	N/A	N/A	Sample	10	Unknown		T1	0.03	M-H	N/A		213.186	1	213.186	True		N/A	N/A	119508	N/A	Pass	N/A	N/A	N/A	C13H26O2	N/A	N/A	N/A		N/A	27.16	N/A	N/A	N/A	2500115.79		0	Method	False
C13:0 (2)	5.87	Target Compound	Processed	BS06-D4_C-S_Artemia_1	5.9	.8091 (ppm)	885017	N/A	0	N/A	N/A	Sample	11	Unknown		T1	0.03	M-H	N/A		213.186	1	213.186	True		N/A	N/A	130956	N/A	Pass	N/A	N/A	N/A	C13H26O2	N/A	N/A	N/A		N/A	26.93	N/A	N/A	N/A	2500115.79		0	Method	False
C13:0 (2)	5.87	Target Compound	Processed	BS06-D4_C-S_Artemia_2	5.91	.9522 (ppm)	689281	N/A	0	N/A	N/A	Sample	12	Unknown		T1	0.04	M-H	N/A		213.186	1	213.186	True		N/A	N/A	106103	N/A	Pass	N/A	N/A	N/A	C13H26O2	N/A	N/A	N/A		N/A	20.41	N/A	N/A	N/A	2500115.79		0	Method	False
C13:0 (2)	5.87	Target Compound	Processed	BS06-D4_D_Rotifers_1	5.9	.8091 (ppm)	4878404	N/A	0	N/A	N/A	Sample	13	Unknown		T1	0.03	M-H	N/A		213.186	1	213.186	True		N/A	N/A	652132	N/A	Pass	N/A	N/A	N/A	C13H26O2	N/A	N/A	N/A		N/A	74.53	N/A	N/A	N/A	2500115.79		0	Method	False
C13:0 (2)	5.87	Target Compound	Processed	BS06-D4_D_Rotifers_2	5.91	1.4533 (ppm)	4919522	N/A	0	N/A	N/A	Sample	14	Unknown		T1	0.04	M-H	N/A		213.186	1	213.186	True		N/A	N/A	674689	N/A	Pass	N/A	N/A	N/A	C13H26O2	N/A	N/A	N/A		N/A	75.95	N/A	N/A	N/A	2500115.79		0	Method	False
C13:0 (2)	5.87	Target Compound	Processed	BS06-D4_D-S_Rotifers_1	5.89	1.0954 (ppm)	4684428	N/A	0	N/A	N/A	Sample	15	Unknown		T1	0.02	M-H	N/A		213.186	1	213.186	True		N/A	N/A	648648	N/A	Pass	N/A	N/A	N/A	C13H26O2	N/A	N/A	N/A		N/A	56.31	N/A	N/A	N/A	2500115.79		0	Method	False
C13:0 (2)	5.87	Target Compound	Processed	BS06-D4_D-S_Rotifers_2	5.92	1.0954 (ppm)	4495098	N/A	0	N/A	N/A	Sample	16	Unknown		T1	0.05	M-H	N/A		213.186	1	213.186	True		N/A	N/A	604797	N/A	Pass	N/A	N/A	N/A	C13H26O2	N/A	N/A	N/A		N/A	84.07	N/A	N/A	N/A	2500115.79		0	Method	False
C13:0 (2)	5.87	Target Compound	Processed	BS06-D4_E_Algea_1	5.89	1.1670 (ppm)	1634519	N/A	0	N/A	N/A	Sample	17	Unknown		T1	0.02	M-H	N/A		213.186	1	213.186	True		N/A	N/A	238876	N/A	Pass	N/A	N/A	N/A	C13H26O2	N/A	N/A	N/A		N/A	29.08	N/A	N/A	N/A	2500115.79		0	Method	False
C13:0 (2)	5.87	Target Compound	Processed	BS06-D4_E_Algea_2	5.9	1.2385 (ppm)	1642284	N/A	0	N/A	N/A	Sample	18	Unknown		T1	0.03	M-H	N/A		213.186	1	213.186	True		N/A	N/A	235793	N/A	Pass	N/A	N/A	N/A	C13H26O2	N/A	N/A	N/A		N/A	35.43	N/A	N/A	N/A	2500115.79		0	Method	False
C13:0 (2)	5.87	Target Compound	Processed	BS06-D4_EB_1	N/F	N/F	N/F	N/A	N/F	N/A	N/A	EB	19	Unknown		T1	N/F	N/A	N/F		213.186	1	N/F	True		N/A	N/A	N/F	N/A	Fail	N/A	N/A	N/A	C13H26O2	N/A	N/A	N/F		N/A	N/A	N/A	N/A	N/A	1.00		0	Method	False
C13:0 (2)	5.87	Target Compound	Processed	BS06-D4_EB_2	N/F	N/F	N/F	N/A	N/F	N/A	N/A	EB	20	Unknown		T1	N/F	N/A	N/F		213.186	1	N/F	True		N/A	N/A	N/F	N/A	Fail	N/A	N/A	N/A	C13H26O2	N/A	N/A	N/F		N/A	N/A	N/A	N/A	N/A	1.00		0	Method	False
C13:0 (2)	5.87	Target Compound	Processed	BS06-D4_EB-S_1	N/F	N/F	N/F	N/A	N/F	N/A	N/A	EB	21	Unknown		T1	N/F	N/A	N/F		213.186	1	N/F	True		N/A	N/A	N/F	N/A	Fail	N/A	N/A	N/A	C13H26O2	N/A	N/A	N/F		N/A	N/A	N/A	N/A	N/A	1.00		0	Method	False
C13:0 (2)	5.87	Target Compound	Processed	BS06-D4_EB-S_2	N/F	N/F	N/F	N/A	N/F	N/A	N/A	EB	22	Unknown		T1	N/F	N/A	N/F		213.186	1	N/F	True		N/A	N/A	N/F	N/A	Fail	N/A	N/A	N/A	C13H26O2	N/A	N/A	N/F		N/A	N/A	N/A	N/A	N/A	1.00		0	Method	False
C13:0 (2)	5.87	Target Compound	Processed	BS06-D4_E-S_Algea_1	5.92	1.0954 (ppm)	1441381	N/A	0	N/A	N/A	Sample	23	Unknown		T1	0.05	M-H	N/A		213.186	1	213.186	True		N/A	N/A	223911	N/A	Pass	N/A	N/A	N/A	C13H26O2	N/A	N/A	N/A		N/A	21.71	N/A	N/A	N/A	2500115.79		0	Method	False
C13:0 (2)	5.87	Target Compound	Processed	BS06-D4_E-S_Algea_2	5.92	.9522 (ppm)	1453272	N/A	0	N/A	N/A	Sample	24	Unknown		T1	0.05	M-H	N/A		213.186	1	213.186	True		N/A	N/A	206440	N/A	Pass	N/A	N/A	N/A	C13H26O2	N/A	N/A	N/A		N/A	30.45	N/A	N/A	N/A	2500115.79		0	Method	False
C13:0 (2)	5.87	Target Compound	Processed	BS06-D4_QC_1	5.91	.6659 (ppm)	1882168	N/A	0	N/A	N/A	QC	25	Unknown		T1	0.04	M-H	N/A		213.186	1	213.186	True		N/A	N/A	285616	N/A	Pass	N/A	N/A	N/A	C13H26O2	N/A	N/A	N/A		N/A	19.44	N/A	N/A	N/A	2186772.59		0	Method	False
C13:0 (2)	5.87	Target Compound	Processed	BS06-D4_QC_2	5.91	.9522 (ppm)	2056978	N/A	0	N/A	N/A	QC	26	Unknown		T1	0.04	M-H	N/A		213.186	1	213.186	True		N/A	N/A	314512	N/A	Pass	N/A	N/A	N/A	C13H26O2	N/A	N/A	N/A		N/A	25.83	N/A	N/A	N/A	2186772.59		0	Method	False
C13:0 (2)	5.87	Target Compound	Processed	BS06-D4_QC_3	5.89	.8091 (ppm)	2324655	N/A	0	N/A	N/A	QC	27	Unknown		T1	0.02	M-H	N/A		213.186	1	213.186	True		N/A	N/A	326362	N/A	Pass	N/A	N/A	N/A	C13H26O2	N/A	N/A	N/A		N/A	40.02	N/A	N/A	N/A	2186772.59		0	Method	False
C13:0 (2)	5.87	Target Compound	Processed	BS06-D4_QC_4	5.91	.8807 (ppm)	2483289	N/A	0	N/A	N/A	QC	28	Unknown		T1	0.04	M-H	N/A		213.186	1	213.186	True		N/A	N/A	334464	N/A	Pass	N/A	N/A	N/A	C13H26O2	N/A	N/A	N/A		N/A	55.93	N/A	N/A	N/A	2186772.59		0	Method	False
C13:0 (2)	5.87	Target Compound	Processed	BS06-D4_Std_1	N/F	N/F	N/F	N/A	N/F	N/A	N/A	STD	29	Unknown		T1	N/F	N/A	N/F		213.186	1	N/F	True		N/A	N/A	N/F	N/A	Fail	N/A	N/A	N/A	C13H26O2	N/A	N/A	N/F		N/A	N/A	N/A	N/A	N/A	1081660.42		0	Method	False
C13:0 (2)	5.87	Target Compound	Processed	BS06-D4_Std_2	5.9	.8807 (ppm)	1251900	N/A	0	N/A	N/A	STD	30	Unknown		T1	0.03	M-H	N/A		213.186	1	213.186	True		N/A	N/A	205575	N/A	Pass	N/A	N/A	N/A	C13H26O2	N/A	N/A	N/A		N/A	21.67	N/A	N/A	N/A	1081660.42		0	Method	False
C13:0 (2)	5.87	Target Compound	Processed	BS06-D4_Std_3	5.9	1.0954 (ppm)	1993082	N/A	0	N/A	N/A	STD	31	Unknown		T1	0.03	M-H	N/A		213.186	1	213.186	True		N/A	N/A	303729	N/A	Pass	N/A	N/A	N/A	C13H26O2	N/A	N/A	N/A		N/A	46.75	N/A	N/A	N/A	1081660.42		0	Method	False
C14:0	7.08	Target Compound	Processed	BS06-D4_A_SDS100_1	7.11	.5148 (ppm)	652313266	N/A	0	N/A	N/A	Sample	1	Unknown		T1	0.03	M-H	N/A		227.202	1	227.202	True		N/A	N/A	93003649	N/A	Pass	N/A	N/A	N/A	C14H28O2	N/A	N/A	N/A		N/A	4673.51	N/A	N/A	N/A	583841429.88		0	Method	False
C14:0	7.08	Target Compound	Processed	BS06-D4_A_SDS100_2	7.11	.8506 (ppm)	627689069	N/A	0	N/A	N/A	Sample	2	Unknown		T1	0.03	M-H	N/A		227.202	1	227.202	True		N/A	N/A	87741462	N/A	Pass	N/A	N/A	N/A	C14H28O2	N/A	N/A	N/A		N/A	1739.05	N/A	N/A	N/A	583841429.88		0	Method	False
C14:0	7.08	Target Compound	Processed	BS06-D4_A-S_SDS100_1	7.1	.8506 (ppm)	647037591	N/A	0	N/A	N/A	Sample	3	Unknown		T1	0.02	M-H	N/A		227.202	1	227.202	True		N/A	N/A	90608662	N/A	Pass	N/A	N/A	N/A	C14H28O2	N/A	N/A	N/A		N/A	1092.46	N/A	N/A	N/A	583841429.88		0	Method	False
C14:0	7.08	Target Compound	Processed	BS06-D4_A-S_SDS100_2	7.12	.6491 (ppm)	610405129	N/A	0	N/A	N/A	Sample	4	Unknown		T1	0.04	M-H	N/A		227.202	1	227.202	True		N/A	N/A	86980018	N/A	Pass	N/A	N/A	N/A	C14H28O2	N/A	N/A	N/A		N/A	1546.71	N/A	N/A	N/A	583841429.88		0	Method	False
C14:0	7.08	Target Compound	Processed	BS06-D4_B_SDS400_1	7.11	.6491 (ppm)	467664303	N/A	0	N/A	N/A	Sample	5	Unknown		T1	0.03	M-H	N/A		227.202	1	227.202	True		N/A	N/A	63775993	N/A	Pass	N/A	N/A	N/A	C14H28O2	N/A	N/A	N/A		N/A	1327.28	N/A	N/A	N/A	583841429.88		0	Method	False
C14:0	7.08	Target Compound	Processed	BS06-D4_B_SDS400_2	7.12	.8506 (ppm)	483221194	N/A	0	N/A	N/A	Sample	6	Unknown		T1	0.04	M-H	N/A		227.202	1	227.202	True		N/A	N/A	65786758	N/A	Pass	N/A	N/A	N/A	C14H28O2	N/A	N/A	N/A		N/A	1188.15	N/A	N/A	N/A	583841429.88		0	Method	False
C14:0	7.08	Target Compound	Processed	BS06-D4_B-S_SDS400_1	7.12	.7835 (ppm)	409554322	N/A	0	N/A	N/A	Sample	7	Unknown		T1	0.04	M-H	N/A		227.202	1	227.202	True		N/A	N/A	56012231	N/A	Pass	N/A	N/A	N/A	C14H28O2	N/A	N/A	N/A		N/A	1243.4	N/A	N/A	N/A	583841429.88		0	Method	False
C14:0	7.08	Target Compound	Processed	BS06-D4_B-S_SDS400_2	7.13	.9178 (ppm)	427527967	N/A	0	N/A	N/A	Sample	8	Unknown		T1	0.05	M-H	N/A		227.202	1	227.202	True		N/A	N/A	58791275	N/A	Pass	N/A	N/A	N/A	C14H28O2	N/A	N/A	N/A		N/A	1048.84	N/A	N/A	N/A	583841429.88		0	Method	False
C14:0	7.08	Target Compound	Processed	BS06-D4_C_Artemia_1	7.11	1.1193 (ppm)	59743513	N/A	0	N/A	N/A	Sample	9	Unknown		T1	0.03	M-H	N/A		227.202	1	227.202	True		N/A	N/A	7214309	N/A	Pass	N/A	N/A	N/A	C14H28O2	N/A	N/A	N/A		N/A	110.24	N/A	N/A	N/A	583841429.88		0	Method	False
C14:0	7.08	Target Compound	Processed	BS06-D4_C_Artemia_2	7.11	1.1193 (ppm)	53727340	N/A	0	N/A	N/A	Sample	10	Unknown		T1	0.03	M-H	N/A		227.202	1	227.202	True		N/A	N/A	6455260	N/A	Pass	N/A	N/A	N/A	C14H28O2	N/A	N/A	N/A		N/A	105.02	N/A	N/A	N/A	583841429.88		0	Method	False
C14:0	7.08	Target Compound	Processed	BS06-D4_C-S_Artemia_1	7.13	.8506 (ppm)	66133413	N/A	0	N/A	N/A	Sample	11	Unknown		T1	0.05	M-H	N/A		227.202	1	227.202	True		N/A	N/A	8112714	N/A	Pass	N/A	N/A	N/A	C14H28O2	N/A	N/A	N/A		N/A	131.21	N/A	N/A	N/A	583841429.88		0	Method	False
C14:0	7.08	Target Compound	Processed	BS06-D4_C-S_Artemia_2	7.13	1.0521 (ppm)	53706268	N/A	0	N/A	N/A	Sample	12	Unknown		T1	0.05	M-H	N/A		227.202	1	227.202	True		N/A	N/A	6665916	N/A	Pass	N/A	N/A	N/A	C14H28O2	N/A	N/A	N/A		N/A	105.02	N/A	N/A	N/A	583841429.88		0	Method	False
C14:0	7.08	Target Compound	Processed	BS06-D4_D_Rotifers_1	7.11	.5820 (ppm)	909520286	N/A	0	N/A	N/A	Sample	13	Unknown		T1	0.03	M-H	N/A		227.202	1	227.202	True		N/A	N/A	124233216	N/A	Pass	N/A	N/A	N/A	C14H28O2	N/A	N/A	N/A		N/A	6432.87	N/A	N/A	N/A	583841429.88		0	Method	False
C14:0	7.08	Target Compound	Processed	BS06-D4_D_Rotifers_2	7.13	1.1864 (ppm)	914357736	N/A	0	N/A	N/A	Sample	14	Unknown		T1	0.05	M-H	N/A		227.202	1	227.202	True		N/A	N/A	125108936	N/A	Pass	N/A	N/A	N/A	C14H28O2	N/A	N/A	N/A		N/A	4914.38	N/A	N/A	N/A	583841429.88		0	Method	False
C14:0	7.08	Target Compound	Processed	BS06-D4_D-S_Rotifers_1	7.11	.7163 (ppm)	910341935	N/A	0	N/A	N/A	Sample	15	Unknown		T1	0.03	M-H	N/A		227.202	1	227.202	True		N/A	N/A	128663431	N/A	Pass	N/A	N/A	N/A	C14H28O2	N/A	N/A	N/A		N/A	930.66	N/A	N/A	N/A	583841429.88		0	Method	False
C14:0	7.08	Target Compound	Processed	BS06-D4_D-S_Rotifers_2	7.12	.6491 (ppm)	821962984	N/A	0	N/A	N/A	Sample	16	Unknown		T1	0.04	M-H	N/A		227.202	1	227.202	True		N/A	N/A	111371261	N/A	Pass	N/A	N/A	N/A	C14H28O2	N/A	N/A	N/A		N/A	834.1	N/A	N/A	N/A	583841429.88		0	Method	False
C14:0	7.08	Target Compound	Processed	BS06-D4_E_Algea_1	7.1	.7835 (ppm)	941888677	N/A	0	N/A	N/A	Sample	17	Unknown		T1	0.02	M-H	N/A		227.202	1	227.202	True		N/A	N/A	124885136	N/A	Pass	N/A	N/A	N/A	C14H28O2	N/A	N/A	N/A		N/A	4899.76	N/A	N/A	N/A	583841429.88		0	Method	False
C14:0	7.08	Target Compound	Processed	BS06-D4_E_Algea_2	7.12	.9178 (ppm)	911155433	N/A	0	N/A	N/A	Sample	18	Unknown		T1	0.04	M-H	N/A		227.202	1	227.202	True		N/A	N/A	121113538	N/A	Pass	N/A	N/A	N/A	C14H28O2	N/A	N/A	N/A		N/A	5122.71	N/A	N/A	N/A	583841429.88		0	Method	False
C14:0	7.08	Target Compound	Processed	BS06-D4_EB_1	7.11	.9849 (ppm)	785058	N/A	0	N/A	N/A	EB	19	Unknown		T1	0.03	M-H	N/A		227.202	1	227.202	True		N/A	N/A	119197	N/A	Pass	N/A	N/A	N/A	C14H28O2	N/A	N/A	N/A		N/A	3.88	N/A	N/A	N/A	1436099.20		0	Method	False
C14:0	7.08	Target Compound	Processed	BS06-D4_EB_2	7.1	1.1193 (ppm)	688282	N/A	0	N/A	N/A	EB	20	Unknown		T1	0.02	M-H	N/A		227.202	1	227.202	True		N/A	N/A	108515	N/A	Pass	N/A	N/A	N/A	C14H28O2	N/A	N/A	N/A		N/A	3.02	N/A	N/A	N/A	1436099.20		0	Method	False
C14:0	7.08	Target Compound	Processed	BS06-D4_EB-S_1	7.12	1.1193 (ppm)	1976967	N/A	0	N/A	N/A	EB	21	Unknown		T1	0.04	M-H	N/A		227.202	1	227.202	True		N/A	N/A	267319	N/A	Pass	N/A	N/A	N/A	C14H28O2	N/A	N/A	N/A		N/A	7.31	N/A	N/A	N/A	1436099.20		0	Method	False
C14:0	7.08	Target Compound	Processed	BS06-D4_EB-S_2	7.13	1.5222 (ppm)	2294089	N/A	0	N/A	N/A	EB	22	Unknown		T1	0.05	M-H	N/A		227.202	1	227.202	True		N/A	N/A	315581	N/A	Pass	N/A	N/A	N/A	C14H28O2	N/A	N/A	N/A		N/A	8.04	N/A	N/A	N/A	1436099.20		0	Method	False
C14:0	7.08	Target Compound	Processed	BS06-D4_E-S_Algea_1	7.11	.7835 (ppm)	896169900	N/A	0	N/A	N/A	Sample	23	Unknown		T1	0.03	M-H	N/A		227.202	1	227.202	True		N/A	N/A	122494852	N/A	Pass	N/A	N/A	N/A	C14H28O2	N/A	N/A	N/A		N/A	4731.09	N/A	N/A	N/A	583841429.88		0	Method	False
C14:0	7.08	Target Compound	Processed	BS06-D4_E-S_Algea_2	7.13	.6491 (ppm)	812708273	N/A	0	N/A	N/A	Sample	24	Unknown		T1	0.05	M-H	N/A		227.202	1	227.202	True		N/A	N/A	113369841	N/A	Pass	N/A	N/A	N/A	C14H28O2	N/A	N/A	N/A		N/A	5741.83	N/A	N/A	N/A	583841429.88		0	Method	False
C14:0	7.08	Target Compound	Processed	BS06-D4_QC_1	7.1	.7835 (ppm)	580031485	N/A	0	N/A	N/A	QC	25	Unknown		T1	0.02	M-H	N/A		227.202	1	227.202	True		N/A	N/A	81161209	N/A	Pass	N/A	N/A	N/A	C14H28O2	N/A	N/A	N/A		N/A	1561.15	N/A	N/A	N/A	593940039.24		0	Method	False
C14:0	7.08	Target Compound	Processed	BS06-D4_QC_2	7.11	.8506 (ppm)	591278683	N/A	0	N/A	N/A	QC	26	Unknown		T1	0.03	M-H	N/A		227.202	1	227.202	True		N/A	N/A	82365398	N/A	Pass	N/A	N/A	N/A	C14H28O2	N/A	N/A	N/A		N/A	1602.49	N/A	N/A	N/A	593940039.24		0	Method	False
C14:0	7.08	Target Compound	Processed	BS06-D4_QC_3	7.11	.5820 (ppm)	600257294	N/A	0	N/A	N/A	QC	27	Unknown		T1	0.03	M-H	N/A		227.202	1	227.202	True		N/A	N/A	79678433	N/A	Pass	N/A	N/A	N/A	C14H28O2	N/A	N/A	N/A		N/A	3819.79	N/A	N/A	N/A	593940039.24		0	Method	False
C14:0	7.08	Target Compound	Processed	BS06-D4_QC_4	7.13	1.1193 (ppm)	604192694	N/A	0	N/A	N/A	QC	28	Unknown		T1	0.05	M-H	N/A		227.202	1	227.202	True		N/A	N/A	80044103	N/A	Pass	N/A	N/A	N/A	C14H28O2	N/A	N/A	N/A		N/A	728.84	N/A	N/A	N/A	593940039.24		0	Method	False
C14:0	7.08	Target Compound	Processed	BS06-D4_Std_1	7.13	.9178 (ppm)	49181225	N/A	0	N/A	N/A	STD	29	Unknown		T1	0.05	M-H	N/A		227.202	1	227.202	True		N/A	N/A	6634880	N/A	Pass	N/A	N/A	N/A	C14H28O2	N/A	N/A	N/A		N/A	159.54	N/A	N/A	N/A	66994952.59		0	Method	False
C14:0	7.08	Target Compound	Processed	BS06-D4_Std_2	7.13	1.1193 (ppm)	64402620	N/A	0	N/A	N/A	STD	30	Unknown		T1	0.05	M-H	N/A		227.202	1	227.202	True		N/A	N/A	8596760	N/A	Pass	N/A	N/A	N/A	C14H28O2	N/A	N/A	N/A		N/A	192.87	N/A	N/A	N/A	66994952.59		0	Method	False
C14:0	7.08	Target Compound	Processed	BS06-D4_Std_3	7.13	1.0521 (ppm)	87401013	N/A	0	N/A	N/A	STD	31	Unknown		T1	0.05	M-H	N/A		227.202	1	227.202	True		N/A	N/A	11917687	N/A	Pass	N/A	N/A	N/A	C14H28O2	N/A	N/A	N/A		N/A	302.73	N/A	N/A	N/A	66994952.59		0	Method	False
C15:0 (1)	7.87	Target Compound	Processed	BS06-D4_A_SDS100_1	7.91	.8873 (ppm)	24232687	N/A	0	N/A	N/A	Sample	1	Unknown		T1	0.04	M-H	N/A		241.217	1	241.218	True		N/A	N/A	2990556	N/A	Pass	N/A	N/A	N/A	C15H30O2	N/A	N/A	N/A		N/A	66.49	N/A	N/A	N/A	58926132.36		0	Method	False
C15:0 (1)	7.87	Target Compound	Processed	BS06-D4_A_SDS100_2	7.92	1.1404 (ppm)	23591776	N/A	0	N/A	N/A	Sample	2	Unknown		T1	0.05	M-H	N/A		241.217	1	241.218	True		N/A	N/A	3008507	N/A	Pass	N/A	N/A	N/A	C15H30O2	N/A	N/A	N/A		N/A	66.44	N/A	N/A	N/A	58926132.36		0	Method	False
C15:0 (1)	7.87	Target Compound	Processed	BS06-D4_A-S_SDS100_1	7.91	1.1404 (ppm)	25253886	N/A	0	N/A	N/A	Sample	3	Unknown		T1	0.04	M-H	N/A		241.217	1	241.218	True		N/A	N/A	3117295	N/A	Pass	N/A	N/A	N/A	C15H30O2	N/A	N/A	N/A		N/A	82.6	N/A	N/A	N/A	58926132.36		0	Method	False
C15:0 (1)	7.87	Target Compound	Processed	BS06-D4_A-S_SDS100_2	7.92	1.0771 (ppm)	22295379	N/A	0	N/A	N/A	Sample	4	Unknown		T1	0.05	M-H	N/A		241.217	1	241.218	True		N/A	N/A	2803478	N/A	Pass	N/A	N/A	N/A	C15H30O2	N/A	N/A	N/A		N/A	61.09	N/A	N/A	N/A	58926132.36		0	Method	False
C15:0 (1)	7.87	Target Compound	Processed	BS06-D4_B_SDS400_1	7.9	1.1404 (ppm)	21084181	N/A	0	N/A	N/A	Sample	5	Unknown		T1	0.03	M-H	N/A		241.217	1	241.218	True		N/A	N/A	2485164	N/A	Pass	N/A	N/A	N/A	C15H30O2	N/A	N/A	N/A		N/A	194.84	N/A	N/A	N/A	58926132.36		0	Method	False
C15:0 (1)	7.87	Target Compound	Processed	BS06-D4_B_SDS400_2	7.91	1.3934 (ppm)	22483106	N/A	0	N/A	N/A	Sample	6	Unknown		T1	0.04	M-H	N/A		241.217	1	241.218	True		N/A	N/A	2563341	N/A	Pass	N/A	N/A	N/A	C15H30O2	N/A	N/A	N/A		N/A	484.83	N/A	N/A	N/A	58926132.36		0	Method	False
C15:0 (1)	7.87	Target Compound	Processed	BS06-D4_B-S_SDS400_1	7.91	1.2669 (ppm)	18843193	N/A	0	N/A	N/A	Sample	7	Unknown		T1	0.04	M-H	N/A		241.217	1	241.218	True		N/A	N/A	2151193	N/A	Pass	N/A	N/A	N/A	C15H30O2	N/A	N/A	N/A		N/A	289.22	N/A	N/A	N/A	58926132.36		0	Method	False
C15:0 (1)	7.87	Target Compound	Processed	BS06-D4_B-S_SDS400_2	7.92	1.2036 (ppm)	19849645	N/A	0	N/A	N/A	Sample	8	Unknown		T1	0.05	M-H	N/A		241.217	1	241.218	True		N/A	N/A	2270668	N/A	Pass	N/A	N/A	N/A	C15H30O2	N/A	N/A	N/A		N/A	615.73	N/A	N/A	N/A	58926132.36		0	Method	False
C15:0 (1)	7.87	Target Compound	Processed	BS06-D4_C_Artemia_1	7.91	1.3301 (ppm)	64526120	N/A	0	N/A	N/A	Sample	9	Unknown		T1	0.04	M-H	N/A		241.217	1	241.218	True		N/A	N/A	6844018	N/A	Pass	N/A	N/A	N/A	C15H30O2	N/A	N/A	N/A		N/A	98.71	N/A	N/A	N/A	58926132.36		0	Method	False
C15:0 (1)	7.87	Target Compound	Processed	BS06-D4_C_Artemia_2	7.91	1.2036 (ppm)	61027376	N/A	0	N/A	N/A	Sample	10	Unknown		T1	0.04	M-H	N/A		241.217	1	241.218	True		N/A	N/A	6458226	N/A	Pass	N/A	N/A	N/A	C15H30O2	N/A	N/A	N/A		N/A	159.98	N/A	N/A	N/A	58926132.36		0	Method	False
C15:0 (1)	7.87	Target Compound	Processed	BS06-D4_C-S_Artemia_1	7.92	1.1404 (ppm)	67662615	N/A	0	N/A	N/A	Sample	11	Unknown		T1	0.05	M-H	N/A		241.217	1	241.218	True		N/A	N/A	7044337	N/A	Pass	N/A	N/A	N/A	C15H30O2	N/A	N/A	N/A		N/A	193.1	N/A	N/A	N/A	58926132.36		0	Method	False
C15:0 (1)	7.87	Target Compound	Processed	BS06-D4_C-S_Artemia_2	7.92	1.2036 (ppm)	52410170	N/A	0	N/A	N/A	Sample	12	Unknown		T1	0.05	M-H	N/A		241.217	1	241.218	True		N/A	N/A	5501934	N/A	Pass	N/A	N/A	N/A	C15H30O2	N/A	N/A	N/A		N/A	161.74	N/A	N/A	N/A	58926132.36		0	Method	False
C15:0 (1)	7.87	Target Compound	Processed	BS06-D4_D_Rotifers_1	7.91	.9506 (ppm)	181747945	N/A	0	N/A	N/A	Sample	13	Unknown		T1	0.04	M-H	N/A		241.217	1	241.218	True		N/A	N/A	23885461	N/A	Pass	N/A	N/A	N/A	C15H30O2	N/A	N/A	N/A		N/A	706.94	N/A	N/A	N/A	58926132.36		0	Method	False
C15:0 (1)	7.87	Target Compound	Processed	BS06-D4_D_Rotifers_2	7.92	1.3934 (ppm)	195522179	N/A	0	N/A	N/A	Sample	14	Unknown		T1	0.05	M-H	N/A		241.217	1	241.218	True		N/A	N/A	25501110	N/A	Pass	N/A	N/A	N/A	C15H30O2	N/A	N/A	N/A		N/A	381.22	N/A	N/A	N/A	58926132.36		0	Method	False
C15:0 (1)	7.87	Target Compound	Processed	BS06-D4_D-S_Rotifers_1	7.92	1.0771 (ppm)	181888881	N/A	0	N/A	N/A	Sample	15	Unknown		T1	0.05	M-H	N/A		241.217	1	241.218	True		N/A	N/A	23442706	N/A	Pass	N/A	N/A	N/A	C15H30O2	N/A	N/A	N/A		N/A	339.05	N/A	N/A	N/A	58926132.36		0	Method	False
C15:0 (1)	7.87	Target Compound	Processed	BS06-D4_D-S_Rotifers_2	7.93	1.0771 (ppm)	179684720	N/A	0	N/A	N/A	Sample	16	Unknown		T1	0.06	M-H	N/A		241.217	1	241.218	True		N/A	N/A	23403010	N/A	Pass	N/A	N/A	N/A	C15H30O2	N/A	N/A	N/A		N/A	1038.12	N/A	N/A	N/A	58926132.36		0	Method	False
C15:0 (1)	7.87	Target Compound	Processed	BS06-D4_E_Algea_1	7.9	1.1404 (ppm)	5672977	N/A	0	N/A	N/A	Sample	17	Unknown		T1	0.03	M-H	N/A		241.217	1	241.218	True		N/A	N/A	736421	N/A	Pass	N/A	N/A	N/A	C15H30O2	N/A	N/A	N/A		N/A	240.13	N/A	N/A	N/A	58926132.36		0	Method	False
C15:0 (1)	7.87	Target Compound	Processed	BS06-D4_E_Algea_2	7.92	1.1404 (ppm)	3340140	N/A	0	N/A	N/A	Sample	18	Unknown		T1	0.05	M-H	N/A		241.217	1	241.218	True		N/A	N/A	570338	N/A	Pass	N/A	N/A	N/A	C15H30O2	N/A	N/A	N/A		N/A	19.54	N/A	N/A	N/A	58926132.36		0	Method	False
C15:0 (1)	7.87	Target Compound	Processed	BS06-D4_EB_1	N/F	N/F	N/F	N/A	N/F	N/A	N/A	EB	19	Unknown		T1	N/F	N/A	N/F		241.217	1	N/F	True		N/A	N/A	N/F	N/A	Fail	N/A	N/A	N/A	C15H30O2	N/A	N/A	N/F		N/A	N/A	N/A	N/A	N/A	6034.62		0	Method	False
C15:0 (1)	7.87	Target Compound	Processed	BS06-D4_EB_2	N/F	N/F	N/F	N/A	N/F	N/A	N/A	EB	20	Unknown		T1	N/F	N/A	N/F		241.217	1	N/F	True		N/A	N/A	N/F	N/A	Fail	N/A	N/A	N/A	C15H30O2	N/A	N/A	N/F		N/A	N/A	N/A	N/A	N/A	6034.62		0	Method	False
C15:0 (1)	7.87	Target Compound	Processed	BS06-D4_EB-S_1	N/F	N/F	N/F	N/A	N/F	N/A	N/A	EB	21	Unknown		T1	N/F	N/A	N/F		241.217	1	N/F	True		N/A	N/A	N/F	N/A	Fail	N/A	N/A	N/A	C15H30O2	N/A	N/A	N/F		N/A	N/A	N/A	N/A	N/A	6034.62		0	Method	False
C15:0 (1)	7.87	Target Compound	Processed	BS06-D4_EB-S_2	8.09	1.3934 (ppm)	24138	N/A	0	N/A	N/A	EB	22	Unknown		T1	0.22	M-H	N/A		241.217	1	241.218	True		N/A	N/A	22642	N/A	Pass	N/A	N/A	N/A	C15H30O2	N/A	N/A	N/A		N/A	13.41	N/A	N/A	N/A	6034.62		0	Method	False
C15:0 (1)	7.87	Target Compound	Processed	BS06-D4_E-S_Algea_1	7.91	1.0771 (ppm)	4954616	N/A	0	N/A	N/A	Sample	23	Unknown		T1	0.04	M-H	N/A		241.217	1	241.218	True		N/A	N/A	656912	N/A	Pass	N/A	N/A	N/A	C15H30O2	N/A	N/A	N/A		N/A	111.27	N/A	N/A	N/A	58926132.36		0	Method	False
C15:0 (1)	7.87	Target Compound	Processed	BS06-D4_E-S_Algea_2	7.92	.9506 (ppm)	2451056	N/A	0	N/A	N/A	Sample	24	Unknown		T1	0.05	M-H	N/A		241.217	1	241.218	True		N/A	N/A	471521	N/A	Pass	N/A	N/A	N/A	C15H30O2	N/A	N/A	N/A		N/A	12.97	N/A	N/A	N/A	58926132.36		0	Method	False
C15:0 (1)	7.87	Target Compound	Processed	BS06-D4_QC_1	7.91	1.0138 (ppm)	50999955	N/A	0	N/A	N/A	QC	25	Unknown		T1	0.04	M-H	N/A		241.217	1	241.218	True		N/A	N/A	6273516	N/A	Pass	N/A	N/A	N/A	C15H30O2	N/A	N/A	N/A		N/A	175.76	N/A	N/A	N/A	53120490.51		0	Method	False
C15:0 (1)	7.87	Target Compound	Processed	BS06-D4_QC_2	7.9	1.3301 (ppm)	52640539	N/A	0	N/A	N/A	QC	26	Unknown		T1	0.03	M-H	N/A		241.217	1	241.218	True		N/A	N/A	6465396	N/A	Pass	N/A	N/A	N/A	C15H30O2	N/A	N/A	N/A		N/A	180.98	N/A	N/A	N/A	53120490.51		0	Method	False
C15:0 (1)	7.87	Target Compound	Processed	BS06-D4_QC_3	7.91	1.0771 (ppm)	55131865	N/A	0	N/A	N/A	QC	27	Unknown		T1	0.04	M-H	N/A		241.217	1	241.218	True		N/A	N/A	6525948	N/A	Pass	N/A	N/A	N/A	C15H30O2	N/A	N/A	N/A		N/A	1031.5	N/A	N/A	N/A	53120490.51		0	Method	False
C15:0 (1)	7.87	Target Compound	Processed	BS06-D4_QC_4	7.93	1.3301 (ppm)	53709603	N/A	0	N/A	N/A	QC	28	Unknown		T1	0.06	M-H	N/A		241.217	1	241.218	True		N/A	N/A	6622225	N/A	Pass	N/A	N/A	N/A	C15H30O2	N/A	N/A	N/A		N/A	216.51	N/A	N/A	N/A	53120490.51		0	Method	False
C15:0 (1)	7.87	Target Compound	Processed	BS06-D4_Std_1	N/F	N/F	N/F	N/A	N/F	N/A	N/A	STD	29	Unknown		T1	N/F	N/A	N/F		241.217	1	N/F	True		N/A	N/A	N/F	N/A	Fail	N/A	N/A	N/A	C15H30O2	N/A	N/A	N/F		N/A	N/A	N/A	N/A	N/A	916951.19		0	Method	False
C15:0 (1)	7.87	Target Compound	Processed	BS06-D4_Std_2	7.91	1.2669 (ppm)	897509	N/A	0	N/A	N/A	STD	30	Unknown		T1	0.04	M-H	N/A		241.217	1	241.218	True		N/A	N/A	195148	N/A	Pass	N/A	N/A	N/A	C15H30O2	N/A	N/A	N/A		N/A	54.8	N/A	N/A	N/A	916951.19		0	Method	False
C15:0 (1)	7.87	Target Compound	Processed	BS06-D4_Std_3	7.9	1.3934 (ppm)	1853344	N/A	0	N/A	N/A	STD	31	Unknown		T1	0.03	M-H	N/A		241.217	1	241.218	True		N/A	N/A	283803	N/A	Pass	N/A	N/A	N/A	C15H30O2	N/A	N/A	N/A		N/A	93.75	N/A	N/A	N/A	916951.19		0	Method	False
C15:0 (2)	8.16	Target Compound	Processed	BS06-D4_A_SDS100_1	8.18	.8241 (ppm)	71448436	N/A	0	N/A	N/A	Sample	1	Unknown		T1	0.02	M-H	N/A		241.217	1	241.218	True		N/A	N/A	10542281	N/A	Pass	N/A	N/A	N/A	C15H30O2	N/A	N/A	N/A		N/A	234.38	N/A	N/A	N/A	64318515.56		0	Method	False
C15:0 (2)	8.16	Target Compound	Processed	BS06-D4_A_SDS100_2	8.19	.9506 (ppm)	68951046	N/A	0	N/A	N/A	Sample	2	Unknown		T1	0.03	M-H	N/A		241.217	1	241.218	True		N/A	N/A	10466599	N/A	Pass	N/A	N/A	N/A	C15H30O2	N/A	N/A	N/A		N/A	231.14	N/A	N/A	N/A	64318515.56		0	Method	False
C15:0 (2)	8.16	Target Compound	Processed	BS06-D4_A-S_SDS100_1	8.18	.8873 (ppm)	71990737	N/A	0	N/A	N/A	Sample	3	Unknown		T1	0.02	M-H	N/A		241.217	1	241.218	True		N/A	N/A	11081513	N/A	Pass	N/A	N/A	N/A	C15H30O2	N/A	N/A	N/A		N/A	293.62	N/A	N/A	N/A	64318515.56		0	Method	False
C15:0 (2)	8.16	Target Compound	Processed	BS06-D4_A-S_SDS100_2	8.2	.8873 (ppm)	65947004	N/A	0	N/A	N/A	Sample	4	Unknown		T1	0.04	M-H	N/A		241.217	1	241.218	True		N/A	N/A	9678273	N/A	Pass	N/A	N/A	N/A	C15H30O2	N/A	N/A	N/A		N/A	210.88	N/A	N/A	N/A	64318515.56		0	Method	False
C15:0 (2)	8.16	Target Compound	Processed	BS06-D4_B_SDS400_1	8.18	.9506 (ppm)	53153656	N/A	0	N/A	N/A	Sample	5	Unknown		T1	0.02	M-H	N/A		241.217	1	241.218	True		N/A	N/A	7995832	N/A	Pass	N/A	N/A	N/A	C15H30O2	N/A	N/A	N/A		N/A	626.9	N/A	N/A	N/A	64318515.56		0	Method	False
C15:0 (2)	8.16	Target Compound	Processed	BS06-D4_B_SDS400_2	8.21	1.0771 (ppm)	55289708	N/A	0	N/A	N/A	Sample	6	Unknown		T1	0.05	M-H	N/A		241.217	1	241.218	True		N/A	N/A	8288617	N/A	Pass	N/A	N/A	N/A	C15H30O2	N/A	N/A	N/A		N/A	1567.72	N/A	N/A	N/A	64318515.56		0	Method	False
C15:0 (2)	8.16	Target Compound	Processed	BS06-D4_B-S_SDS400_1	8.19	1.2036 (ppm)	47627252	N/A	0	N/A	N/A	Sample	7	Unknown		T1	0.03	M-H	N/A		241.217	1	241.218	True		N/A	N/A	7183706	N/A	Pass	N/A	N/A	N/A	C15H30O2	N/A	N/A	N/A		N/A	965.81	N/A	N/A	N/A	64318515.56		0	Method	False
C15:0 (2)	8.16	Target Compound	Processed	BS06-D4_B-S_SDS400_2	8.2	1.1404 (ppm)	48931802	N/A	0	N/A	N/A	Sample	8	Unknown		T1	0.04	M-H	N/A		241.217	1	241.218	True		N/A	N/A	7259146	N/A	Pass	N/A	N/A	N/A	C15H30O2	N/A	N/A	N/A		N/A	1968.45	N/A	N/A	N/A	64318515.56		0	Method	False
C15:0 (2)	8.16	Target Compound	Processed	BS06-D4_C_Artemia_1	8.17	1.2669 (ppm)	19529536	N/A	0	N/A	N/A	Sample	9	Unknown		T1	0.01	M-H	N/A		241.217	1	241.218	True		N/A	N/A	3085078	N/A	Pass	N/A	N/A	N/A	C15H30O2	N/A	N/A	N/A		N/A	44.5	N/A	N/A	N/A	64318515.56		0	Method	False
C15:0 (2)	8.16	Target Compound	Processed	BS06-D4_C_Artemia_2	8.17	1.3301 (ppm)	16935624	N/A	0	N/A	N/A	Sample	10	Unknown		T1	0.01	M-H	N/A		241.217	1	241.218	True		N/A	N/A	2614139	N/A	Pass	N/A	N/A	N/A	C15H30O2	N/A	N/A	N/A		N/A	64.76	N/A	N/A	N/A	64318515.56		0	Method	False
C15:0 (2)	8.16	Target Compound	Processed	BS06-D4_C-S_Artemia_1	8.18	.9506 (ppm)	20866191	N/A	0	N/A	N/A	Sample	11	Unknown		T1	0.02	M-H	N/A		241.217	1	241.218	True		N/A	N/A	3299342	N/A	Pass	N/A	N/A	N/A	C15H30O2	N/A	N/A	N/A		N/A	90.44	N/A	N/A	N/A	64318515.56		0	Method	False
C15:0 (2)	8.16	Target Compound	Processed	BS06-D4_C-S_Artemia_2	8.19	1.3301 (ppm)	15905845	N/A	0	N/A	N/A	Sample	12	Unknown		T1	0.03	M-H	N/A		241.217	1	241.218	True		N/A	N/A	2461251	N/A	Pass	N/A	N/A	N/A	C15H30O2	N/A	N/A	N/A		N/A	72.35	N/A	N/A	N/A	64318515.56		0	Method	False
C15:0 (2)	8.16	Target Compound	Processed	BS06-D4_D_Rotifers_1	8.17	.7608 (ppm)	136702490	N/A	0	N/A	N/A	Sample	13	Unknown		T1	0.01	M-H	N/A		241.217	1	241.218	True		N/A	N/A	18711792	N/A	Pass	N/A	N/A	N/A	C15H30O2	N/A	N/A	N/A		N/A	553.81	N/A	N/A	N/A	64318515.56		0	Method	False
C15:0 (2)	8.16	Target Compound	Processed	BS06-D4_D_Rotifers_2	8.2	1.3934 (ppm)	138062339	N/A	0	N/A	N/A	Sample	14	Unknown		T1	0.04	M-H	N/A		241.217	1	241.218	True		N/A	N/A	19372446	N/A	Pass	N/A	N/A	N/A	C15H30O2	N/A	N/A	N/A		N/A	289.6	N/A	N/A	N/A	64318515.56		0	Method	False
C15:0 (2)	8.16	Target Compound	Processed	BS06-D4_D-S_Rotifers_1	8.2	.9506 (ppm)	138601142	N/A	0	N/A	N/A	Sample	15	Unknown		T1	0.04	M-H	N/A		241.217	1	241.218	True		N/A	N/A	19753909	N/A	Pass	N/A	N/A	N/A	C15H30O2	N/A	N/A	N/A		N/A	285.7	N/A	N/A	N/A	64318515.56		0	Method	False
C15:0 (2)	8.16	Target Compound	Processed	BS06-D4_D-S_Rotifers_2	8.2	1.0138 (ppm)	123978834	N/A	0	N/A	N/A	Sample	16	Unknown		T1	0.04	M-H	N/A		241.217	1	241.218	True		N/A	N/A	17511298	N/A	Pass	N/A	N/A	N/A	C15H30O2	N/A	N/A	N/A		N/A	776.78	N/A	N/A	N/A	64318515.56		0	Method	False
C15:0 (2)	8.16	Target Compound	Processed	BS06-D4_E_Algea_1	8.18	1.0771 (ppm)	52950636	N/A	0	N/A	N/A	Sample	17	Unknown		T1	0.02	M-H	N/A		241.217	1	241.218	True		N/A	N/A	7574405	N/A	Pass	N/A	N/A	N/A	C15H30O2	N/A	N/A	N/A		N/A	2469.84	N/A	N/A	N/A	64318515.56		0	Method	False
C15:0 (2)	8.16	Target Compound	Processed	BS06-D4_E_Algea_2	8.18	1.4566 (ppm)	47848968	N/A	0	N/A	N/A	Sample	18	Unknown		T1	0.02	M-H	N/A		241.217	1	241.218	True		N/A	N/A	7110115	N/A	Pass	N/A	N/A	N/A	C15H30O2	N/A	N/A	N/A		N/A	243.59	N/A	N/A	N/A	64318515.56		0	Method	False
C15:0 (2)	8.16	Target Compound	Processed	BS06-D4_EB_1	N/F	N/F	N/F	N/A	N/F	N/A	N/A	EB	19	Unknown		T1	N/F	N/A	N/F		241.217	1	N/F	True		N/A	N/A	N/F	N/A	Fail	N/A	N/A	N/A	C15H30O2	N/A	N/A	N/F		N/A	N/A	N/A	N/A	N/A	140172.17		0	Method	False
C15:0 (2)	8.16	Target Compound	Processed	BS06-D4_EB_2	N/F	N/F	N/F	N/A	N/F	N/A	N/A	EB	20	Unknown		T1	N/F	N/A	N/F		241.217	1	N/F	True		N/A	N/A	N/F	N/A	Fail	N/A	N/A	N/A	C15H30O2	N/A	N/A	N/F		N/A	N/A	N/A	N/A	N/A	140172.17		0	Method	False
C15:0 (2)	8.16	Target Compound	Processed	BS06-D4_EB-S_1	8.19	1.4566 (ppm)	190621	N/A	0	N/A	N/A	EB	21	Unknown		T1	0.03	M-H	N/A		241.217	1	241.218	True		N/A	N/A	52992	N/A	Pass	N/A	N/A	N/A	C15H30O2	N/A	N/A	N/A		N/A	10.68	N/A	N/A	N/A	140172.17		0	Method	False
C15:0 (2)	8.16	Target Compound	Processed	BS06-D4_EB-S_2	8.19	1.2669 (ppm)	370068	N/A	0	N/A	N/A	EB	22	Unknown		T1	0.03	M-H	N/A		241.217	1	241.218	True		N/A	N/A	70738	N/A	Pass	N/A	N/A	N/A	C15H30O2	N/A	N/A	N/A		N/A	41.89	N/A	N/A	N/A	140172.17		0	Method	False
C15:0 (2)	8.16	Target Compound	Processed	BS06-D4_E-S_Algea_1	8.18	1.2669 (ppm)	49397968	N/A	0	N/A	N/A	Sample	23	Unknown		T1	0.02	M-H	N/A		241.217	1	241.218	True		N/A	N/A	7120531	N/A	Pass	N/A	N/A	N/A	C15H30O2	N/A	N/A	N/A		N/A	1206.1	N/A	N/A	N/A	64318515.56		0	Method	False
C15:0 (2)	8.16	Target Compound	Processed	BS06-D4_E-S_Algea_2	8.2	1.0138 (ppm)	42251098	N/A	0	N/A	N/A	Sample	24	Unknown		T1	0.04	M-H	N/A		241.217	1	241.218	True		N/A	N/A	6160882	N/A	Pass	N/A	N/A	N/A	C15H30O2	N/A	N/A	N/A		N/A	169.49	N/A	N/A	N/A	64318515.56		0	Method	False
C15:0 (2)	8.16	Target Compound	Processed	BS06-D4_QC_1	8.19	1.0138 (ppm)	62453922	N/A	0	N/A	N/A	QC	25	Unknown		T1	0.03	M-H	N/A		241.217	1	241.218	True		N/A	N/A	9328758	N/A	Pass	N/A	N/A	N/A	C15H30O2	N/A	N/A	N/A		N/A	261.36	N/A	N/A	N/A	64242319.12		0	Method	False
C15:0 (2)	8.16	Target Compound	Processed	BS06-D4_QC_2	8.19	1.3301 (ppm)	63546954	N/A	0	N/A	N/A	QC	26	Unknown		T1	0.03	M-H	N/A		241.217	1	241.218	True		N/A	N/A	9142214	N/A	Pass	N/A	N/A	N/A	C15H30O2	N/A	N/A	N/A		N/A	255.91	N/A	N/A	N/A	64242319.12		0	Method	False
C15:0 (2)	8.16	Target Compound	Processed	BS06-D4_QC_3	8.19	1.0771 (ppm)	66437376	N/A	0	N/A	N/A	QC	27	Unknown		T1	0.03	M-H	N/A		241.217	1	241.218	True		N/A	N/A	9361443	N/A	Pass	N/A	N/A	N/A	C15H30O2	N/A	N/A	N/A		N/A	1479.68	N/A	N/A	N/A	64242319.12		0	Method	False
C15:0 (2)	8.16	Target Compound	Processed	BS06-D4_QC_4	8.2	1.2669 (ppm)	64531024	N/A	0	N/A	N/A	QC	28	Unknown		T1	0.04	M-H	N/A		241.217	1	241.218	True		N/A	N/A	9718389	N/A	Pass	N/A	N/A	N/A	C15H30O2	N/A	N/A	N/A		N/A	317.74	N/A	N/A	N/A	64242319.12		0	Method	False
C15:0 (2)	8.16	Target Compound	Processed	BS06-D4_Std_1	8.19	1.2036 (ppm)	7843121	N/A	0	N/A	N/A	STD	29	Unknown		T1	0.03	M-H	N/A		241.217	1	241.218	True		N/A	N/A	1222161	N/A	Pass	N/A	N/A	N/A	C15H30O2	N/A	N/A	N/A		N/A	57.98	N/A	N/A	N/A	12234080.16		0	Method	False
C15:0 (2)	8.16	Target Compound	Processed	BS06-D4_Std_2	8.18	1.3301 (ppm)	12107195	N/A	0	N/A	N/A	STD	30	Unknown		T1	0.02	M-H	N/A		241.217	1	241.218	True		N/A	N/A	1691256	N/A	Pass	N/A	N/A	N/A	C15H30O2	N/A	N/A	N/A		N/A	474.95	N/A	N/A	N/A	12234080.16		0	Method	False
C15:0 (2)	8.16	Target Compound	Processed	BS06-D4_Std_3	8.19	1.5832 (ppm)	16751925	N/A	0	N/A	N/A	STD	31	Unknown		T1	0.03	M-H	N/A		241.217	1	241.218	True		N/A	N/A	2392528	N/A	Pass	N/A	N/A	N/A	C15H30O2	N/A	N/A	N/A		N/A	790.36	N/A	N/A	N/A	12234080.16		0	Method	False
C16:0	9.06	Target Compound	Processed	BS06-D4_A_SDS100_1	9.08	.5613 (ppm)	5633972270	N/A	0	N/A	N/A	Sample	1	Unknown		T1	0.02	M-H	N/A		255.233	1	255.233	True		N/A	N/A	648642195	N/A	Pass	N/A	N/A	N/A	C16H32O2	N/A	N/A	N/A		N/A	7056.48	N/A	N/A	N/A	4376271608.03		0	Method	False
C16:0	9.06	Target Compound	Processed	BS06-D4_A_SDS100_2	9.1	1.0396 (ppm)	5531883785	N/A	0	N/A	N/A	Sample	2	Unknown		T1	0.04	M-H	N/A		255.233	1	255.233	True		N/A	N/A	657618841	N/A	Pass	N/A	N/A	N/A	C16H32O2	N/A	N/A	N/A		N/A	8271.92	N/A	N/A	N/A	4376271608.03		0	Method	False
C16:0	9.06	Target Compound	Processed	BS06-D4_A-S_SDS100_1	9.09	.9200 (ppm)	5685213963	N/A	0	N/A	N/A	Sample	3	Unknown		T1	0.03	M-H	N/A		255.233	1	255.233	True		N/A	N/A	643680103	N/A	Pass	N/A	N/A	N/A	C16H32O2	N/A	N/A	N/A		N/A	8055.38	N/A	N/A	N/A	4376271608.03		0	Method	False
C16:0	9.06	Target Compound	Processed	BS06-D4_A-S_SDS100_2	9.1	.8602 (ppm)	5538449456	N/A	0	N/A	N/A	Sample	4	Unknown		T1	0.04	M-H	N/A		255.233	1	255.233	True		N/A	N/A	640283997	N/A	Pass	N/A	N/A	N/A	C16H32O2	N/A	N/A	N/A		N/A	7730.82	N/A	N/A	N/A	4376271608.03		0	Method	False
C16:0	9.06	Target Compound	Processed	BS06-D4_B_SDS400_1	9.07	.5613 (ppm)	4204282607	N/A	0	N/A	N/A	Sample	5	Unknown		T1	0.01	M-H	N/A		255.233	1	255.233	True		N/A	N/A	491535356	N/A	Pass	N/A	N/A	N/A	C16H32O2	N/A	N/A	N/A		N/A	5735.57	N/A	N/A	N/A	4376271608.03		0	Method	False
C16:0	9.06	Target Compound	Processed	BS06-D4_B_SDS400_2	9.08	.8602 (ppm)	4287946414	N/A	0	N/A	N/A	Sample	6	Unknown		T1	0.02	M-H	N/A		255.233	1	255.233	True		N/A	N/A	495404321	N/A	Pass	N/A	N/A	N/A	C16H32O2	N/A	N/A	N/A		N/A	6308.33	N/A	N/A	N/A	4376271608.03		0	Method	False
C16:0	9.06	Target Compound	Processed	BS06-D4_B-S_SDS400_1	9.09	.8004 (ppm)	3932055672	N/A	0	N/A	N/A	Sample	7	Unknown		T1	0.03	M-H	N/A		255.233	1	255.233	True		N/A	N/A	451925545	N/A	Pass	N/A	N/A	N/A	C16H32O2	N/A	N/A	N/A		N/A	5821.41	N/A	N/A	N/A	4376271608.03		0	Method	False
C16:0	9.06	Target Compound	Processed	BS06-D4_B-S_SDS400_2	9.1	.6809 (ppm)	4090932538	N/A	0	N/A	N/A	Sample	8	Unknown		T1	0.04	M-H	N/A		255.233	1	255.233	True		N/A	N/A	489725424	N/A	Pass	N/A	N/A	N/A	C16H32O2	N/A	N/A	N/A		N/A	5959.02	N/A	N/A	N/A	4376271608.03		0	Method	False
C16:0	9.06	Target Compound	Processed	BS06-D4_C_Artemia_1	9.08	.8004 (ppm)	1959085074	N/A	0	N/A	N/A	Sample	9	Unknown		T1	0.02	M-H	N/A		255.233	1	255.233	True		N/A	N/A	214642228	N/A	Pass	N/A	N/A	N/A	C16H32O2	N/A	N/A	N/A		N/A	2682.34	N/A	N/A	N/A	4376271608.03		0	Method	False
C16:0	9.06	Target Compound	Processed	BS06-D4_C_Artemia_2	9.09	.8602 (ppm)	1778699120	N/A	0	N/A	N/A	Sample	10	Unknown		T1	0.03	M-H	N/A		255.233	1	255.233	True		N/A	N/A	185176147	N/A	Pass	N/A	N/A	N/A	C16H32O2	N/A	N/A	N/A		N/A	2137.17	N/A	N/A	N/A	4376271608.03		0	Method	False
C16:0	9.06	Target Compound	Processed	BS06-D4_C-S_Artemia_1	9.1	.6809 (ppm)	2241341284	N/A	0	N/A	N/A	Sample	11	Unknown		T1	0.04	M-H	N/A		255.233	1	255.233	True		N/A	N/A	247412277	N/A	Pass	N/A	N/A	N/A	C16H32O2	N/A	N/A	N/A		N/A	3303.41	N/A	N/A	N/A	4376271608.03		0	Method	False
C16:0	9.06	Target Compound	Processed	BS06-D4_C-S_Artemia_2	9.09	.9798 (ppm)	2159364229	N/A	0	N/A	N/A	Sample	12	Unknown		T1	0.03	M-H	N/A		255.233	1	255.233	True		N/A	N/A	238200196	N/A	Pass	N/A	N/A	N/A	C16H32O2	N/A	N/A	N/A		N/A	2751.45	N/A	N/A	N/A	4376271608.03		0	Method	False
C16:0	9.06	Target Compound	Processed	BS06-D4_D_Rotifers_1	9.09	.7406 (ppm)	6142167066	N/A	0	N/A	N/A	Sample	13	Unknown		T1	0.03	M-H	N/A		255.233	1	255.233	True		N/A	N/A	726123751	N/A	Pass	N/A	N/A	N/A	C16H32O2	N/A	N/A	N/A		N/A	12963.5	N/A	N/A	N/A	4376271608.03		0	Method	False
C16:0	9.06	Target Compound	Processed	BS06-D4_D_Rotifers_2	9.09	1.0994 (ppm)	6061548551	N/A	0	N/A	N/A	Sample	14	Unknown		T1	0.03	M-H	N/A		255.233	1	255.233	True		N/A	N/A	734025819	N/A	Pass	N/A	N/A	N/A	C16H32O2	N/A	N/A	N/A		N/A	9085.68	N/A	N/A	N/A	4376271608.03		0	Method	False
C16:0	9.06	Target Compound	Processed	BS06-D4_D-S_Rotifers_1	9.1	.9200 (ppm)	6329566938	N/A	0	N/A	N/A	Sample	15	Unknown		T1	0.04	M-H	N/A		255.233	1	255.233	True		N/A	N/A	720201039	N/A	Pass	N/A	N/A	N/A	C16H32O2	N/A	N/A	N/A		N/A	10688.7	N/A	N/A	N/A	4376271608.03		0	Method	False
C16:0	9.06	Target Compound	Processed	BS06-D4_D-S_Rotifers_2	9.11	.7406 (ppm)	6032995029	N/A	0	N/A	N/A	Sample	16	Unknown		T1	0.05	M-H	N/A		255.233	1	255.233	True		N/A	N/A	718923866	N/A	Pass	N/A	N/A	N/A	C16H32O2	N/A	N/A	N/A		N/A	12001.9	N/A	N/A	N/A	4376271608.03		0	Method	False
C16:0	9.06	Target Compound	Processed	BS06-D4_E_Algea_1	9.09	1.0396 (ppm)	4107092188	N/A	0	N/A	N/A	Sample	17	Unknown		T1	0.03	M-H	N/A		255.233	1	255.233	True		N/A	N/A	504262012	N/A	Pass	N/A	N/A	N/A	C16H32O2	N/A	N/A	N/A		N/A	2182.4	N/A	N/A	N/A	4376271608.03		0	Method	False
C16:0	9.06	Target Compound	Processed	BS06-D4_E_Algea_2	9.09	1.1591 (ppm)	3959259999	N/A	0	N/A	N/A	Sample	18	Unknown		T1	0.03	M-H	N/A		255.233	1	255.233	True		N/A	N/A	484205800	N/A	Pass	N/A	N/A	N/A	C16H32O2	N/A	N/A	N/A		N/A	1718.78	N/A	N/A	N/A	4376271608.03		0	Method	False
C16:0	9.06	Target Compound	Processed	BS06-D4_EB_1	9.11	.9798 (ppm)	137643001	N/A	0	N/A	N/A	EB	19	Unknown		T1	0.05	M-H	N/A		255.233	1	255.233	True		N/A	N/A	3055170	N/A	Pass	N/A	N/A	N/A	C16H32O2	N/A	N/A	N/A		N/A	4.1	N/A	N/A	N/A	257850179.39		0	Method	False
C16:0	9.06	Target Compound	Processed	BS06-D4_EB_2	9.1	1.2787 (ppm)	137529664	N/A	0	N/A	N/A	EB	20	Unknown		T1	0.04	M-H	N/A		255.233	1	255.233	True		N/A	N/A	3109049	N/A	Pass	N/A	N/A	N/A	C16H32O2	N/A	N/A	N/A		N/A	4.05	N/A	N/A	N/A	257850179.39		0	Method	False
C16:0	9.06	Target Compound	Processed	BS06-D4_EB-S_1	9.09	1.2787 (ppm)	357534405	N/A	0	N/A	N/A	EB	21	Unknown		T1	0.03	M-H	N/A		255.233	1	255.233	True		N/A	N/A	22864415	N/A	Pass	N/A	N/A	N/A	C16H32O2	N/A	N/A	N/A		N/A	336.72	N/A	N/A	N/A	257850179.39		0	Method	False
C16:0	9.06	Target Compound	Processed	BS06-D4_EB-S_2	9.09	1.5178 (ppm)	398693648	N/A	0	N/A	N/A	EB	22	Unknown		T1	0.03	M-H	N/A		255.233	1	255.233	True		N/A	N/A	28200091	N/A	Pass	N/A	N/A	N/A	C16H32O2	N/A	N/A	N/A		N/A	383.73	N/A	N/A	N/A	257850179.39		0	Method	False
C16:0	9.06	Target Compound	Processed	BS06-D4_E-S_Algea_1	9.1	1.1591 (ppm)	4014331650	N/A	0	N/A	N/A	Sample	23	Unknown		T1	0.04	M-H	N/A		255.233	1	255.233	True		N/A	N/A	484254308	N/A	Pass	N/A	N/A	N/A	C16H32O2	N/A	N/A	N/A		N/A	1714.46	N/A	N/A	N/A	4376271608.03		0	Method	False
C16:0	9.06	Target Compound	Processed	BS06-D4_E-S_Algea_2	9.11	.5613 (ppm)	3835244332	N/A	0	N/A	N/A	Sample	24	Unknown		T1	0.05	M-H	N/A		255.233	1	255.233	True		N/A	N/A	463524653	N/A	Pass	N/A	N/A	N/A	C16H32O2	N/A	N/A	N/A		N/A	1510.98	N/A	N/A	N/A	4376271608.03		0	Method	False
C16:0	9.06	Target Compound	Processed	BS06-D4_QC_1	9.08	.8602 (ppm)	4452660379	N/A	0	N/A	N/A	QC	25	Unknown		T1	0.02	M-H	N/A		255.233	1	255.233	True		N/A	N/A	521219173	N/A	Pass	N/A	N/A	N/A	C16H32O2	N/A	N/A	N/A		N/A	18076.5	N/A	N/A	N/A	4471894752.64		0	Method	False
C16:0	9.06	Target Compound	Processed	BS06-D4_QC_2	9.08	.9798 (ppm)	4437120030	N/A	0	N/A	N/A	QC	26	Unknown		T1	0.02	M-H	N/A		255.233	1	255.233	True		N/A	N/A	516420637	N/A	Pass	N/A	N/A	N/A	C16H32O2	N/A	N/A	N/A		N/A	6810.31	N/A	N/A	N/A	4471894752.64		0	Method	False
C16:0	9.06	Target Compound	Processed	BS06-D4_QC_3	9.1	.8602 (ppm)	4479481970	N/A	0	N/A	N/A	QC	27	Unknown		T1	0.04	M-H	N/A		255.233	1	255.233	True		N/A	N/A	525765007	N/A	Pass	N/A	N/A	N/A	C16H32O2	N/A	N/A	N/A		N/A	7365.79	N/A	N/A	N/A	4471894752.64		0	Method	False
C16:0	9.06	Target Compound	Processed	BS06-D4_QC_4	9.08	1.0994 (ppm)	4518316631	N/A	0	N/A	N/A	QC	28	Unknown		T1	0.02	M-H	N/A		255.233	1	255.233	True		N/A	N/A	521487661	N/A	Pass	N/A	N/A	N/A	C16H32O2	N/A	N/A	N/A		N/A	5805.22	N/A	N/A	N/A	4471894752.64		0	Method	False
C16:0	9.06	Target Compound	Processed	BS06-D4_Std_1	9.1	.7406 (ppm)	2749506972	N/A	0	N/A	N/A	STD	29	Unknown		T1	0.04	M-H	N/A		255.233	1	255.233	True		N/A	N/A	314956816	N/A	Pass	N/A	N/A	N/A	C16H32O2	N/A	N/A	N/A		N/A	7689.89	N/A	N/A	N/A	3377658744.25		0	Method	False
C16:0	9.06	Target Compound	Processed	BS06-D4_Std_2	9.08	.9200 (ppm)	3182978222	N/A	0	N/A	N/A	STD	30	Unknown		T1	0.02	M-H	N/A		255.233	1	255.233	True		N/A	N/A	388636912	N/A	Pass	N/A	N/A	N/A	C16H32O2	N/A	N/A	N/A		N/A	1201.83	N/A	N/A	N/A	3377658744.25		0	Method	False
C16:0	9.06	Target Compound	Processed	BS06-D4_Std_3	9.1	1.0396 (ppm)	4200491039	N/A	0	N/A	N/A	STD	31	Unknown		T1	0.04	M-H	N/A		255.233	1	255.233	True		N/A	N/A	507689440	N/A	Pass	N/A	N/A	N/A	C16H32O2	N/A	N/A	N/A		N/A	3004.04	N/A	N/A	N/A	3377658744.25		0	Method	False
C16:1	7.5	Target Compound	Processed	BS06-D4_A_SDS100_1	7.53	.6042 (ppm)	1060808995	N/A	0	N/A	N/A	Sample	1	Unknown		T1	0.03	M-H	N/A		253.217	1	253.218	True		N/A	N/A	136289269	N/A	Pass	N/A	N/A	N/A	C16H30O2	N/A	N/A	N/A		N/A	4805.47	N/A	N/A	N/A	1266963890.34		0	Method	False
C16:1	7.5	Target Compound	Processed	BS06-D4_A_SDS100_2	7.55	.9055 (ppm)	1035470122	N/A	0	N/A	N/A	Sample	2	Unknown		T1	0.05	M-H	N/A		253.217	1	253.218	True		N/A	N/A	135147624	N/A	Pass	N/A	N/A	N/A	C16H30O2	N/A	N/A	N/A		N/A	2545.57	N/A	N/A	N/A	1266963890.34		0	Method	False
C16:1	7.5	Target Compound	Processed	BS06-D4_A-S_SDS100_1	7.53	.8453 (ppm)	1183975550	N/A	0	N/A	N/A	Sample	3	Unknown		T1	0.03	M-H	N/A		253.217	1	253.218	True		N/A	N/A	153553156	N/A	Pass	N/A	N/A	N/A	C16H30O2	N/A	N/A	N/A		N/A	5179.88	N/A	N/A	N/A	1266963890.34		0	Method	False
C16:1	7.5	Target Compound	Processed	BS06-D4_A-S_SDS100_2	7.54	.7248 (ppm)	1216777016	N/A	0	N/A	N/A	Sample	4	Unknown		T1	0.04	M-H	N/A		253.217	1	253.218	True		N/A	N/A	157102195	N/A	Pass	N/A	N/A	N/A	C16H30O2	N/A	N/A	N/A		N/A	3605.07	N/A	N/A	N/A	1266963890.34		0	Method	False
C16:1	7.5	Target Compound	Processed	BS06-D4_B_SDS400_1	7.52	.8453 (ppm)	551034480	N/A	0	N/A	N/A	Sample	5	Unknown		T1	0.02	M-H	N/A		253.217	1	253.218	True		N/A	N/A	71405330	N/A	Pass	N/A	N/A	N/A	C16H30O2	N/A	N/A	N/A		N/A	21050.6	N/A	N/A	N/A	1266963890.34		0	Method	False
C16:1	7.5	Target Compound	Processed	BS06-D4_B_SDS400_2	7.54	.8453 (ppm)	560085751	N/A	0	N/A	N/A	Sample	6	Unknown		T1	0.04	M-H	N/A		253.217	1	253.218	True		N/A	N/A	74011667	N/A	Pass	N/A	N/A	N/A	C16H30O2	N/A	N/A	N/A		N/A	542.66	N/A	N/A	N/A	1266963890.34		0	Method	False
C16:1	7.5	Target Compound	Processed	BS06-D4_B-S_SDS400_1	7.54	.9055 (ppm)	595082687	N/A	0	N/A	N/A	Sample	7	Unknown		T1	0.04	M-H	N/A		253.217	1	253.218	True		N/A	N/A	78514265	N/A	Pass	N/A	N/A	N/A	C16H30O2	N/A	N/A	N/A		N/A	12168.3	N/A	N/A	N/A	1266963890.34		0	Method	False
C16:1	7.5	Target Compound	Processed	BS06-D4_B-S_SDS400_2	7.54	1.2671 (ppm)	727087591	N/A	0	N/A	N/A	Sample	8	Unknown		T1	0.04	M-H	N/A		253.217	1	253.218	True		N/A	N/A	95900314	N/A	Pass	N/A	N/A	N/A	C16H30O2	N/A	N/A	N/A		N/A	13309.8	N/A	N/A	N/A	1266963890.34		0	Method	False
C16:1	7.5	Target Compound	Processed	BS06-D4_C_Artemia_1	7.52	.8453 (ppm)	436516576	N/A	0	N/A	N/A	Sample	9	Unknown		T1	0.02	M-H	N/A		253.217	1	253.218	True		N/A	N/A	45352116	N/A	Pass	N/A	N/A	N/A	C16H30O2	N/A	N/A	N/A		N/A	681.39	N/A	N/A	N/A	1266963890.34		0	Method	False
C16:1	7.5	Target Compound	Processed	BS06-D4_C_Artemia_2	7.53	.9658 (ppm)	382527436	N/A	0	N/A	N/A	Sample	10	Unknown		T1	0.03	M-H	N/A		253.217	1	253.218	True		N/A	N/A	40537658	N/A	Pass	N/A	N/A	N/A	C16H30O2	N/A	N/A	N/A		N/A	420.78	N/A	N/A	N/A	1266963890.34		0	Method	False
C16:1	7.5	Target Compound	Processed	BS06-D4_C-S_Artemia_1	7.54	.6645 (ppm)	683846717	N/A	0	N/A	N/A	Sample	11	Unknown		T1	0.04	M-H	N/A		253.217	1	253.218	True		N/A	N/A	79067407	N/A	Pass	N/A	N/A	N/A	C16H30O2	N/A	N/A	N/A		N/A	1331.46	N/A	N/A	N/A	1266963890.34		0	Method	False
C16:1	7.5	Target Compound	Processed	BS06-D4_C-S_Artemia_2	7.54	1.0261 (ppm)	829161648	N/A	0	N/A	N/A	Sample	12	Unknown		T1	0.04	M-H	N/A		253.217	1	253.218	True		N/A	N/A	103769763	N/A	Pass	N/A	N/A	N/A	C16H30O2	N/A	N/A	N/A		N/A	11391.9	N/A	N/A	N/A	1266963890.34		0	Method	False
C16:1	7.5	Target Compound	Processed	BS06-D4_D_Rotifers_1	7.53	.7248 (ppm)	2095547144	N/A	0	N/A	N/A	Sample	13	Unknown		T1	0.03	M-H	N/A		253.217	1	253.218	True		N/A	N/A	257970397	N/A	Pass	N/A	N/A	N/A	C16H30O2	N/A	N/A	N/A		N/A	26700.2	N/A	N/A	N/A	1266963890.34		0	Method	False
C16:1	7.5	Target Compound	Processed	BS06-D4_D_Rotifers_2	7.54	1.2671 (ppm)	2128705189	N/A	0	N/A	N/A	Sample	14	Unknown		T1	0.04	M-H	N/A		253.217	1	253.218	True		N/A	N/A	263572091	N/A	Pass	N/A	N/A	N/A	C16H30O2	N/A	N/A	N/A		N/A	48591.2	N/A	N/A	N/A	1266963890.34		0	Method	False
C16:1	7.5	Target Compound	Processed	BS06-D4_D-S_Rotifers_1	7.54	.7850 (ppm)	2318012629	N/A	0	N/A	N/A	Sample	15	Unknown		T1	0.04	M-H	N/A		253.217	1	253.218	True		N/A	N/A	289450304	N/A	Pass	N/A	N/A	N/A	C16H30O2	N/A	N/A	N/A		N/A	6677.69	N/A	N/A	N/A	1266963890.34		0	Method	False
C16:1	7.5	Target Compound	Processed	BS06-D4_D-S_Rotifers_2	7.55	.7850 (ppm)	2356642091	N/A	0	N/A	N/A	Sample	16	Unknown		T1	0.05	M-H	N/A		253.217	1	253.218	True		N/A	N/A	308927040	N/A	Pass	N/A	N/A	N/A	C16H30O2	N/A	N/A	N/A		N/A	40731.3	N/A	N/A	N/A	1266963890.34		0	Method	False
C16:1	7.5	Target Compound	Processed	BS06-D4_E_Algea_1	7.52	.7248 (ppm)	1821621065	N/A	0	N/A	N/A	Sample	17	Unknown		T1	0.02	M-H	N/A		253.217	1	253.218	True		N/A	N/A	238853746	N/A	Pass	N/A	N/A	N/A	C16H30O2	N/A	N/A	N/A		N/A	5606.07	N/A	N/A	N/A	1266963890.34		0	Method	False
C16:1	7.5	Target Compound	Processed	BS06-D4_E_Algea_2	7.53	1.1466 (ppm)	1735806887	N/A	0	N/A	N/A	Sample	18	Unknown		T1	0.03	M-H	N/A		253.217	1	253.218	True		N/A	N/A	221283393	N/A	Pass	N/A	N/A	N/A	C16H30O2	N/A	N/A	N/A		N/A	21384.8	N/A	N/A	N/A	1266963890.34		0	Method	False
C16:1	7.5	Target Compound	Processed	BS06-D4_EB_1	N/F	N/F	N/F	N/A	N/F	N/A	N/A	EB	19	Unknown		T1	N/F	N/A	N/F		253.217	1	N/F	True		N/A	N/A	N/F	N/A	Fail	N/A	N/A	N/A	C16H30O2	N/A	N/A	N/F		N/A	N/A	N/A	N/A	N/A	58304499.20		0	Method	False
C16:1	7.5	Target Compound	Processed	BS06-D4_EB_2	N/F	N/F	N/F	N/A	N/F	N/A	N/A	EB	20	Unknown		T1	N/F	N/A	N/F		253.217	1	N/F	True		N/A	N/A	N/F	N/A	Fail	N/A	N/A	N/A	C16H30O2	N/A	N/A	N/F		N/A	N/A	N/A	N/A	N/A	58304499.20		0	Method	False
C16:1	7.5	Target Compound	Processed	BS06-D4_EB-S_1	7.53	1.0261 (ppm)	102095873	N/A	0	N/A	N/A	EB	21	Unknown		T1	0.03	M-H	N/A		253.217	1	253.218	True		N/A	N/A	14060619	N/A	Pass	N/A	N/A	N/A	C16H30O2	N/A	N/A	N/A		N/A	1747.96	N/A	N/A	N/A	58304499.20		0	Method	False
C16:1	7.5	Target Compound	Processed	BS06-D4_EB-S_2	7.54	1.3876 (ppm)	131122123	N/A	0	N/A	N/A	EB	22	Unknown		T1	0.04	M-H	N/A		253.217	1	253.218	True		N/A	N/A	18562129	N/A	Pass	N/A	N/A	N/A	C16H30O2	N/A	N/A	N/A		N/A	2981.41	N/A	N/A	N/A	58304499.20		0	Method	False
C16:1	7.5	Target Compound	Processed	BS06-D4_E-S_Algea_1	7.53	.7850 (ppm)	1840053245	N/A	0	N/A	N/A	Sample	23	Unknown		T1	0.03	M-H	N/A		253.217	1	253.218	True		N/A	N/A	235667635	N/A	Pass	N/A	N/A	N/A	C16H30O2	N/A	N/A	N/A		N/A	42647.6	N/A	N/A	N/A	1266963890.34		0	Method	False
C16:1	7.5	Target Compound	Processed	BS06-D4_E-S_Algea_2	7.55	.6645 (ppm)	1780514987	N/A	0	N/A	N/A	Sample	24	Unknown		T1	0.05	M-H	N/A		253.217	1	253.218	True		N/A	N/A	226735663	N/A	Pass	N/A	N/A	N/A	C16H30O2	N/A	N/A	N/A		N/A	23432.2	N/A	N/A	N/A	1266963890.34		0	Method	False
C16:1	7.5	Target Compound	Processed	BS06-D4_QC_1	7.53	.7850 (ppm)	1141702589	N/A	0	N/A	N/A	QC	25	Unknown		T1	0.03	M-H	N/A		253.217	1	253.218	True		N/A	N/A	144972749	N/A	Pass	N/A	N/A	N/A	C16H30O2	N/A	N/A	N/A		N/A	4652.34	N/A	N/A	N/A	1177176053.41		0	Method	False
C16:1	7.5	Target Compound	Processed	BS06-D4_QC_2	7.54	.9055 (ppm)	1171797817	N/A	0	N/A	N/A	QC	26	Unknown		T1	0.04	M-H	N/A		253.217	1	253.218	True		N/A	N/A	145859489	N/A	Pass	N/A	N/A	N/A	C16H30O2	N/A	N/A	N/A		N/A	4926.94	N/A	N/A	N/A	1177176053.41		0	Method	False
C16:1	7.5	Target Compound	Processed	BS06-D4_QC_3	7.53	.7850 (ppm)	1190079711	N/A	0	N/A	N/A	QC	27	Unknown		T1	0.03	M-H	N/A		253.217	1	253.218	True		N/A	N/A	148989111	N/A	Pass	N/A	N/A	N/A	C16H30O2	N/A	N/A	N/A		N/A	21212.4	N/A	N/A	N/A	1177176053.41		0	Method	False
C16:1	7.5	Target Compound	Processed	BS06-D4_QC_4	7.55	.9055 (ppm)	1205124096	N/A	0	N/A	N/A	QC	28	Unknown		T1	0.05	M-H	N/A		253.217	1	253.218	True		N/A	N/A	150409789	N/A	Pass	N/A	N/A	N/A	C16H30O2	N/A	N/A	N/A		N/A	927.39	N/A	N/A	N/A	1177176053.41		0	Method	False
C16:1	7.5	Target Compound	Processed	BS06-D4_Std_1	7.53	.6042 (ppm)	1429200800	N/A	0	N/A	N/A	STD	29	Unknown		T1	0.03	M-H	N/A		253.217	1	253.218	True		N/A	N/A	195729889	N/A	Pass	N/A	N/A	N/A	C16H30O2	N/A	N/A	N/A		N/A	35920.3	N/A	N/A	N/A	1929728040.25		0	Method	False
C16:1	7.5	Target Compound	Processed	BS06-D4_Std_2	7.53	.7850 (ppm)	1861857321	N/A	0	N/A	N/A	STD	30	Unknown		T1	0.03	M-H	N/A		253.217	1	253.218	True		N/A	N/A	249051452	N/A	Pass	N/A	N/A	N/A	C16H30O2	N/A	N/A	N/A		N/A	21902.1	N/A	N/A	N/A	1929728040.25		0	Method	False
C16:1	7.5	Target Compound	Processed	BS06-D4_Std_3	7.55	1.0261 (ppm)	2498126000	N/A	0	N/A	N/A	STD	31	Unknown		T1	0.05	M-H	N/A		253.217	1	253.218	True		N/A	N/A	332615016	N/A	Pass	N/A	N/A	N/A	C16H30O2	N/A	N/A	N/A		N/A	10755.9	N/A	N/A	N/A	1929728040.25		0	Method	False
C16:2	6.05	Target Compound	Processed	BS06-D4_A_SDS100_1	5.98	.7693 (ppm)	56541787	N/A	0	N/A	N/A	Sample	1	Unknown		T1	-0.07	M-H	N/A		251.202	1	251.202	True		N/A	N/A	7079189	N/A	Pass	N/A	N/A	N/A	C16H28O2	N/A	N/A	N/A		N/A	INF	N/A	N/A	N/A	85840195.71		0	Method	False
C16:2	6.05	Target Compound	Processed	BS06-D4_A_SDS100_2	6	1.0731 (ppm)	56819465	N/A	0	N/A	N/A	Sample	2	Unknown		T1	-0.05	M-H	N/A		251.202	1	251.202	True		N/A	N/A	6931001	N/A	Pass	N/A	N/A	N/A	C16H28O2	N/A	N/A	N/A		N/A	INF	N/A	N/A	N/A	85840195.71		0	Method	False
C16:2	6.05	Target Compound	Processed	BS06-D4_A-S_SDS100_1	6	1.0731 (ppm)	58205265	N/A	0	N/A	N/A	Sample	3	Unknown		T1	-0.05	M-H	N/A		251.202	1	251.202	True		N/A	N/A	7280879	N/A	Pass	N/A	N/A	N/A	C16H28O2	N/A	N/A	N/A		N/A	INF	N/A	N/A	N/A	85840195.71		0	Method	False
C16:2	6.05	Target Compound	Processed	BS06-D4_A-S_SDS100_2	6.01	1.0123 (ppm)	53905236	N/A	0	N/A	N/A	Sample	4	Unknown		T1	-0.04	M-H	N/A		251.202	1	251.202	True		N/A	N/A	6710366	N/A	Pass	N/A	N/A	N/A	C16H28O2	N/A	N/A	N/A		N/A	27938.4	N/A	N/A	N/A	85840195.71		0	Method	False
C16:2	6.05	Target Compound	Processed	BS06-D4_B_SDS400_1	5.98	1.0123 (ppm)	28778716	N/A	0	N/A	N/A	Sample	5	Unknown		T1	-0.07	M-H	N/A		251.202	1	251.202	True		N/A	N/A	3460753	N/A	Pass	N/A	N/A	N/A	C16H28O2	N/A	N/A	N/A		N/A	INF	N/A	N/A	N/A	85840195.71		0	Method	False
C16:2	6.05	Target Compound	Processed	BS06-D4_B_SDS400_2	5.99	1.0731 (ppm)	30338910	N/A	0	N/A	N/A	Sample	6	Unknown		T1	-0.06	M-H	N/A		251.202	1	251.202	True		N/A	N/A	3606173	N/A	Pass	N/A	N/A	N/A	C16H28O2	N/A	N/A	N/A		N/A	14977.2	N/A	N/A	N/A	85840195.71		0	Method	False
C16:2	6.05	Target Compound	Processed	BS06-D4_B-S_SDS400_1	5.99	1.0731 (ppm)	25345031	N/A	0	N/A	N/A	Sample	7	Unknown		T1	-0.06	M-H	N/A		251.202	1	251.202	True		N/A	N/A	3096251	N/A	Pass	N/A	N/A	N/A	C16H28O2	N/A	N/A	N/A		N/A	52430.4	N/A	N/A	N/A	85840195.71		0	Method	False
C16:2	6.05	Target Compound	Processed	BS06-D4_B-S_SDS400_2	6.01	1.3160 (ppm)	26292010	N/A	0	N/A	N/A	Sample	8	Unknown		T1	-0.04	M-H	N/A		251.202	1	251.202	True		N/A	N/A	3140720	N/A	Pass	N/A	N/A	N/A	C16H28O2	N/A	N/A	N/A		N/A	5076.22	N/A	N/A	N/A	85840195.71		0	Method	False
C16:2	6.05	Target Compound	Processed	BS06-D4_C_Artemia_1	6.07	1.0731 (ppm)	30931226	N/A	0	N/A	N/A	Sample	9	Unknown		T1	0.02	M-H	N/A		251.202	1	251.202	True		N/A	N/A	3321924	N/A	Pass	N/A	N/A	N/A	C16H28O2	N/A	N/A	N/A		N/A	INF	N/A	N/A	N/A	85840195.71		0	Method	False
C16:2	6.05	Target Compound	Processed	BS06-D4_C_Artemia_2	6.09	1.1946 (ppm)	28970785	N/A	0	N/A	N/A	Sample	10	Unknown		T1	0.04	M-H	N/A		251.202	1	251.202	True		N/A	N/A	3043010	N/A	Pass	N/A	N/A	N/A	C16H28O2	N/A	N/A	N/A		N/A	33558.7	N/A	N/A	N/A	85840195.71		0	Method	False
C16:2	6.05	Target Compound	Processed	BS06-D4_C-S_Artemia_1	6.08	.8908 (ppm)	31634193	N/A	0	N/A	N/A	Sample	11	Unknown		T1	0.03	M-H	N/A		251.202	1	251.202	True		N/A	N/A	3405619	N/A	Pass	N/A	N/A	N/A	C16H28O2	N/A	N/A	N/A		N/A	INF	N/A	N/A	N/A	85840195.71		0	Method	False
C16:2	6.05	Target Compound	Processed	BS06-D4_C-S_Artemia_2	6.1	1.3160 (ppm)	24698555	N/A	0	N/A	N/A	Sample	12	Unknown		T1	0.05	M-H	N/A		251.202	1	251.202	True		N/A	N/A	2621276	N/A	Pass	N/A	N/A	N/A	C16H28O2	N/A	N/A	N/A		N/A	3535.1	N/A	N/A	N/A	85840195.71		0	Method	False
C16:2	6.05	Target Compound	Processed	BS06-D4_D_Rotifers_1	6.08	.9516 (ppm)	103548557	N/A	0	N/A	N/A	Sample	13	Unknown		T1	0.03	M-H	N/A		251.202	1	251.202	True		N/A	N/A	10564220	N/A	Pass	N/A	N/A	N/A	C16H28O2	N/A	N/A	N/A		N/A	INF	N/A	N/A	N/A	85840195.71		0	Method	False
C16:2	6.05	Target Compound	Processed	BS06-D4_D_Rotifers_2	6.09	1.0731 (ppm)	103860512	N/A	0	N/A	N/A	Sample	14	Unknown		T1	0.04	M-H	N/A		251.202	1	251.202	True		N/A	N/A	11126710	N/A	Pass	N/A	N/A	N/A	C16H28O2	N/A	N/A	N/A		N/A	INF	N/A	N/A	N/A	85840195.71		0	Method	False
C16:2	6.05	Target Compound	Processed	BS06-D4_D-S_Rotifers_1	6.08	1.0123 (ppm)	103146759	N/A	0	N/A	N/A	Sample	15	Unknown		T1	0.03	M-H	N/A		251.202	1	251.202	True		N/A	N/A	10930854	N/A	Pass	N/A	N/A	N/A	C16H28O2	N/A	N/A	N/A		N/A	INF	N/A	N/A	N/A	85840195.71		0	Method	False
C16:2	6.05	Target Compound	Processed	BS06-D4_D-S_Rotifers_2	6.1	1.0731 (ppm)	91952950	N/A	0	N/A	N/A	Sample	16	Unknown		T1	0.05	M-H	N/A		251.202	1	251.202	True		N/A	N/A	9379019	N/A	Pass	N/A	N/A	N/A	C16H28O2	N/A	N/A	N/A		N/A	15332.9	N/A	N/A	N/A	85840195.71		0	Method	False
C16:2	6.05	Target Compound	Processed	BS06-D4_E_Algea_1	6.08	.9516 (ppm)	212484430	N/A	0	N/A	N/A	Sample	17	Unknown		T1	0.03	M-H	N/A		251.202	1	251.202	True		N/A	N/A	22772593	N/A	Pass	N/A	N/A	N/A	C16H28O2	N/A	N/A	N/A		N/A	INF	N/A	N/A	N/A	85840195.71		0	Method	False
C16:2	6.05	Target Compound	Processed	BS06-D4_E_Algea_2	6.08	1.2553 (ppm)	238183214	N/A	0	N/A	N/A	Sample	18	Unknown		T1	0.03	M-H	N/A		251.202	1	251.202	True		N/A	N/A	26202792	N/A	Pass	N/A	N/A	N/A	C16H28O2	N/A	N/A	N/A		N/A	39334.2	N/A	N/A	N/A	85840195.71		0	Method	False
C16:2	6.05	Target Compound	Processed	BS06-D4_EB_1	N/F	N/F	N/F	N/A	N/F	N/A	N/A	EB	19	Unknown		T1	N/F	N/A	N/F		251.202	1	N/F	True		N/A	N/A	N/F	N/A	Fail	N/A	N/A	N/A	C16H28O2	N/A	N/A	N/F		N/A	N/A	N/A	N/A	N/A	1.00		0	Method	False
C16:2	6.05	Target Compound	Processed	BS06-D4_EB_2	N/F	N/F	N/F	N/A	N/F	N/A	N/A	EB	20	Unknown		T1	N/F	N/A	N/F		251.202	1	N/F	True		N/A	N/A	N/F	N/A	Fail	N/A	N/A	N/A	C16H28O2	N/A	N/A	N/F		N/A	N/A	N/A	N/A	N/A	1.00		0	Method	False
C16:2	6.05	Target Compound	Processed	BS06-D4_EB-S_1	N/F	N/F	N/F	N/A	N/F	N/A	N/A	EB	21	Unknown		T1	N/F	N/A	N/F		251.202	1	N/F	True		N/A	N/A	N/F	N/A	Fail	N/A	N/A	N/A	C16H28O2	N/A	N/A	N/F		N/A	N/A	N/A	N/A	N/A	1.00		0	Method	False
C16:2	6.05	Target Compound	Processed	BS06-D4_EB-S_2	N/F	N/F	N/F	N/A	N/F	N/A	N/A	EB	22	Unknown		T1	N/F	N/A	N/F		251.202	1	N/F	True		N/A	N/A	N/F	N/A	Fail	N/A	N/A	N/A	C16H28O2	N/A	N/A	N/F		N/A	N/A	N/A	N/A	N/A	1.00		0	Method	False
C16:2	6.05	Target Compound	Processed	BS06-D4_E-S_Algea_1	6.09	1.0731 (ppm)	203526654	N/A	0	N/A	N/A	Sample	23	Unknown		T1	0.04	M-H	N/A		251.202	1	251.202	True		N/A	N/A	21974282	N/A	Pass	N/A	N/A	N/A	C16H28O2	N/A	N/A	N/A		N/A	183741	N/A	N/A	N/A	85840195.71		0	Method	False
C16:2	6.05	Target Compound	Processed	BS06-D4_E-S_Algea_2	6.09	.7693 (ppm)	207639657	N/A	0	N/A	N/A	Sample	24	Unknown		T1	0.04	M-H	N/A		251.202	1	251.202	True		N/A	N/A	23288309	N/A	Pass	N/A	N/A	N/A	C16H28O2	N/A	N/A	N/A		N/A	26291.4	N/A	N/A	N/A	85840195.71		0	Method	False
C16:2	6.05	Target Compound	Processed	BS06-D4_QC_1	6.06	.9516 (ppm)	87676496	N/A	0	N/A	N/A	QC	25	Unknown		T1	0.01	M-H	N/A		251.202	1	251.202	True		N/A	N/A	7714029	N/A	Pass	N/A	N/A	N/A	C16H28O2	N/A	N/A	N/A		N/A	INF	N/A	N/A	N/A	87156272.67		0	Method	False
C16:2	6.05	Target Compound	Processed	BS06-D4_QC_2	6.09	1.1338 (ppm)	87309049	N/A	0	N/A	N/A	QC	26	Unknown		T1	0.04	M-H	N/A		251.202	1	251.202	True		N/A	N/A	7822216	N/A	Pass	N/A	N/A	N/A	C16H28O2	N/A	N/A	N/A		N/A	INF	N/A	N/A	N/A	87156272.67		0	Method	False
C16:2	6.05	Target Compound	Processed	BS06-D4_QC_3	6.08	.7693 (ppm)	86165200	N/A	0	N/A	N/A	QC	27	Unknown		T1	0.03	M-H	N/A		251.202	1	251.202	True		N/A	N/A	7858165	N/A	Pass	N/A	N/A	N/A	C16H28O2	N/A	N/A	N/A		N/A	INF	N/A	N/A	N/A	87156272.67		0	Method	False
C16:2	6.05	Target Compound	Processed	BS06-D4_QC_4	6.08	1.2553 (ppm)	87474346	N/A	0	N/A	N/A	QC	28	Unknown		T1	0.03	M-H	N/A		251.202	1	251.202	True		N/A	N/A	7774359	N/A	Pass	N/A	N/A	N/A	C16H28O2	N/A	N/A	N/A		N/A	15737.4	N/A	N/A	N/A	87156272.67		0	Method	False
C16:2	6.05	Target Compound	Processed	BS06-D4_Std_1	6	1.6198 (ppm)	34274	N/A	0	N/A	N/A	STD	29	Unknown		T1	-0.05	M-H	N/A		251.202	1	251.202	True		N/A	N/A	8359	N/A	Pass	N/A	N/A	N/A	C16H28O2	N/A	N/A	N/A		N/A	INF	N/A	N/A	N/A	68750.09		0	Method	False
C16:2	6.05	Target Compound	Processed	BS06-D4_Std_2	6.06	1.1338 (ppm)	49189	N/A	0	N/A	N/A	STD	30	Unknown		T1	0.01	M-H	N/A		251.202	1	251.202	True		N/A	N/A	12686	N/A	Pass	N/A	N/A	N/A	C16H28O2	N/A	N/A	N/A		N/A	66.19	N/A	N/A	N/A	68750.09		0	Method	False
C16:2	6.05	Target Compound	Processed	BS06-D4_Std_3	6.07	.4049 (ppm)	122788	N/A	0	N/A	N/A	STD	31	Unknown		T1	0.02	M-H	N/A		251.202	1	251.202	True		N/A	N/A	14534	N/A	Pass	N/A	N/A	N/A	C16H28O2	N/A	N/A	N/A		N/A	27.74	N/A	N/A	N/A	68750.09		0	Method	False
C17:0 (1)	9.62	Target Compound	Processed	BS06-D4_A_SDS100_1	9.64	.8926 (ppm)	58087744	N/A	0	N/A	N/A	Sample	1	Unknown		T1	0.02	M-H	N/A		269.249	1	269.249	True		N/A	N/A	7077479	N/A	Pass	N/A	N/A	N/A	C17H34O2	N/A	N/A	N/A		N/A	INF	N/A	N/A	N/A	78084597.18		0	Method	False
C17:0 (1)	9.62	Target Compound	Processed	BS06-D4_A_SDS100_2	9.64	1.2326 (ppm)	57284026	N/A	0	N/A	N/A	Sample	2	Unknown		T1	0.02	M-H	N/A		269.249	1	269.249	True		N/A	N/A	6449391	N/A	Pass	N/A	N/A	N/A	C17H34O2	N/A	N/A	N/A		N/A	125144	N/A	N/A	N/A	78084597.18		0	Method	False
C17:0 (1)	9.62	Target Compound	Processed	BS06-D4_A-S_SDS100_1	9.65	1.2326 (ppm)	58685803	N/A	0	N/A	N/A	Sample	3	Unknown		T1	0.03	M-H	N/A		269.249	1	269.249	True		N/A	N/A	6860211	N/A	Pass	N/A	N/A	N/A	C17H34O2	N/A	N/A	N/A		N/A	INF	N/A	N/A	N/A	78084597.18		0	Method	False
C17:0 (1)	9.62	Target Compound	Processed	BS06-D4_A-S_SDS100_2	9.65	1.2326 (ppm)	53682109	N/A	0	N/A	N/A	Sample	4	Unknown		T1	0.03	M-H	N/A		269.249	1	269.249	True		N/A	N/A	6466037	N/A	Pass	N/A	N/A	N/A	C17H34O2	N/A	N/A	N/A		N/A	INF	N/A	N/A	N/A	78084597.18		0	Method	False
C17:0 (1)	9.62	Target Compound	Processed	BS06-D4_B_SDS400_1	9.64	.8926 (ppm)	44152073	N/A	0	N/A	N/A	Sample	5	Unknown		T1	0.02	M-H	N/A		269.249	1	269.249	True		N/A	N/A	5052246	N/A	Pass	N/A	N/A	N/A	C17H34O2	N/A	N/A	N/A		N/A	9317.34	N/A	N/A	N/A	78084597.18		0	Method	False
C17:0 (1)	9.62	Target Compound	Processed	BS06-D4_B_SDS400_2	9.64	1.1193 (ppm)	46440752	N/A	0	N/A	N/A	Sample	6	Unknown		T1	0.02	M-H	N/A		269.249	1	269.249	True		N/A	N/A	5253189	N/A	Pass	N/A	N/A	N/A	C17H34O2	N/A	N/A	N/A		N/A	3252.14	N/A	N/A	N/A	78084597.18		0	Method	False
C17:0 (1)	9.62	Target Compound	Processed	BS06-D4_B-S_SDS400_1	9.65	1.0059 (ppm)	38098339	N/A	0	N/A	N/A	Sample	7	Unknown		T1	0.03	M-H	N/A		269.249	1	269.249	True		N/A	N/A	4528736	N/A	Pass	N/A	N/A	N/A	C17H34O2	N/A	N/A	N/A		N/A	5227	N/A	N/A	N/A	78084597.18		0	Method	False
C17:0 (1)	9.62	Target Compound	Processed	BS06-D4_B-S_SDS400_2	9.65	1.1193 (ppm)	40036580	N/A	0	N/A	N/A	Sample	8	Unknown		T1	0.03	M-H	N/A		269.249	1	269.249	True		N/A	N/A	4601473	N/A	Pass	N/A	N/A	N/A	C17H34O2	N/A	N/A	N/A		N/A	6310.32	N/A	N/A	N/A	78084597.18		0	Method	False
C17:0 (1)	9.62	Target Compound	Processed	BS06-D4_C_Artemia_1	9.61	1.1193 (ppm)	212053274	N/A	0	N/A	N/A	Sample	9	Unknown		T1	-0.01	M-H	N/A		269.249	1	269.249	True		N/A	N/A	20689998	N/A	Pass	N/A	N/A	N/A	C17H34O2	N/A	N/A	N/A		N/A	INF	N/A	N/A	N/A	78084597.18		0	Method	False
C17:0 (1)	9.62	Target Compound	Processed	BS06-D4_C_Artemia_2	9.62	1.0059 (ppm)	179351900	N/A	0	N/A	N/A	Sample	10	Unknown		T1	0.00	M-H	N/A		269.249	1	269.249	True		N/A	N/A	17498312	N/A	Pass	N/A	N/A	N/A	C17H34O2	N/A	N/A	N/A		N/A	623876	N/A	N/A	N/A	78084597.18		0	Method	False
C17:0 (1)	9.62	Target Compound	Processed	BS06-D4_C-S_Artemia_1	9.62	1.0059 (ppm)	216557460	N/A	0	N/A	N/A	Sample	11	Unknown		T1	0.00	M-H	N/A		269.249	1	269.249	True		N/A	N/A	21242146	N/A	Pass	N/A	N/A	N/A	C17H34O2	N/A	N/A	N/A		N/A	9961.56	N/A	N/A	N/A	78084597.18		0	Method	False
C17:0 (1)	9.62	Target Compound	Processed	BS06-D4_C-S_Artemia_2	9.62	1.4593 (ppm)	156058128	N/A	0	N/A	N/A	Sample	12	Unknown		T1	0.00	M-H	N/A		269.249	1	269.249	True		N/A	N/A	15620057	N/A	Pass	N/A	N/A	N/A	C17H34O2	N/A	N/A	N/A		N/A	8979.43	N/A	N/A	N/A	78084597.18		0	Method	False
C17:0 (1)	9.62	Target Compound	Processed	BS06-D4_D_Rotifers_1	9.65	1.0059 (ppm)	84268781	N/A	0	N/A	N/A	Sample	13	Unknown		T1	0.03	M-H	N/A		269.249	1	269.249	True		N/A	N/A	11217752	N/A	Pass	N/A	N/A	N/A	C17H34O2	N/A	N/A	N/A		N/A	INF	N/A	N/A	N/A	78084597.18		0	Method	False
C17:0 (1)	9.62	Target Compound	Processed	BS06-D4_D_Rotifers_2	9.66	1.5727 (ppm)	86583471	N/A	0	N/A	N/A	Sample	14	Unknown		T1	0.04	M-H	N/A		269.249	1	269.249	True		N/A	N/A	11355383	N/A	Pass	N/A	N/A	N/A	C17H34O2	N/A	N/A	N/A		N/A	INF	N/A	N/A	N/A	78084597.18		0	Method	False
C17:0 (1)	9.62	Target Compound	Processed	BS06-D4_D-S_Rotifers_1	9.65	1.3460 (ppm)	85160759	N/A	0	N/A	N/A	Sample	15	Unknown		T1	0.03	M-H	N/A		269.249	1	269.249	True		N/A	N/A	11728433	N/A	Pass	N/A	N/A	N/A	C17H34O2	N/A	N/A	N/A		N/A	INF	N/A	N/A	N/A	78084597.18		0	Method	False
C17:0 (1)	9.62	Target Compound	Processed	BS06-D4_D-S_Rotifers_2	9.66	1.1193 (ppm)	76114861	N/A	0	N/A	N/A	Sample	16	Unknown		T1	0.04	M-H	N/A		269.249	1	269.249	True		N/A	N/A	10023024	N/A	Pass	N/A	N/A	N/A	C17H34O2	N/A	N/A	N/A		N/A	INF	N/A	N/A	N/A	78084597.18		0	Method	False
C17:0 (1)	9.62	Target Compound	Processed	BS06-D4_E_Algea_1	9.65	1.3460 (ppm)	18033919	N/A	0	N/A	N/A	Sample	17	Unknown		T1	0.03	M-H	N/A		269.249	1	269.249	True		N/A	N/A	2363692	N/A	Pass	N/A	N/A	N/A	C17H34O2	N/A	N/A	N/A		N/A	3971.72	N/A	N/A	N/A	78084597.18		0	Method	False
C17:0 (1)	9.62	Target Compound	Processed	BS06-D4_E_Algea_2	9.66	1.4593 (ppm)	18210533	N/A	0	N/A	N/A	Sample	18	Unknown		T1	0.04	M-H	N/A		269.249	1	269.249	True		N/A	N/A	2329616	N/A	Pass	N/A	N/A	N/A	C17H34O2	N/A	N/A	N/A		N/A	2580.1	N/A	N/A	N/A	78084597.18		0	Method	False
C17:0 (1)	9.62	Target Compound	Processed	BS06-D4_EB_1	9.55	1.0059 (ppm)	624265	N/A	0	N/A	N/A	EB	19	Unknown		T1	-0.07	M-H	N/A		269.249	1	269.249	True		N/A	N/A	99052	N/A	Pass	N/A	N/A	N/A	C17H34O2	N/A	N/A	N/A		N/A	10.87	N/A	N/A	N/A	620554.92		0	Method	False
C17:0 (1)	9.62	Target Compound	Processed	BS06-D4_EB_2	9.71	1.3460 (ppm)	1002847	N/A	0	N/A	N/A	EB	20	Unknown		T1	0.09	M-H	N/A		269.249	1	269.249	True		N/A	N/A	83397	N/A	Pass	N/A	N/A	N/A	C17H34O2	N/A	N/A	N/A		N/A	8.05	N/A	N/A	N/A	620554.92		0	Method	False
C17:0 (1)	9.62	Target Compound	Processed	BS06-D4_EB-S_1	9.55	1.1193 (ppm)	364445	N/A	0	N/A	N/A	EB	21	Unknown		T1	-0.07	M-H	N/A		269.249	1	269.249	True		N/A	N/A	85190	N/A	Pass	N/A	N/A	N/A	C17H34O2	N/A	N/A	N/A		N/A	9.65	N/A	N/A	N/A	620554.92		0	Method	False
C17:0 (1)	9.62	Target Compound	Processed	BS06-D4_EB-S_2	9.63	1.6860 (ppm)	490663	N/A	0	N/A	N/A	EB	22	Unknown		T1	0.01	M-H	N/A		269.249	1	269.249	True		N/A	N/A	61223	N/A	Pass	N/A	N/A	N/A	C17H34O2	N/A	N/A	N/A		N/A	5.78	N/A	N/A	N/A	620554.92		0	Method	False
C17:0 (1)	9.62	Target Compound	Processed	BS06-D4_E-S_Algea_1	9.67	1.2326 (ppm)	17104542	N/A	0	N/A	N/A	Sample	23	Unknown		T1	0.05	M-H	N/A		269.249	1	269.249	True		N/A	N/A	2231638	N/A	Pass	N/A	N/A	N/A	C17H34O2	N/A	N/A	N/A		N/A	1826.1	N/A	N/A	N/A	78084597.18		0	Method	False
C17:0 (1)	9.62	Target Compound	Processed	BS06-D4_E-S_Algea_2	9.68	1.1193 (ppm)	15726889	N/A	0	N/A	N/A	Sample	24	Unknown		T1	0.06	M-H	N/A		269.249	1	269.249	True		N/A	N/A	1890155	N/A	Pass	N/A	N/A	N/A	C17H34O2	N/A	N/A	N/A		N/A	1882.67	N/A	N/A	N/A	78084597.18		0	Method	False
C17:0 (1)	9.62	Target Compound	Processed	BS06-D4_QC_1	9.62	1.0059 (ppm)	81368640	N/A	0	N/A	N/A	QC	25	Unknown		T1	0.00	M-H	N/A		269.249	1	269.249	True		N/A	N/A	8369612	N/A	Pass	N/A	N/A	N/A	C17H34O2	N/A	N/A	N/A		N/A	10102.5	N/A	N/A	N/A	83001871.94		0	Method	False
C17:0 (1)	9.62	Target Compound	Processed	BS06-D4_QC_2	9.64	1.1193 (ppm)	82631879	N/A	0	N/A	N/A	QC	26	Unknown		T1	0.02	M-H	N/A		269.249	1	269.249	True		N/A	N/A	8551319	N/A	Pass	N/A	N/A	N/A	C17H34O2	N/A	N/A	N/A		N/A	INF	N/A	N/A	N/A	83001871.94		0	Method	False
C17:0 (1)	9.62	Target Compound	Processed	BS06-D4_QC_3	9.62	1.3460 (ppm)	83280492	N/A	0	N/A	N/A	QC	27	Unknown		T1	0.00	M-H	N/A		269.249	1	269.249	True		N/A	N/A	8498236	N/A	Pass	N/A	N/A	N/A	C17H34O2	N/A	N/A	N/A		N/A	337954	N/A	N/A	N/A	83001871.94		0	Method	False
C17:0 (1)	9.62	Target Compound	Processed	BS06-D4_QC_4	9.64	1.4593 (ppm)	84726477	N/A	0	N/A	N/A	QC	28	Unknown		T1	0.02	M-H	N/A		269.249	1	269.249	True		N/A	N/A	8781969	N/A	Pass	N/A	N/A	N/A	C17H34O2	N/A	N/A	N/A		N/A	INF	N/A	N/A	N/A	83001871.94		0	Method	False
C17:0 (1)	9.62	Target Compound	Processed	BS06-D4_Std_1	9.58	1.1193 (ppm)	6739566	N/A	0	N/A	N/A	STD	29	Unknown		T1	-0.04	M-H	N/A		269.249	1	269.249	True		N/A	N/A	560979	N/A	Pass	N/A	N/A	N/A	C17H34O2	N/A	N/A	N/A		N/A	436.78	N/A	N/A	N/A	8763316.20		0	Method	False
C17:0 (1)	9.62	Target Compound	Processed	BS06-D4_Std_2	9.57	1.0059 (ppm)	8627779	N/A	0	N/A	N/A	STD	30	Unknown		T1	-0.05	M-H	N/A		269.249	1	269.249	True		N/A	N/A	745588	N/A	Pass	N/A	N/A	N/A	C17H34O2	N/A	N/A	N/A		N/A	565.03	N/A	N/A	N/A	8763316.20		0	Method	False
C17:0 (1)	9.62	Target Compound	Processed	BS06-D4_Std_3	9.59	1.0059 (ppm)	10922604	N/A	0	N/A	N/A	STD	31	Unknown		T1	-0.03	M-H	N/A		269.249	1	269.249	True		N/A	N/A	991681	N/A	Pass	N/A	N/A	N/A	C17H34O2	N/A	N/A	N/A		N/A	289.03	N/A	N/A	N/A	8763316.20		0	Method	False
C17:0 (2)	9.85	Target Compound	Processed	BS06-D4_A_SDS100_1	9.85	.8926 (ppm)	81256721	N/A	0	N/A	N/A	Sample	1	Unknown		T1	0.00	M-H	N/A		269.249	1	269.249	True		N/A	N/A	11121868	N/A	Pass	N/A	N/A	N/A	C17H34O2	N/A	N/A	N/A		N/A	INF	N/A	N/A	N/A	68335638.68		0	Method	False
C17:0 (2)	9.85	Target Compound	Processed	BS06-D4_A_SDS100_2	9.86	1.4593 (ppm)	76561473	N/A	0	N/A	N/A	Sample	2	Unknown		T1	0.01	M-H	N/A		269.249	1	269.249	True		N/A	N/A	10306455	N/A	Pass	N/A	N/A	N/A	C17H34O2	N/A	N/A	N/A		N/A	199986	N/A	N/A	N/A	68335638.68		0	Method	False
C17:0 (2)	9.85	Target Compound	Processed	BS06-D4_A-S_SDS100_1	9.85	1.1193 (ppm)	78163815	N/A	0	N/A	N/A	Sample	3	Unknown		T1	0.00	M-H	N/A		269.249	1	269.249	True		N/A	N/A	10507803	N/A	Pass	N/A	N/A	N/A	C17H34O2	N/A	N/A	N/A		N/A	INF	N/A	N/A	N/A	68335638.68		0	Method	False
C17:0 (2)	9.85	Target Compound	Processed	BS06-D4_A-S_SDS100_2	9.85	1.2326 (ppm)	72349913	N/A	0	N/A	N/A	Sample	4	Unknown		T1	0.00	M-H	N/A		269.249	1	269.249	True		N/A	N/A	9729898	N/A	Pass	N/A	N/A	N/A	C17H34O2	N/A	N/A	N/A		N/A	INF	N/A	N/A	N/A	68335638.68		0	Method	False
C17:0 (2)	9.85	Target Compound	Processed	BS06-D4_B_SDS400_1	9.85	1.0059 (ppm)	46839055	N/A	0	N/A	N/A	Sample	5	Unknown		T1	0.00	M-H	N/A		269.249	1	269.249	True		N/A	N/A	6237741	N/A	Pass	N/A	N/A	N/A	C17H34O2	N/A	N/A	N/A		N/A	11503.6	N/A	N/A	N/A	68335638.68		0	Method	False
C17:0 (2)	9.85	Target Compound	Processed	BS06-D4_B_SDS400_2	9.86	1.1193 (ppm)	47197235	N/A	0	N/A	N/A	Sample	6	Unknown		T1	0.01	M-H	N/A		269.249	1	269.249	True		N/A	N/A	6362167	N/A	Pass	N/A	N/A	N/A	C17H34O2	N/A	N/A	N/A		N/A	3938.69	N/A	N/A	N/A	68335638.68		0	Method	False
C17:0 (2)	9.85	Target Compound	Processed	BS06-D4_B-S_SDS400_1	9.86	1.2326 (ppm)	39986964	N/A	0	N/A	N/A	Sample	7	Unknown		T1	0.01	M-H	N/A		269.249	1	269.249	True		N/A	N/A	5330954	N/A	Pass	N/A	N/A	N/A	C17H34O2	N/A	N/A	N/A		N/A	6152.91	N/A	N/A	N/A	68335638.68		0	Method	False
C17:0 (2)	9.85	Target Compound	Processed	BS06-D4_B-S_SDS400_2	9.87	1.3460 (ppm)	41802412	N/A	0	N/A	N/A	Sample	8	Unknown		T1	0.02	M-H	N/A		269.249	1	269.249	True		N/A	N/A	5460713	N/A	Pass	N/A	N/A	N/A	C17H34O2	N/A	N/A	N/A		N/A	7488.65	N/A	N/A	N/A	68335638.68		0	Method	False
C17:0 (2)	9.85	Target Compound	Processed	BS06-D4_C_Artemia_1	9.86	1.2326 (ppm)	119163974	N/A	0	N/A	N/A	Sample	9	Unknown		T1	0.01	M-H	N/A		269.249	1	269.249	True		N/A	N/A	16180642	N/A	Pass	N/A	N/A	N/A	C17H34O2	N/A	N/A	N/A		N/A	INF	N/A	N/A	N/A	68335638.68		0	Method	False
C17:0 (2)	9.85	Target Compound	Processed	BS06-D4_C_Artemia_2	9.88	1.1193 (ppm)	100500436	N/A	0	N/A	N/A	Sample	10	Unknown		T1	0.03	M-H	N/A		269.249	1	269.249	True		N/A	N/A	13240853	N/A	Pass	N/A	N/A	N/A	C17H34O2	N/A	N/A	N/A		N/A	472082	N/A	N/A	N/A	68335638.68		0	Method	False
C17:0 (2)	9.85	Target Compound	Processed	BS06-D4_C-S_Artemia_1	9.87	1.1193 (ppm)	122409802	N/A	0	N/A	N/A	Sample	11	Unknown		T1	0.02	M-H	N/A		269.249	1	269.249	True		N/A	N/A	16312882	N/A	Pass	N/A	N/A	N/A	C17H34O2	N/A	N/A	N/A		N/A	7649.97	N/A	N/A	N/A	68335638.68		0	Method	False
C17:0 (2)	9.85	Target Compound	Processed	BS06-D4_C-S_Artemia_2	9.87	1.2326 (ppm)	88019518	N/A	0	N/A	N/A	Sample	12	Unknown		T1	0.02	M-H	N/A		269.249	1	269.249	True		N/A	N/A	11737575	N/A	Pass	N/A	N/A	N/A	C17H34O2	N/A	N/A	N/A		N/A	6747.52	N/A	N/A	N/A	68335638.68		0	Method	False
C17:0 (2)	9.85	Target Compound	Processed	BS06-D4_D_Rotifers_1	9.86	3.1595 (ppm)	91563264	N/A	0	N/A	N/A	Sample	13	Unknown		T1	0.01	M-H	N/A		269.249	1	269.25	True		N/A	N/A	13039086	N/A	Pass	N/A	N/A	N/A	C17H34O2	N/A	N/A	N/A		N/A	INF	N/A	N/A	N/A	68335638.68		0	Method	False
C17:0 (2)	9.85	Target Compound	Processed	BS06-D4_D_Rotifers_2	9.86	1.6860 (ppm)	88866914	N/A	0	N/A	N/A	Sample	14	Unknown		T1	0.01	M-H	N/A		269.249	1	269.249	True		N/A	N/A	11851581	N/A	Pass	N/A	N/A	N/A	C17H34O2	N/A	N/A	N/A		N/A	INF	N/A	N/A	N/A	68335638.68		0	Method	False
C17:0 (2)	9.85	Target Compound	Processed	BS06-D4_D-S_Rotifers_1	9.86	1.3460 (ppm)	96360843	N/A	0	N/A	N/A	Sample	15	Unknown		T1	0.01	M-H	N/A		269.249	1	269.249	True		N/A	N/A	12119305	N/A	Pass	N/A	N/A	N/A	C17H34O2	N/A	N/A	N/A		N/A	INF	N/A	N/A	N/A	68335638.68		0	Method	False
C17:0 (2)	9.85	Target Compound	Processed	BS06-D4_D-S_Rotifers_2	9.87	1.1193 (ppm)	79699773	N/A	0	N/A	N/A	Sample	16	Unknown		T1	0.02	M-H	N/A		269.249	1	269.249	True		N/A	N/A	10537325	N/A	Pass	N/A	N/A	N/A	C17H34O2	N/A	N/A	N/A		N/A	INF	N/A	N/A	N/A	68335638.68		0	Method	False
C17:0 (2)	9.85	Target Compound	Processed	BS06-D4_E_Algea_1	9.87	1.1193 (ppm)	25193614	N/A	0	N/A	N/A	Sample	17	Unknown		T1	0.02	M-H	N/A		269.249	1	269.249	True		N/A	N/A	3112355	N/A	Pass	N/A	N/A	N/A	C17H34O2	N/A	N/A	N/A		N/A	5229.7	N/A	N/A	N/A	68335638.68		0	Method	False
C17:0 (2)	9.85	Target Compound	Processed	BS06-D4_E_Algea_2	9.87	1.4593 (ppm)	25410746	N/A	0	N/A	N/A	Sample	18	Unknown		T1	0.02	M-H	N/A		269.249	1	269.249	True		N/A	N/A	2926799	N/A	Pass	N/A	N/A	N/A	C17H34O2	N/A	N/A	N/A		N/A	3241.49	N/A	N/A	N/A	68335638.68		0	Method	False
C17:0 (2)	9.85	Target Compound	Processed	BS06-D4_EB_1	9.88	1.2326 (ppm)	933104	N/A	0	N/A	N/A	EB	19	Unknown		T1	0.03	M-H	N/A		269.249	1	269.249	True		N/A	N/A	145671	N/A	Pass	N/A	N/A	N/A	C17H34O2	N/A	N/A	N/A		N/A	15.98	N/A	N/A	N/A	970248.63		0	Method	False
C17:0 (2)	9.85	Target Compound	Processed	BS06-D4_EB_2	9.86	1.2326 (ppm)	1404448	N/A	0	N/A	N/A	EB	20	Unknown		T1	0.01	M-H	N/A		269.249	1	269.249	True		N/A	N/A	105382	N/A	Pass	N/A	N/A	N/A	C17H34O2	N/A	N/A	N/A		N/A	10.17	N/A	N/A	N/A	970248.63		0	Method	False
C17:0 (2)	9.85	Target Compound	Processed	BS06-D4_EB-S_1	9.85	1.3460 (ppm)	829417	N/A	0	N/A	N/A	EB	21	Unknown		T1	0.00	M-H	N/A		269.249	1	269.249	True		N/A	N/A	133436	N/A	Pass	N/A	N/A	N/A	C17H34O2	N/A	N/A	N/A		N/A	15.12	N/A	N/A	N/A	970248.63		0	Method	False
C17:0 (2)	9.85	Target Compound	Processed	BS06-D4_EB-S_2	9.86	1.5727 (ppm)	714026	N/A	0	N/A	N/A	EB	22	Unknown		T1	0.01	M-H	N/A		269.249	1	269.249	True		N/A	N/A	121799	N/A	Pass	N/A	N/A	N/A	C17H34O2	N/A	N/A	N/A		N/A	11.51	N/A	N/A	N/A	970248.63		0	Method	False
C17:0 (2)	9.85	Target Compound	Processed	BS06-D4_E-S_Algea_1	9.87	1.4593 (ppm)	24978903	N/A	0	N/A	N/A	Sample	23	Unknown		T1	0.02	M-H	N/A		269.249	1	269.249	True		N/A	N/A	2910003	N/A	Pass	N/A	N/A	N/A	C17H34O2	N/A	N/A	N/A		N/A	2381.18	N/A	N/A	N/A	68335638.68		0	Method	False
C17:0 (2)	9.85	Target Compound	Processed	BS06-D4_E-S_Algea_2	9.87	1.2326 (ppm)	20387401	N/A	0	N/A	N/A	Sample	24	Unknown		T1	0.02	M-H	N/A		269.249	1	269.249	True		N/A	N/A	2544818	N/A	Pass	N/A	N/A	N/A	C17H34O2	N/A	N/A	N/A		N/A	2534.74	N/A	N/A	N/A	68335638.68		0	Method	False
C17:0 (2)	9.85	Target Compound	Processed	BS06-D4_QC_1	9.86	1.1193 (ppm)	69416087	N/A	0	N/A	N/A	QC	25	Unknown		T1	0.01	M-H	N/A		269.249	1	269.249	True		N/A	N/A	9254153	N/A	Pass	N/A	N/A	N/A	C17H34O2	N/A	N/A	N/A		N/A	11170.1	N/A	N/A	N/A	70227346.98		0	Method	False
C17:0 (2)	9.85	Target Compound	Processed	BS06-D4_QC_2	9.87	1.1193 (ppm)	70941680	N/A	0	N/A	N/A	QC	26	Unknown		T1	0.02	M-H	N/A		269.249	1	269.249	True		N/A	N/A	9606409	N/A	Pass	N/A	N/A	N/A	C17H34O2	N/A	N/A	N/A		N/A	INF	N/A	N/A	N/A	70227346.98		0	Method	False
C17:0 (2)	9.85	Target Compound	Processed	BS06-D4_QC_3	9.87	1.1193 (ppm)	68984617	N/A	0	N/A	N/A	QC	27	Unknown		T1	0.02	M-H	N/A		269.249	1	269.249	True		N/A	N/A	9233055	N/A	Pass	N/A	N/A	N/A	C17H34O2	N/A	N/A	N/A		N/A	367176	N/A	N/A	N/A	70227346.98		0	Method	False
C17:0 (2)	9.85	Target Compound	Processed	BS06-D4_QC_4	9.87	1.4593 (ppm)	71567004	N/A	0	N/A	N/A	QC	28	Unknown		T1	0.02	M-H	N/A		269.249	1	269.249	True		N/A	N/A	9233812	N/A	Pass	N/A	N/A	N/A	C17H34O2	N/A	N/A	N/A		N/A	INF	N/A	N/A	N/A	70227346.98		0	Method	False
C17:0 (2)	9.85	Target Compound	Processed	BS06-D4_Std_1	9.87	.8926 (ppm)	19711761	N/A	0	N/A	N/A	STD	29	Unknown		T1	0.02	M-H	N/A		269.249	1	269.249	True		N/A	N/A	2522981	N/A	Pass	N/A	N/A	N/A	C17H34O2	N/A	N/A	N/A		N/A	1964.39	N/A	N/A	N/A	27361137.34		0	Method	False
C17:0 (2)	9.85	Target Compound	Processed	BS06-D4_Std_2	9.87	1.3460 (ppm)	26453216	N/A	0	N/A	N/A	STD	30	Unknown		T1	0.02	M-H	N/A		269.249	1	269.249	True		N/A	N/A	3266105	N/A	Pass	N/A	N/A	N/A	C17H34O2	N/A	N/A	N/A		N/A	2475.16	N/A	N/A	N/A	27361137.34		0	Method	False
C17:0 (2)	9.85	Target Compound	Processed	BS06-D4_Std_3	9.87	1.2326 (ppm)	35918436	N/A	0	N/A	N/A	STD	31	Unknown		T1	0.02	M-H	N/A		269.249	1	269.249	True		N/A	N/A	4359142	N/A	Pass	N/A	N/A	N/A	C17H34O2	N/A	N/A	N/A		N/A	1270.51	N/A	N/A	N/A	27361137.34		0	Method	False
C17:1	8.47	Target Compound	Processed	BS06-D4_A_SDS100_1	8.49	.9929 (ppm)	102422647	N/A	0	N/A	N/A	Sample	1	Unknown		T1	0.02	M-H	N/A		267.233	1	267.233	True		N/A	N/A	9736167	N/A	Pass	N/A	N/A	N/A	C17H32O2	N/A	N/A	N/A		N/A	INF	N/A	N/A	N/A	88633819.43		0	Method	False
C17:1	8.47	Target Compound	Processed	BS06-D4_A_SDS100_2	8.51	1.2213 (ppm)	100953337	N/A	0	N/A	N/A	Sample	2	Unknown		T1	0.04	M-H	N/A		267.233	1	267.233	True		N/A	N/A	9706916	N/A	Pass	N/A	N/A	N/A	C17H32O2	N/A	N/A	N/A		N/A	INF	N/A	N/A	N/A	88633819.43		0	Method	False
C17:1	8.47	Target Compound	Processed	BS06-D4_A-S_SDS100_1	8.49	.8787 (ppm)	107708402	N/A	0	N/A	N/A	Sample	3	Unknown		T1	0.02	M-H	N/A		267.233	1	267.233	True		N/A	N/A	10186372	N/A	Pass	N/A	N/A	N/A	C17H32O2	N/A	N/A	N/A		N/A	INF	N/A	N/A	N/A	88633819.43		0	Method	False
C17:1	8.47	Target Compound	Processed	BS06-D4_A-S_SDS100_2	8.5	1.3355 (ppm)	97327602	N/A	0	N/A	N/A	Sample	4	Unknown		T1	0.03	M-H	N/A		267.233	1	267.233	True		N/A	N/A	9318868	N/A	Pass	N/A	N/A	N/A	C17H32O2	N/A	N/A	N/A		N/A	66349.7	N/A	N/A	N/A	88633819.43		0	Method	False
C17:1	8.47	Target Compound	Processed	BS06-D4_B_SDS400_1	8.49	.8787 (ppm)	76142597	N/A	0	N/A	N/A	Sample	5	Unknown		T1	0.02	M-H	N/A		267.233	1	267.233	True		N/A	N/A	7461285	N/A	Pass	N/A	N/A	N/A	C17H32O2	N/A	N/A	N/A		N/A	INF	N/A	N/A	N/A	88633819.43		0	Method	False
C17:1	8.47	Target Compound	Processed	BS06-D4_B_SDS400_2	8.49	1.3355 (ppm)	77823889	N/A	0	N/A	N/A	Sample	6	Unknown		T1	0.02	M-H	N/A		267.233	1	267.233	True		N/A	N/A	7583911	N/A	Pass	N/A	N/A	N/A	C17H32O2	N/A	N/A	N/A		N/A	13066.7	N/A	N/A	N/A	88633819.43		0	Method	False
C17:1	8.47	Target Compound	Processed	BS06-D4_B-S_SDS400_1	8.49	1.2213 (ppm)	67908713	N/A	0	N/A	N/A	Sample	7	Unknown		T1	0.02	M-H	N/A		267.233	1	267.233	True		N/A	N/A	6471501	N/A	Pass	N/A	N/A	N/A	C17H32O2	N/A	N/A	N/A		N/A	17774.7	N/A	N/A	N/A	88633819.43		0	Method	False
C17:1	8.47	Target Compound	Processed	BS06-D4_B-S_SDS400_2	8.5	1.4497 (ppm)	68515590	N/A	0	N/A	N/A	Sample	8	Unknown		T1	0.03	M-H	N/A		267.233	1	267.233	True		N/A	N/A	6671699	N/A	Pass	N/A	N/A	N/A	C17H32O2	N/A	N/A	N/A		N/A	7162.67	N/A	N/A	N/A	88633819.43		0	Method	False
C17:1	8.47	Target Compound	Processed	BS06-D4_C_Artemia_1	8.49	1.2213 (ppm)	152664173	N/A	0	N/A	N/A	Sample	9	Unknown		T1	0.02	M-H	N/A		267.233	1	267.233	True		N/A	N/A	18224417	N/A	Pass	N/A	N/A	N/A	C17H32O2	N/A	N/A	N/A		N/A	INF	N/A	N/A	N/A	88633819.43		0	Method	False
C17:1	8.47	Target Compound	Processed	BS06-D4_C_Artemia_2	8.5	1.2213 (ppm)	130215956	N/A	0	N/A	N/A	Sample	10	Unknown		T1	0.03	M-H	N/A		267.233	1	267.233	True		N/A	N/A	16048627	N/A	Pass	N/A	N/A	N/A	C17H32O2	N/A	N/A	N/A		N/A	20108.6	N/A	N/A	N/A	88633819.43		0	Method	False
C17:1	8.47	Target Compound	Processed	BS06-D4_C-S_Artemia_1	8.5	1.1071 (ppm)	158741739	N/A	0	N/A	N/A	Sample	11	Unknown		T1	0.03	M-H	N/A		267.233	1	267.233	True		N/A	N/A	18185539	N/A	Pass	N/A	N/A	N/A	C17H32O2	N/A	N/A	N/A		N/A	55237.6	N/A	N/A	N/A	88633819.43		0	Method	False
C17:1	8.47	Target Compound	Processed	BS06-D4_C-S_Artemia_2	8.5	1.2213 (ppm)	117834002	N/A	0	N/A	N/A	Sample	12	Unknown		T1	0.03	M-H	N/A		267.233	1	267.233	True		N/A	N/A	13427009	N/A	Pass	N/A	N/A	N/A	C17H32O2	N/A	N/A	N/A		N/A	12808.8	N/A	N/A	N/A	88633819.43		0	Method	False
C17:1	8.47	Target Compound	Processed	BS06-D4_D_Rotifers_1	8.49	.9929 (ppm)	94777529	N/A	0	N/A	N/A	Sample	13	Unknown		T1	0.02	M-H	N/A		267.233	1	267.233	True		N/A	N/A	10940753	N/A	Pass	N/A	N/A	N/A	C17H32O2	N/A	N/A	N/A		N/A	36333.3	N/A	N/A	N/A	88633819.43		0	Method	False
C17:1	8.47	Target Compound	Processed	BS06-D4_D_Rotifers_2	8.5	1.5639 (ppm)	96171827	N/A	0	N/A	N/A	Sample	14	Unknown		T1	0.03	M-H	N/A		267.233	1	267.233	True		N/A	N/A	11100844	N/A	Pass	N/A	N/A	N/A	C17H32O2	N/A	N/A	N/A		N/A	7644.12	N/A	N/A	N/A	88633819.43		0	Method	False
C17:1	8.47	Target Compound	Processed	BS06-D4_D-S_Rotifers_1	8.51	1.2213 (ppm)	95400308	N/A	0	N/A	N/A	Sample	15	Unknown		T1	0.04	M-H	N/A		267.233	1	267.233	True		N/A	N/A	11208446	N/A	Pass	N/A	N/A	N/A	C17H32O2	N/A	N/A	N/A		N/A	9891.98	N/A	N/A	N/A	88633819.43		0	Method	False
C17:1	8.47	Target Compound	Processed	BS06-D4_D-S_Rotifers_2	8.5	1.1071 (ppm)	87190610	N/A	0	N/A	N/A	Sample	16	Unknown		T1	0.03	M-H	N/A		267.233	1	267.233	True		N/A	N/A	10156094	N/A	Pass	N/A	N/A	N/A	C17H32O2	N/A	N/A	N/A		N/A	7507.52	N/A	N/A	N/A	88633819.43		0	Method	False
C17:1	8.47	Target Compound	Processed	BS06-D4_E_Algea_1	8.51	1.2213 (ppm)	37436741	N/A	0	N/A	N/A	Sample	17	Unknown		T1	0.04	M-H	N/A		267.233	1	267.233	True		N/A	N/A	4872399	N/A	Pass	N/A	N/A	N/A	C17H32O2	N/A	N/A	N/A		N/A	57190.5	N/A	N/A	N/A	88633819.43		0	Method	False
C17:1	8.47	Target Compound	Processed	BS06-D4_E_Algea_2	8.51	1.2213 (ppm)	35927736	N/A	0	N/A	N/A	Sample	18	Unknown		T1	0.04	M-H	N/A		267.233	1	267.233	True		N/A	N/A	4671389	N/A	Pass	N/A	N/A	N/A	C17H32O2	N/A	N/A	N/A		N/A	5415.04	N/A	N/A	N/A	88633819.43		0	Method	False
C17:1	8.47	Target Compound	Processed	BS06-D4_EB_1	8.41	.8787 (ppm)	20311	N/A	0	N/A	N/A	EB	19	Unknown		T1	-0.06	M-H	N/A		267.233	1	267.233	True		N/A	N/A	11832	N/A	Pass	N/A	N/A	N/A	C17H32O2	N/A	N/A	N/A		N/A	INF	N/A	N/A	N/A	37688.70		0	Method	False
C17:1	8.47	Target Compound	Processed	BS06-D4_EB_2	8.5	.8787 (ppm)	53016	N/A	0	N/A	N/A	EB	20	Unknown		T1	0.03	M-H	N/A		267.233	1	267.233	True		N/A	N/A	9699	N/A	Pass	N/A	N/A	N/A	C17H32O2	N/A	N/A	N/A		N/A	10.94	N/A	N/A	N/A	37688.70		0	Method	False
C17:1	8.47	Target Compound	Processed	BS06-D4_EB-S_1	8.44	1.5639 (ppm)	15093	N/A	0	N/A	N/A	EB	21	Unknown		T1	-0.03	M-H	N/A		267.233	1	267.233	True		N/A	N/A	9399	N/A	Pass	N/A	N/A	N/A	C17H32O2	N/A	N/A	N/A		N/A	13.83	N/A	N/A	N/A	37688.70		0	Method	False
C17:1	8.47	Target Compound	Processed	BS06-D4_EB-S_2	8.53	1.2213 (ppm)	62336	N/A	0	N/A	N/A	EB	22	Unknown		T1	0.06	M-H	N/A		267.233	1	267.233	True		N/A	N/A	17419	N/A	Pass	N/A	N/A	N/A	C17H32O2	N/A	N/A	N/A		N/A	15.66	N/A	N/A	N/A	37688.70		0	Method	False
C17:1	8.47	Target Compound	Processed	BS06-D4_E-S_Algea_1	8.51	1.1071 (ppm)	35604513	N/A	0	N/A	N/A	Sample	23	Unknown		T1	0.04	M-H	N/A		267.233	1	267.233	True		N/A	N/A	4545362	N/A	Pass	N/A	N/A	N/A	C17H32O2	N/A	N/A	N/A		N/A	7526.51	N/A	N/A	N/A	88633819.43		0	Method	False
C17:1	8.47	Target Compound	Processed	BS06-D4_E-S_Algea_2	8.51	1.1071 (ppm)	31908480	N/A	0	N/A	N/A	Sample	24	Unknown		T1	0.04	M-H	N/A		267.233	1	267.233	True		N/A	N/A	4100629	N/A	Pass	N/A	N/A	N/A	C17H32O2	N/A	N/A	N/A		N/A	3742.1	N/A	N/A	N/A	88633819.43		0	Method	False
C17:1	8.47	Target Compound	Processed	BS06-D4_QC_1	8.49	.9929 (ppm)	97002683	N/A	0	N/A	N/A	QC	25	Unknown		T1	0.02	M-H	N/A		267.233	1	267.233	True		N/A	N/A	10388270	N/A	Pass	N/A	N/A	N/A	C17H32O2	N/A	N/A	N/A		N/A	INF	N/A	N/A	N/A	100031447.30		0	Method	False
C17:1	8.47	Target Compound	Processed	BS06-D4_QC_2	8.48	1.2213 (ppm)	99725228	N/A	0	N/A	N/A	QC	26	Unknown		T1	0.01	M-H	N/A		267.233	1	267.233	True		N/A	N/A	10769281	N/A	Pass	N/A	N/A	N/A	C17H32O2	N/A	N/A	N/A		N/A	INF	N/A	N/A	N/A	100031447.30		0	Method	False
C17:1	8.47	Target Compound	Processed	BS06-D4_QC_3	8.51	1.2213 (ppm)	100931839	N/A	0	N/A	N/A	QC	27	Unknown		T1	0.04	M-H	N/A		267.233	1	267.233	True		N/A	N/A	10708614	N/A	Pass	N/A	N/A	N/A	C17H32O2	N/A	N/A	N/A		N/A	INF	N/A	N/A	N/A	100031447.30		0	Method	False
C17:1	8.47	Target Compound	Processed	BS06-D4_QC_4	8.51	1.3355 (ppm)	102466039	N/A	0	N/A	N/A	QC	28	Unknown		T1	0.04	M-H	N/A		267.233	1	267.233	True		N/A	N/A	10929104	N/A	Pass	N/A	N/A	N/A	C17H32O2	N/A	N/A	N/A		N/A	86716.8	N/A	N/A	N/A	100031447.30		0	Method	False
C17:1	8.47	Target Compound	Processed	BS06-D4_Std_1	8.52	1.1071 (ppm)	1186164	N/A	0	N/A	N/A	STD	29	Unknown		T1	0.05	M-H	N/A		267.233	1	267.233	True		N/A	N/A	118170	N/A	Pass	N/A	N/A	N/A	C17H32O2	N/A	N/A	N/A		N/A	INF	N/A	N/A	N/A	1586805.35		0	Method	False
C17:1	8.47	Target Compound	Processed	BS06-D4_Std_2	8.51	1.1071 (ppm)	1488343	N/A	0	N/A	N/A	STD	30	Unknown		T1	0.04	M-H	N/A		267.233	1	267.233	True		N/A	N/A	158009	N/A	Pass	N/A	N/A	N/A	C17H32O2	N/A	N/A	N/A		N/A	INF	N/A	N/A	N/A	1586805.35		0	Method	False
C17:1	8.47	Target Compound	Processed	BS06-D4_Std_3	8.53	1.4497 (ppm)	2085910	N/A	0	N/A	N/A	STD	31	Unknown		T1	0.06	M-H	N/A		267.233	1	267.233	True		N/A	N/A	220460	N/A	Pass	N/A	N/A	N/A	C17H32O2	N/A	N/A	N/A		N/A	INF	N/A	N/A	N/A	1586805.35		0	Method	False
C18:0	10.53	Target Compound	Processed	BS06-D4_A_SDS100_1	10.54	.6524 (ppm)	846713874	N/A	0	N/A	N/A	Sample	1	Unknown		T1	0.01	M-H	N/A		283.264	1	283.264	True		N/A	N/A	111169015	N/A	Pass	N/A	N/A	N/A	C18H36O2	N/A	N/A	N/A		N/A	7817.09	N/A	N/A	N/A	757468316.44		0	Method	False
C18:0	10.53	Target Compound	Processed	BS06-D4_A_SDS100_2	10.53	1.1911 (ppm)	833543019	N/A	0	N/A	N/A	Sample	2	Unknown		T1	0.00	M-H	N/A		283.264	1	283.265	True		N/A	N/A	110353960	N/A	Pass	N/A	N/A	N/A	C18H36O2	N/A	N/A	N/A		N/A	INF	N/A	N/A	N/A	757468316.44		0	Method	False
C18:0	10.53	Target Compound	Processed	BS06-D4_A-S_SDS100_1	10.54	.8679 (ppm)	900182713	N/A	0	N/A	N/A	Sample	3	Unknown		T1	0.01	M-H	N/A		283.264	1	283.264	True		N/A	N/A	120469592	N/A	Pass	N/A	N/A	N/A	C18H36O2	N/A	N/A	N/A		N/A	INF	N/A	N/A	N/A	757468316.44		0	Method	False
C18:0	10.53	Target Compound	Processed	BS06-D4_A-S_SDS100_2	10.54	1.0834 (ppm)	908670147	N/A	0	N/A	N/A	Sample	4	Unknown		T1	0.01	M-H	N/A		283.264	1	283.265	True		N/A	N/A	120871055	N/A	Pass	N/A	N/A	N/A	C18H36O2	N/A	N/A	N/A		N/A	INF	N/A	N/A	N/A	757468316.44		0	Method	False
C18:0	10.53	Target Compound	Processed	BS06-D4_B_SDS400_1	10.55	.7602 (ppm)	594509283	N/A	0	N/A	N/A	Sample	5	Unknown		T1	0.02	M-H	N/A		283.264	1	283.264	True		N/A	N/A	79961222	N/A	Pass	N/A	N/A	N/A	C18H36O2	N/A	N/A	N/A		N/A	INF	N/A	N/A	N/A	757468316.44		0	Method	False
C18:0	10.53	Target Compound	Processed	BS06-D4_B_SDS400_2	10.54	.8679 (ppm)	604636339	N/A	0	N/A	N/A	Sample	6	Unknown		T1	0.01	M-H	N/A		283.264	1	283.264	True		N/A	N/A	82198669	N/A	Pass	N/A	N/A	N/A	C18H36O2	N/A	N/A	N/A		N/A	INF	N/A	N/A	N/A	757468316.44		0	Method	False
C18:0	10.53	Target Compound	Processed	BS06-D4_B-S_SDS400_1	10.53	.8679 (ppm)	603513722	N/A	0	N/A	N/A	Sample	7	Unknown		T1	0.00	M-H	N/A		283.264	1	283.264	True		N/A	N/A	79446673	N/A	Pass	N/A	N/A	N/A	C18H36O2	N/A	N/A	N/A		N/A	INF	N/A	N/A	N/A	757468316.44		0	Method	False
C18:0	10.53	Target Compound	Processed	BS06-D4_B-S_SDS400_2	10.54	.8679 (ppm)	670035028	N/A	0	N/A	N/A	Sample	8	Unknown		T1	0.01	M-H	N/A		283.264	1	283.264	True		N/A	N/A	90141300	N/A	Pass	N/A	N/A	N/A	C18H36O2	N/A	N/A	N/A		N/A	INF	N/A	N/A	N/A	757468316.44		0	Method	False
C18:0	10.53	Target Compound	Processed	BS06-D4_C_Artemia_1	10.54	.7602 (ppm)	993983509	N/A	0	N/A	N/A	Sample	9	Unknown		T1	0.01	M-H	N/A		283.264	1	283.264	True		N/A	N/A	135696783	N/A	Pass	N/A	N/A	N/A	C18H36O2	N/A	N/A	N/A		N/A	INF	N/A	N/A	N/A	757468316.44		0	Method	False
C18:0	10.53	Target Compound	Processed	BS06-D4_C_Artemia_2	10.54	1.0834 (ppm)	862632300	N/A	0	N/A	N/A	Sample	10	Unknown		T1	0.01	M-H	N/A		283.264	1	283.265	True		N/A	N/A	116116942	N/A	Pass	N/A	N/A	N/A	C18H36O2	N/A	N/A	N/A		N/A	INF	N/A	N/A	N/A	757468316.44		0	Method	False
C18:0	10.53	Target Compound	Processed	BS06-D4_C-S_Artemia_1	10.54	.8679 (ppm)	1134958605	N/A	0	N/A	N/A	Sample	11	Unknown		T1	0.01	M-H	N/A		283.264	1	283.264	True		N/A	N/A	155159319	N/A	Pass	N/A	N/A	N/A	C18H36O2	N/A	N/A	N/A		N/A	INF	N/A	N/A	N/A	757468316.44		0	Method	False
C18:0	10.53	Target Compound	Processed	BS06-D4_C-S_Artemia_2	10.53	1.0834 (ppm)	1004106056	N/A	0	N/A	N/A	Sample	12	Unknown		T1	0.00	M-H	N/A		283.264	1	283.265	True		N/A	N/A	140298665	N/A	Pass	N/A	N/A	N/A	C18H36O2	N/A	N/A	N/A		N/A	INF	N/A	N/A	N/A	757468316.44		0	Method	False
C18:0	10.53	Target Compound	Processed	BS06-D4_D_Rotifers_1	10.53	.8679 (ppm)	1005020453	N/A	0	N/A	N/A	Sample	13	Unknown		T1	0.00	M-H	N/A		283.264	1	283.264	True		N/A	N/A	132798520	N/A	Pass	N/A	N/A	N/A	C18H36O2	N/A	N/A	N/A		N/A	89015	N/A	N/A	N/A	757468316.44		0	Method	False
C18:0	10.53	Target Compound	Processed	BS06-D4_D_Rotifers_2	10.54	1.2989 (ppm)	988023311	N/A	0	N/A	N/A	Sample	14	Unknown		T1	0.01	M-H	N/A		283.264	1	283.265	True		N/A	N/A	129690036	N/A	Pass	N/A	N/A	N/A	C18H36O2	N/A	N/A	N/A		N/A	INF	N/A	N/A	N/A	757468316.44		0	Method	False
C18:0	10.53	Target Compound	Processed	BS06-D4_D-S_Rotifers_1	10.54	1.0834 (ppm)	1111001553	N/A	0	N/A	N/A	Sample	15	Unknown		T1	0.01	M-H	N/A		283.264	1	283.265	True		N/A	N/A	150910970	N/A	Pass	N/A	N/A	N/A	C18H36O2	N/A	N/A	N/A		N/A	INF	N/A	N/A	N/A	757468316.44		0	Method	False
C18:0	10.53	Target Compound	Processed	BS06-D4_D-S_Rotifers_2	10.54	.9757 (ppm)	1138671446	N/A	0	N/A	N/A	Sample	16	Unknown		T1	0.01	M-H	N/A		283.264	1	283.264	True		N/A	N/A	151711314	N/A	Pass	N/A	N/A	N/A	C18H36O2	N/A	N/A	N/A		N/A	INF	N/A	N/A	N/A	757468316.44		0	Method	False
C18:0	10.53	Target Compound	Processed	BS06-D4_E_Algea_1	10.55	1.1911 (ppm)	196597027	N/A	0	N/A	N/A	Sample	17	Unknown		T1	0.02	M-H	N/A		283.264	1	283.265	True		N/A	N/A	19122741	N/A	Pass	N/A	N/A	N/A	C18H36O2	N/A	N/A	N/A		N/A	264.12	N/A	N/A	N/A	757468316.44		0	Method	False
C18:0	10.53	Target Compound	Processed	BS06-D4_E_Algea_2	10.54	1.6221 (ppm)	179819250	N/A	0	N/A	N/A	Sample	18	Unknown		T1	0.01	M-H	N/A		283.264	1	283.265	True		N/A	N/A	17180271	N/A	Pass	N/A	N/A	N/A	C18H36O2	N/A	N/A	N/A		N/A	282.82	N/A	N/A	N/A	757468316.44		0	Method	False
C18:0	10.53	Target Compound	Processed	BS06-D4_EB_1	10.53	1.1911 (ppm)	67842185	N/A	0	N/A	N/A	EB	19	Unknown		T1	0.00	M-H	N/A		283.264	1	283.265	True		N/A	N/A	4298448	N/A	Pass	N/A	N/A	N/A	C18H36O2	N/A	N/A	N/A		N/A	255.26	N/A	N/A	N/A	129945709.16		0	Method	False
C18:0	10.53	Target Compound	Processed	BS06-D4_EB_2	10.53	1.4066 (ppm)	75056292	N/A	0	N/A	N/A	EB	20	Unknown		T1	0.00	M-H	N/A		283.264	1	283.265	True		N/A	N/A	4456384	N/A	Pass	N/A	N/A	N/A	C18H36O2	N/A	N/A	N/A		N/A	457.59	N/A	N/A	N/A	129945709.16		0	Method	False
C18:0	10.53	Target Compound	Processed	BS06-D4_EB-S_1	10.54	1.4066 (ppm)	185173388	N/A	0	N/A	N/A	EB	21	Unknown		T1	0.01	M-H	N/A		283.264	1	283.265	True		N/A	N/A	14446828	N/A	Pass	N/A	N/A	N/A	C18H36O2	N/A	N/A	N/A		N/A	1629.22	N/A	N/A	N/A	129945709.16		0	Method	False
C18:0	10.53	Target Compound	Processed	BS06-D4_EB-S_2	10.54	1.6221 (ppm)	191710972	N/A	0	N/A	N/A	EB	22	Unknown		T1	0.01	M-H	N/A		283.264	1	283.265	True		N/A	N/A	16478096	N/A	Pass	N/A	N/A	N/A	C18H36O2	N/A	N/A	N/A		N/A	1289.08	N/A	N/A	N/A	129945709.16		0	Method	False
C18:0	10.53	Target Compound	Processed	BS06-D4_E-S_Algea_1	10.53	1.1911 (ppm)	258277308	N/A	0	N/A	N/A	Sample	23	Unknown		T1	0.00	M-H	N/A		283.264	1	283.265	True		N/A	N/A	29657706	N/A	Pass	N/A	N/A	N/A	C18H36O2	N/A	N/A	N/A		N/A	4748.92	N/A	N/A	N/A	757468316.44		0	Method	False
C18:0	10.53	Target Compound	Processed	BS06-D4_E-S_Algea_2	10.55	1.0834 (ppm)	314471384	N/A	0	N/A	N/A	Sample	24	Unknown		T1	0.02	M-H	N/A		283.264	1	283.265	True		N/A	N/A	36829756	N/A	Pass	N/A	N/A	N/A	C18H36O2	N/A	N/A	N/A		N/A	753.88	N/A	N/A	N/A	757468316.44		0	Method	False
C18:0	10.53	Target Compound	Processed	BS06-D4_QC_1	10.53	.9757 (ppm)	727155662	N/A	0	N/A	N/A	QC	25	Unknown		T1	0.00	M-H	N/A		283.264	1	283.264	True		N/A	N/A	96550188	N/A	Pass	N/A	N/A	N/A	C18H36O2	N/A	N/A	N/A		N/A	INF	N/A	N/A	N/A	733230059.66		0	Method	False
C18:0	10.53	Target Compound	Processed	BS06-D4_QC_2	10.54	.8679 (ppm)	726582703	N/A	0	N/A	N/A	QC	26	Unknown		T1	0.01	M-H	N/A		283.264	1	283.264	True		N/A	N/A	100451895	N/A	Pass	N/A	N/A	N/A	C18H36O2	N/A	N/A	N/A		N/A	INF	N/A	N/A	N/A	733230059.66		0	Method	False
C18:0	10.53	Target Compound	Processed	BS06-D4_QC_3	10.54	1.0834 (ppm)	735331708	N/A	0	N/A	N/A	QC	27	Unknown		T1	0.01	M-H	N/A		283.264	1	283.265	True		N/A	N/A	97949916	N/A	Pass	N/A	N/A	N/A	C18H36O2	N/A	N/A	N/A		N/A	INF	N/A	N/A	N/A	733230059.66		0	Method	False
C18:0	10.53	Target Compound	Processed	BS06-D4_QC_4	10.55	1.2989 (ppm)	743850165	N/A	0	N/A	N/A	QC	28	Unknown		T1	0.02	M-H	N/A		283.264	1	283.265	True		N/A	N/A	95867609	N/A	Pass	N/A	N/A	N/A	C18H36O2	N/A	N/A	N/A		N/A	INF	N/A	N/A	N/A	733230059.66		0	Method	False
C18:0	10.53	Target Compound	Processed	BS06-D4_Std_1	10.54	.6524 (ppm)	1861526038	N/A	0	N/A	N/A	STD	29	Unknown		T1	0.01	M-H	N/A		283.264	1	283.264	True		N/A	N/A	252625232	N/A	Pass	N/A	N/A	N/A	C18H36O2	N/A	N/A	N/A		N/A	28014.6	N/A	N/A	N/A	2423294649.07		0	Method	False
C18:0	10.53	Target Compound	Processed	BS06-D4_Std_2	10.54	.9757 (ppm)	2345968490	N/A	0	N/A	N/A	STD	30	Unknown		T1	0.01	M-H	N/A		283.264	1	283.264	True		N/A	N/A	316319553	N/A	Pass	N/A	N/A	N/A	C18H36O2	N/A	N/A	N/A		N/A	5718.3	N/A	N/A	N/A	2423294649.07		0	Method	False
C18:0	10.53	Target Compound	Processed	BS06-D4_Std_3	10.56	1.0834 (ppm)	3062389419	N/A	0	N/A	N/A	STD	31	Unknown		T1	0.03	M-H	N/A		283.264	1	283.265	True		N/A	N/A	406386786	N/A	Pass	N/A	N/A	N/A	C18H36O2	N/A	N/A	N/A		N/A	INF	N/A	N/A	N/A	2423294649.07		0	Method	False
C18:1	9.31	Target Compound	Processed	BS06-D4_A_SDS100_1	9.33	.5290 (ppm)	3864509672	N/A	0	N/A	N/A	Sample	1	Unknown		T1	0.02	M-H	N/A		281.249	1	281.249	True		N/A	N/A	399598066	N/A	Pass	N/A	N/A	N/A	C18H34O2	N/A	N/A	N/A		N/A	8051.72	N/A	N/A	N/A	3174092771.08		0	Method	False
C18:1	9.31	Target Compound	Processed	BS06-D4_A_SDS100_2	9.33	.8545 (ppm)	3804613095	N/A	0	N/A	N/A	Sample	2	Unknown		T1	0.02	M-H	N/A		281.249	1	281.249	True		N/A	N/A	405187985	N/A	Pass	N/A	N/A	N/A	C18H34O2	N/A	N/A	N/A		N/A	5371.73	N/A	N/A	N/A	3174092771.08		0	Method	False
C18:1	9.31	Target Compound	Processed	BS06-D4_A-S_SDS100_1	9.33	.8545 (ppm)	4024844279	N/A	0	N/A	N/A	Sample	3	Unknown		T1	0.02	M-H	N/A		281.249	1	281.249	True		N/A	N/A	426185416	N/A	Pass	N/A	N/A	N/A	C18H34O2	N/A	N/A	N/A		N/A	6464.51	N/A	N/A	N/A	3174092771.08		0	Method	False
C18:1	9.31	Target Compound	Processed	BS06-D4_A-S_SDS100_2	9.35	.9630 (ppm)	3923021026	N/A	0	N/A	N/A	Sample	4	Unknown		T1	0.04	M-H	N/A		281.249	1	281.249	True		N/A	N/A	406547710	N/A	Pass	N/A	N/A	N/A	C18H34O2	N/A	N/A	N/A		N/A	4702.87	N/A	N/A	N/A	3174092771.08		0	Method	False
C18:1	9.31	Target Compound	Processed	BS06-D4_B_SDS400_1	9.32	.5290 (ppm)	3036910918	N/A	0	N/A	N/A	Sample	5	Unknown		T1	0.01	M-H	N/A		281.249	1	281.249	True		N/A	N/A	328629532	N/A	Pass	N/A	N/A	N/A	C18H34O2	N/A	N/A	N/A		N/A	5558.68	N/A	N/A	N/A	3174092771.08		0	Method	False
C18:1	9.31	Target Compound	Processed	BS06-D4_B_SDS400_2	9.32	.7460 (ppm)	3105837963	N/A	0	N/A	N/A	Sample	6	Unknown		T1	0.01	M-H	N/A		281.249	1	281.249	True		N/A	N/A	329439282	N/A	Pass	N/A	N/A	N/A	C18H34O2	N/A	N/A	N/A		N/A	16069.8	N/A	N/A	N/A	3174092771.08		0	Method	False
C18:1	9.31	Target Compound	Processed	BS06-D4_B-S_SDS400_1	9.34	.8545 (ppm)	2862852525	N/A	0	N/A	N/A	Sample	7	Unknown		T1	0.03	M-H	N/A		281.249	1	281.249	True		N/A	N/A	307351879	N/A	Pass	N/A	N/A	N/A	C18H34O2	N/A	N/A	N/A		N/A	14737.4	N/A	N/A	N/A	3174092771.08		0	Method	False
C18:1	9.31	Target Compound	Processed	BS06-D4_B-S_SDS400_2	9.34	.8545 (ppm)	3056773313	N/A	0	N/A	N/A	Sample	8	Unknown		T1	0.03	M-H	N/A		281.249	1	281.249	True		N/A	N/A	328490873	N/A	Pass	N/A	N/A	N/A	C18H34O2	N/A	N/A	N/A		N/A	16418.6	N/A	N/A	N/A	3174092771.08		0	Method	False
C18:1	9.31	Target Compound	Processed	BS06-D4_C_Artemia_1	9.31	.7460 (ppm)	4912704902	N/A	0	N/A	N/A	Sample	9	Unknown		T1	0.00	M-H	N/A		281.249	1	281.249	True		N/A	N/A	507645531	N/A	Pass	N/A	N/A	N/A	C18H34O2	N/A	N/A	N/A		N/A	30669	N/A	N/A	N/A	3174092771.08		0	Method	False
C18:1	9.31	Target Compound	Processed	BS06-D4_C_Artemia_2	9.31	.6375 (ppm)	4436094210	N/A	0	N/A	N/A	Sample	10	Unknown		T1	0.00	M-H	N/A		281.249	1	281.249	True		N/A	N/A	456167113	N/A	Pass	N/A	N/A	N/A	C18H34O2	N/A	N/A	N/A		N/A	23697	N/A	N/A	N/A	3174092771.08		0	Method	False
C18:1	9.31	Target Compound	Processed	BS06-D4_C-S_Artemia_1	9.33	.6375 (ppm)	5323986288	N/A	0	N/A	N/A	Sample	11	Unknown		T1	0.02	M-H	N/A		281.249	1	281.249	True		N/A	N/A	539478734	N/A	Pass	N/A	N/A	N/A	C18H34O2	N/A	N/A	N/A		N/A	23627.3	N/A	N/A	N/A	3174092771.08		0	Method	False
C18:1	9.31	Target Compound	Processed	BS06-D4_C-S_Artemia_2	9.33	.8545 (ppm)	4507386218	N/A	0	N/A	N/A	Sample	12	Unknown		T1	0.02	M-H	N/A		281.249	1	281.249	True		N/A	N/A	488162899	N/A	Pass	N/A	N/A	N/A	C18H34O2	N/A	N/A	N/A		N/A	24105.7	N/A	N/A	N/A	3174092771.08		0	Method	False
C18:1	9.31	Target Compound	Processed	BS06-D4_D_Rotifers_1	9.3	.7460 (ppm)	2790879966	N/A	0	N/A	N/A	Sample	13	Unknown		T1	-0.01	M-H	N/A		281.249	1	281.249	True		N/A	N/A	237050359	N/A	Pass	N/A	N/A	N/A	C18H34O2	N/A	N/A	N/A		N/A	7497.23	N/A	N/A	N/A	3174092771.08		0	Method	False
C18:1	9.31	Target Compound	Processed	BS06-D4_D_Rotifers_2	9.3	1.2885 (ppm)	2784251496	N/A	0	N/A	N/A	Sample	14	Unknown		T1	-0.01	M-H	N/A		281.249	1	281.249	True		N/A	N/A	233016914	N/A	Pass	N/A	N/A	N/A	C18H34O2	N/A	N/A	N/A		N/A	7569.06	N/A	N/A	N/A	3174092771.08		0	Method	False
C18:1	9.31	Target Compound	Processed	BS06-D4_D-S_Rotifers_1	9.3	.9630 (ppm)	3094318866	N/A	0	N/A	N/A	Sample	15	Unknown		T1	-0.01	M-H	N/A		281.249	1	281.249	True		N/A	N/A	271823099	N/A	Pass	N/A	N/A	N/A	C18H34O2	N/A	N/A	N/A		N/A	9401.79	N/A	N/A	N/A	3174092771.08		0	Method	False
C18:1	9.31	Target Compound	Processed	BS06-D4_D-S_Rotifers_2	9.32	.7460 (ppm)	3224224223	N/A	0	N/A	N/A	Sample	16	Unknown		T1	0.01	M-H	N/A		281.249	1	281.249	True		N/A	N/A	284166026	N/A	Pass	N/A	N/A	N/A	C18H34O2	N/A	N/A	N/A		N/A	9132.95	N/A	N/A	N/A	3174092771.08		0	Method	False
C18:1	9.31	Target Compound	Processed	BS06-D4_E_Algea_1	9.32	.7460 (ppm)	1095445142	N/A	0	N/A	N/A	Sample	17	Unknown		T1	0.01	M-H	N/A		281.249	1	281.249	True		N/A	N/A	125595271	N/A	Pass	N/A	N/A	N/A	C18H34O2	N/A	N/A	N/A		N/A	5718.49	N/A	N/A	N/A	3174092771.08		0	Method	False
C18:1	9.31	Target Compound	Processed	BS06-D4_E_Algea_2	9.35	1.2885 (ppm)	1074578186	N/A	0	N/A	N/A	Sample	18	Unknown		T1	0.04	M-H	N/A		281.249	1	281.249	True		N/A	N/A	127114413	N/A	Pass	N/A	N/A	N/A	C18H34O2	N/A	N/A	N/A		N/A	4941.73	N/A	N/A	N/A	3174092771.08		0	Method	False
C18:1	9.31	Target Compound	Processed	BS06-D4_EB_1	9.32	.8545 (ppm)	24909657	N/A	0	N/A	N/A	EB	19	Unknown		T1	0.01	M-H	N/A		281.249	1	281.249	True		N/A	N/A	860225	N/A	Pass	N/A	N/A	N/A	C18H34O2	N/A	N/A	N/A		N/A	75.64	N/A	N/A	N/A	140597951.80		0	Method	False
C18:1	9.31	Target Compound	Processed	BS06-D4_EB_2	9.33	1.3971 (ppm)	21143852	N/A	0	N/A	N/A	EB	20	Unknown		T1	0.02	M-H	N/A		281.249	1	281.249	True		N/A	N/A	488275	N/A	Pass	N/A	N/A	N/A	C18H34O2	N/A	N/A	N/A		N/A	31.96	N/A	N/A	N/A	140597951.80		0	Method	False
C18:1	9.31	Target Compound	Processed	BS06-D4_EB-S_1	9.33	1.0715 (ppm)	231527306	N/A	0	N/A	N/A	EB	21	Unknown		T1	0.02	M-H	N/A		281.249	1	281.249	True		N/A	N/A	28344081	N/A	Pass	N/A	N/A	N/A	C18H34O2	N/A	N/A	N/A		N/A	2881.86	N/A	N/A	N/A	140597951.80		0	Method	False
C18:1	9.31	Target Compound	Processed	BS06-D4_EB-S_2	9.33	1.3971 (ppm)	284810992	N/A	0	N/A	N/A	EB	22	Unknown		T1	0.02	M-H	N/A		281.249	1	281.249	True		N/A	N/A	35624795	N/A	Pass	N/A	N/A	N/A	C18H34O2	N/A	N/A	N/A		N/A	2614.13	N/A	N/A	N/A	140597951.80		0	Method	False
C18:1	9.31	Target Compound	Processed	BS06-D4_E-S_Algea_1	9.34	.9630 (ppm)	1242392635	N/A	0	N/A	N/A	Sample	23	Unknown		T1	0.03	M-H	N/A		281.249	1	281.249	True		N/A	N/A	146199884	N/A	Pass	N/A	N/A	N/A	C18H34O2	N/A	N/A	N/A		N/A	5416.8	N/A	N/A	N/A	3174092771.08		0	Method	False
C18:1	9.31	Target Compound	Processed	BS06-D4_E-S_Algea_2	9.35	.8545 (ppm)	1316230497	N/A	0	N/A	N/A	Sample	24	Unknown		T1	0.04	M-H	N/A		281.249	1	281.249	True		N/A	N/A	157798385	N/A	Pass	N/A	N/A	N/A	C18H34O2	N/A	N/A	N/A		N/A	5239.69	N/A	N/A	N/A	3174092771.08		0	Method	False
C18:1	9.31	Target Compound	Processed	BS06-D4_QC_1	9.31	.6375 (ppm)	3211531594	N/A	0	N/A	N/A	QC	25	Unknown		T1	0.00	M-H	N/A		281.249	1	281.249	True		N/A	N/A	324853637	N/A	Pass	N/A	N/A	N/A	C18H34O2	N/A	N/A	N/A		N/A	6418.49	N/A	N/A	N/A	3259934334.95		0	Method	False
C18:1	9.31	Target Compound	Processed	BS06-D4_QC_2	9.32	.6375 (ppm)	3235134956	N/A	0	N/A	N/A	QC	26	Unknown		T1	0.01	M-H	N/A		281.249	1	281.249	True		N/A	N/A	334243463	N/A	Pass	N/A	N/A	N/A	C18H34O2	N/A	N/A	N/A		N/A	17387.3	N/A	N/A	N/A	3259934334.95		0	Method	False
C18:1	9.31	Target Compound	Processed	BS06-D4_QC_3	9.33	.9630 (ppm)	3274502766	N/A	0	N/A	N/A	QC	27	Unknown		T1	0.02	M-H	N/A		281.249	1	281.249	True		N/A	N/A	336733265	N/A	Pass	N/A	N/A	N/A	C18H34O2	N/A	N/A	N/A		N/A	14024.1	N/A	N/A	N/A	3259934334.95		0	Method	False
C18:1	9.31	Target Compound	Processed	BS06-D4_QC_4	9.33	.9630 (ppm)	3318568024	N/A	0	N/A	N/A	QC	28	Unknown		T1	0.02	M-H	N/A		281.249	1	281.249	True		N/A	N/A	346223344	N/A	Pass	N/A	N/A	N/A	C18H34O2	N/A	N/A	N/A		N/A	14497.7	N/A	N/A	N/A	3259934334.95		0	Method	False
C18:1	9.31	Target Compound	Processed	BS06-D4_Std_1	9.33	.6375 (ppm)	1316860352	N/A	0	N/A	N/A	STD	29	Unknown		T1	0.02	M-H	N/A		281.249	1	281.249	True		N/A	N/A	173982077	N/A	Pass	N/A	N/A	N/A	C18H34O2	N/A	N/A	N/A		N/A	18254.3	N/A	N/A	N/A	1778472532.98		0	Method	False
C18:1	9.31	Target Compound	Processed	BS06-D4_Std_2	9.33	.9630 (ppm)	1721624968	N/A	0	N/A	N/A	STD	30	Unknown		T1	0.02	M-H	N/A		281.249	1	281.249	True		N/A	N/A	218699344	N/A	Pass	N/A	N/A	N/A	C18H34O2	N/A	N/A	N/A		N/A	17295.8	N/A	N/A	N/A	1778472532.98		0	Method	False
C18:1	9.31	Target Compound	Processed	BS06-D4_Std_3	9.35	.9630 (ppm)	2296932279	N/A	0	N/A	N/A	STD	31	Unknown		T1	0.04	M-H	N/A		281.249	1	281.249	True		N/A	N/A	285151966	N/A	Pass	N/A	N/A	N/A	C18H34O2	N/A	N/A	N/A		N/A	16142.6	N/A	N/A	N/A	1778472532.98		0	Method	False
C18:2	8.07	Target Compound	Processed	BS06-D4_A_SDS100_1	8.09	.2945 (ppm)	3882506392	N/A	0	N/A	N/A	Sample	1	Unknown		T1	0.02	M-H	N/A		279.233	1	279.233	True		N/A	N/A	491850278	N/A	Pass	N/A	N/A	N/A	C18H32O2	N/A	N/A	N/A		N/A	26229.3	N/A	N/A	N/A	2317531350.65		0	Method	False
C18:2	8.07	Target Compound	Processed	BS06-D4_A_SDS100_2	8.09	.7316 (ppm)	3797561833	N/A	0	N/A	N/A	Sample	2	Unknown		T1	0.02	M-H	N/A		279.233	1	279.233	True		N/A	N/A	469084285	N/A	Pass	N/A	N/A	N/A	C18H32O2	N/A	N/A	N/A		N/A	16098.8	N/A	N/A	N/A	2317531350.65		0	Method	False
C18:2	8.07	Target Compound	Processed	BS06-D4_A-S_SDS100_1	8.09	.5131 (ppm)	3903612592	N/A	0	N/A	N/A	Sample	3	Unknown		T1	0.02	M-H	N/A		279.233	1	279.233	True		N/A	N/A	497812131	N/A	Pass	N/A	N/A	N/A	C18H32O2	N/A	N/A	N/A		N/A	15959.2	N/A	N/A	N/A	2317531350.65		0	Method	False
C18:2	8.07	Target Compound	Processed	BS06-D4_A-S_SDS100_2	8.11	.6223 (ppm)	3675292322	N/A	0	N/A	N/A	Sample	4	Unknown		T1	0.04	M-H	N/A		279.233	1	279.233	True		N/A	N/A	455657038	N/A	Pass	N/A	N/A	N/A	C18H32O2	N/A	N/A	N/A		N/A	12267.2	N/A	N/A	N/A	2317531350.65		0	Method	False
C18:2	8.07	Target Compound	Processed	BS06-D4_B_SDS400_1	8.08	.4038 (ppm)	3760729910	N/A	0	N/A	N/A	Sample	5	Unknown		T1	0.01	M-H	N/A		279.233	1	279.233	True		N/A	N/A	473134176	N/A	Pass	N/A	N/A	N/A	C18H32O2	N/A	N/A	N/A		N/A	38616.4	N/A	N/A	N/A	2317531350.65		0	Method	False
C18:2	8.07	Target Compound	Processed	BS06-D4_B_SDS400_2	8.1	.8409 (ppm)	3738692236	N/A	0	N/A	N/A	Sample	6	Unknown		T1	0.03	M-H	N/A		279.233	1	279.233	True		N/A	N/A	455663125	N/A	Pass	N/A	N/A	N/A	C18H32O2	N/A	N/A	N/A		N/A	27036.5	N/A	N/A	N/A	2317531350.65		0	Method	False
C18:2	8.07	Target Compound	Processed	BS06-D4_B-S_SDS400_1	8.08	.7316 (ppm)	3393434800	N/A	0	N/A	N/A	Sample	7	Unknown		T1	0.01	M-H	N/A		279.233	1	279.233	True		N/A	N/A	429229060	N/A	Pass	N/A	N/A	N/A	C18H32O2	N/A	N/A	N/A		N/A	33359.8	N/A	N/A	N/A	2317531350.65		0	Method	False
C18:2	8.07	Target Compound	Processed	BS06-D4_B-S_SDS400_2	8.1	.8409 (ppm)	3363447040	N/A	0	N/A	N/A	Sample	8	Unknown		T1	0.03	M-H	N/A		279.233	1	279.233	True		N/A	N/A	417686074	N/A	Pass	N/A	N/A	N/A	C18H32O2	N/A	N/A	N/A		N/A	27306.4	N/A	N/A	N/A	2317531350.65		0	Method	False
C18:2	8.07	Target Compound	Processed	BS06-D4_C_Artemia_1	8.08	.7316 (ppm)	1062053136	N/A	0	N/A	N/A	Sample	9	Unknown		T1	0.01	M-H	N/A		279.233	1	279.233	True		N/A	N/A	130478146	N/A	Pass	N/A	N/A	N/A	C18H32O2	N/A	N/A	N/A		N/A	12776.2	N/A	N/A	N/A	2317531350.65		0	Method	False
C18:2	8.07	Target Compound	Processed	BS06-D4_C_Artemia_2	8.09	.7316 (ppm)	921503834	N/A	0	N/A	N/A	Sample	10	Unknown		T1	0.02	M-H	N/A		279.233	1	279.233	True		N/A	N/A	113206216	N/A	Pass	N/A	N/A	N/A	C18H32O2	N/A	N/A	N/A		N/A	2968.1	N/A	N/A	N/A	2317531350.65		0	Method	False
C18:2	8.07	Target Compound	Processed	BS06-D4_C-S_Artemia_1	8.09	.7316 (ppm)	1105264847	N/A	0	N/A	N/A	Sample	11	Unknown		T1	0.02	M-H	N/A		279.233	1	279.233	True		N/A	N/A	133015234	N/A	Pass	N/A	N/A	N/A	C18H32O2	N/A	N/A	N/A		N/A	2226.83	N/A	N/A	N/A	2317531350.65		0	Method	False
C18:2	8.07	Target Compound	Processed	BS06-D4_C-S_Artemia_2	8.1	.7316 (ppm)	851700134	N/A	0	N/A	N/A	Sample	12	Unknown		T1	0.03	M-H	N/A		279.233	1	279.233	True		N/A	N/A	104673702	N/A	Pass	N/A	N/A	N/A	C18H32O2	N/A	N/A	N/A		N/A	5225.48	N/A	N/A	N/A	2317531350.65		0	Method	False
C18:2	8.07	Target Compound	Processed	BS06-D4_D_Rotifers_1	8.08	.5131 (ppm)	2233128490	N/A	0	N/A	N/A	Sample	13	Unknown		T1	0.01	M-H	N/A		279.233	1	279.233	True		N/A	N/A	233941148	N/A	Pass	N/A	N/A	N/A	C18H32O2	N/A	N/A	N/A		N/A	5359.44	N/A	N/A	N/A	2317531350.65		0	Method	False
C18:2	8.07	Target Compound	Processed	BS06-D4_D_Rotifers_2	8.11	.9502 (ppm)	2199677243	N/A	0	N/A	N/A	Sample	14	Unknown		T1	0.04	M-H	N/A		279.233	1	279.233	True		N/A	N/A	220762054	N/A	Pass	N/A	N/A	N/A	C18H32O2	N/A	N/A	N/A		N/A	4351.29	N/A	N/A	N/A	2317531350.65		0	Method	False
C18:2	8.07	Target Compound	Processed	BS06-D4_D-S_Rotifers_1	8.08	.6223 (ppm)	2283923240	N/A	0	N/A	N/A	Sample	15	Unknown		T1	0.01	M-H	N/A		279.233	1	279.233	True		N/A	N/A	235021783	N/A	Pass	N/A	N/A	N/A	C18H32O2	N/A	N/A	N/A		N/A	4605.8	N/A	N/A	N/A	2317531350.65		0	Method	False
C18:2	8.07	Target Compound	Processed	BS06-D4_D-S_Rotifers_2	8.11	.7316 (ppm)	2035054543	N/A	0	N/A	N/A	Sample	16	Unknown		T1	0.04	M-H	N/A		279.233	1	279.233	True		N/A	N/A	211948019	N/A	Pass	N/A	N/A	N/A	C18H32O2	N/A	N/A	N/A		N/A	5980.68	N/A	N/A	N/A	2317531350.65		0	Method	False
C18:2	8.07	Target Compound	Processed	BS06-D4_E_Algea_1	8.09	.7316 (ppm)	1056555056	N/A	0	N/A	N/A	Sample	17	Unknown		T1	0.02	M-H	N/A		279.233	1	279.233	True		N/A	N/A	110027842	N/A	Pass	N/A	N/A	N/A	C18H32O2	N/A	N/A	N/A		N/A	3327.86	N/A	N/A	N/A	2317531350.65		0	Method	False
C18:2	8.07	Target Compound	Processed	BS06-D4_E_Algea_2	8.11	.8409 (ppm)	1079013325	N/A	0	N/A	N/A	Sample	18	Unknown		T1	0.04	M-H	N/A		279.233	1	279.233	True		N/A	N/A	112613839	N/A	Pass	N/A	N/A	N/A	C18H32O2	N/A	N/A	N/A		N/A	3321.29	N/A	N/A	N/A	2317531350.65		0	Method	False
C18:2	8.07	Target Compound	Processed	BS06-D4_EB_1	8.08	.9502 (ppm)	618984	N/A	0	N/A	N/A	EB	19	Unknown		T1	0.01	M-H	N/A		279.233	1	279.233	True		N/A	N/A	78935	N/A	Pass	N/A	N/A	N/A	C18H32O2	N/A	N/A	N/A		N/A	8.38	N/A	N/A	N/A	6835549.05		0	Method	False
C18:2	8.07	Target Compound	Processed	BS06-D4_EB_2	8.11	1.0595 (ppm)	351418	N/A	0	N/A	N/A	EB	20	Unknown		T1	0.04	M-H	N/A		279.233	1	279.233	True		N/A	N/A	43490	N/A	Pass	N/A	N/A	N/A	C18H32O2	N/A	N/A	N/A		N/A	3.79	N/A	N/A	N/A	6835549.05		0	Method	False
C18:2	8.07	Target Compound	Processed	BS06-D4_EB-S_1	8.08	1.2781 (ppm)	12062569	N/A	0	N/A	N/A	EB	21	Unknown		T1	0.01	M-H	N/A		279.233	1	279.233	True		N/A	N/A	1483442	N/A	Pass	N/A	N/A	N/A	C18H32O2	N/A	N/A	N/A		N/A	145.56	N/A	N/A	N/A	6835549.05		0	Method	False
C18:2	8.07	Target Compound	Processed	BS06-D4_EB-S_2	8.09	1.3874 (ppm)	14309226	N/A	0	N/A	N/A	EB	22	Unknown		T1	0.02	M-H	N/A		279.233	1	279.233	True		N/A	N/A	1771274	N/A	Pass	N/A	N/A	N/A	C18H32O2	N/A	N/A	N/A		N/A	133.26	N/A	N/A	N/A	6835549.05		0	Method	False
C18:2	8.07	Target Compound	Processed	BS06-D4_E-S_Algea_1	8.08	1.0595 (ppm)	1017598402	N/A	0	N/A	N/A	Sample	23	Unknown		T1	0.01	M-H	N/A		279.233	1	279.233	True		N/A	N/A	104846581	N/A	Pass	N/A	N/A	N/A	C18H32O2	N/A	N/A	N/A		N/A	3368.38	N/A	N/A	N/A	2317531350.65		0	Method	False
C18:2	8.07	Target Compound	Processed	BS06-D4_E-S_Algea_2	8.11	.6223 (ppm)	989877638	N/A	0	N/A	N/A	Sample	24	Unknown		T1	0.04	M-H	N/A		279.233	1	279.233	True		N/A	N/A	105140296	N/A	Pass	N/A	N/A	N/A	C18H32O2	N/A	N/A	N/A		N/A	3006.43	N/A	N/A	N/A	2317531350.65		0	Method	False
C18:2	8.07	Target Compound	Processed	BS06-D4_QC_1	8.09	.6223 (ppm)	2486820316	N/A	0	N/A	N/A	QC	25	Unknown		T1	0.02	M-H	N/A		279.233	1	279.233	True		N/A	N/A	302671714	N/A	Pass	N/A	N/A	N/A	C18H32O2	N/A	N/A	N/A		N/A	29295.5	N/A	N/A	N/A	2531981562.39		0	Method	False
C18:2	8.07	Target Compound	Processed	BS06-D4_QC_2	8.09	.9502 (ppm)	2531913426	N/A	0	N/A	N/A	QC	26	Unknown		T1	0.02	M-H	N/A		279.233	1	279.233	True		N/A	N/A	315860481	N/A	Pass	N/A	N/A	N/A	C18H32O2	N/A	N/A	N/A		N/A	6386.34	N/A	N/A	N/A	2531981562.39		0	Method	False
C18:2	8.07	Target Compound	Processed	BS06-D4_QC_3	8.09	.5131 (ppm)	2557755109	N/A	0	N/A	N/A	QC	27	Unknown		T1	0.02	M-H	N/A		279.233	1	279.233	True		N/A	N/A	314037252	N/A	Pass	N/A	N/A	N/A	C18H32O2	N/A	N/A	N/A		N/A	8368.3	N/A	N/A	N/A	2531981562.39		0	Method	False
C18:2	8.07	Target Compound	Processed	BS06-D4_QC_4	8.1	1.0595 (ppm)	2551437399	N/A	0	N/A	N/A	QC	28	Unknown		T1	0.03	M-H	N/A		279.233	1	279.233	True		N/A	N/A	309472760	N/A	Pass	N/A	N/A	N/A	C18H32O2	N/A	N/A	N/A		N/A	6061	N/A	N/A	N/A	2531981562.39		0	Method	False
C18:2	8.07	Target Compound	Processed	BS06-D4_Std_1	8.09	1.0595 (ppm)	81688713	N/A	0	N/A	N/A	STD	29	Unknown		T1	0.02	M-H	N/A		279.233	1	279.233	True		N/A	N/A	10453386	N/A	Pass	N/A	N/A	N/A	C18H32O2	N/A	N/A	N/A		N/A	1394.56	N/A	N/A	N/A	115719246.07		0	Method	False
C18:2	8.07	Target Compound	Processed	BS06-D4_Std_2	8.08	1.0595 (ppm)	111288302	N/A	0	N/A	N/A	STD	30	Unknown		T1	0.01	M-H	N/A		279.233	1	279.233	True		N/A	N/A	14120020	N/A	Pass	N/A	N/A	N/A	C18H32O2	N/A	N/A	N/A		N/A	1176.75	N/A	N/A	N/A	115719246.07		0	Method	False
C18:2	8.07	Target Compound	Processed	BS06-D4_Std_3	8.1	1.1688 (ppm)	154180723	N/A	0	N/A	N/A	STD	31	Unknown		T1	0.03	M-H	N/A		279.233	1	279.233	True		N/A	N/A	20117040	N/A	Pass	N/A	N/A	N/A	C18H32O2	N/A	N/A	N/A		N/A	1677.89	N/A	N/A	N/A	115719246.07		0	Method	False
C18:3	6.75	Target Compound	Processed	BS06-D4_A_SDS100_1	6.75	.4969 (ppm)	539289599	N/A	0	N/A	N/A	Sample	1	Unknown		T1	0.00	M-H	N/A		277.217	1	277.217	True		N/A	N/A	54577232	N/A	Pass	N/A	N/A	N/A	C18H30O2	N/A	N/A	N/A		N/A	INF	N/A	N/A	N/A	1076402512.96		0	Method	False
C18:3	6.75	Target Compound	Processed	BS06-D4_A_SDS100_2	6.78	.6070 (ppm)	528868858	N/A	0	N/A	N/A	Sample	2	Unknown		T1	0.03	M-H	N/A		277.217	1	277.217	True		N/A	N/A	52039678	N/A	Pass	N/A	N/A	N/A	C18H30O2	N/A	N/A	N/A		N/A	3817.13	N/A	N/A	N/A	1076402512.96		0	Method	False
C18:3	6.75	Target Compound	Processed	BS06-D4_A-S_SDS100_1	6.77	.6070 (ppm)	545070478	N/A	0	N/A	N/A	Sample	3	Unknown		T1	0.02	M-H	N/A		277.217	1	277.217	True		N/A	N/A	54558979	N/A	Pass	N/A	N/A	N/A	C18H30O2	N/A	N/A	N/A		N/A	4566.05	N/A	N/A	N/A	1076402512.96		0	Method	False
C18:3	6.75	Target Compound	Processed	BS06-D4_A-S_SDS100_2	6.78	.4969 (ppm)	503295101	N/A	0	N/A	N/A	Sample	4	Unknown		T1	0.03	M-H	N/A		277.217	1	277.217	True		N/A	N/A	50741225	N/A	Pass	N/A	N/A	N/A	C18H30O2	N/A	N/A	N/A		N/A	1800.53	N/A	N/A	N/A	1076402512.96		0	Method	False
C18:3	6.75	Target Compound	Processed	BS06-D4_B_SDS400_1	6.76	.6070 (ppm)	523310319	N/A	0	N/A	N/A	Sample	5	Unknown		T1	0.01	M-H	N/A		277.217	1	277.217	True		N/A	N/A	49593241	N/A	Pass	N/A	N/A	N/A	C18H30O2	N/A	N/A	N/A		N/A	5782.14	N/A	N/A	N/A	1076402512.96		0	Method	False
C18:3	6.75	Target Compound	Processed	BS06-D4_B_SDS400_2	6.77	.7171 (ppm)	535850744	N/A	0	N/A	N/A	Sample	6	Unknown		T1	0.02	M-H	N/A		277.217	1	277.217	True		N/A	N/A	51237615	N/A	Pass	N/A	N/A	N/A	C18H30O2	N/A	N/A	N/A		N/A	7994.69	N/A	N/A	N/A	1076402512.96		0	Method	False
C18:3	6.75	Target Compound	Processed	BS06-D4_B-S_SDS400_1	6.77	.6070 (ppm)	455433949	N/A	0	N/A	N/A	Sample	7	Unknown		T1	0.02	M-H	N/A		277.217	1	277.217	True		N/A	N/A	43100542	N/A	Pass	N/A	N/A	N/A	C18H30O2	N/A	N/A	N/A		N/A	1777.93	N/A	N/A	N/A	1076402512.96		0	Method	False
C18:3	6.75	Target Compound	Processed	BS06-D4_B-S_SDS400_2	6.79	.9372 (ppm)	468293373	N/A	0	N/A	N/A	Sample	8	Unknown		T1	0.04	M-H	N/A		277.217	1	277.218	True		N/A	N/A	44853281	N/A	Pass	N/A	N/A	N/A	C18H30O2	N/A	N/A	N/A		N/A	7029.81	N/A	N/A	N/A	1076402512.96		0	Method	False
C18:3	6.75	Target Compound	Processed	BS06-D4_C_Artemia_1	6.77	.3868 (ppm)	3741216727	N/A	0	N/A	N/A	Sample	9	Unknown		T1	0.02	M-H	N/A		277.217	1	277.217	True		N/A	N/A	452838746	N/A	Pass	N/A	N/A	N/A	C18H30O2	N/A	N/A	N/A		N/A	43856.3	N/A	N/A	N/A	1076402512.96		0	Method	False
C18:3	6.75	Target Compound	Processed	BS06-D4_C_Artemia_2	6.77	.4969 (ppm)	3444110543	N/A	0	N/A	N/A	Sample	10	Unknown		T1	0.02	M-H	N/A		277.217	1	277.217	True		N/A	N/A	414463622	N/A	Pass	N/A	N/A	N/A	C18H30O2	N/A	N/A	N/A		N/A	34769.9	N/A	N/A	N/A	1076402512.96		0	Method	False
C18:3	6.75	Target Compound	Processed	BS06-D4_C-S_Artemia_1	6.78	.4969 (ppm)	3871369624	N/A	0	N/A	N/A	Sample	11	Unknown		T1	0.03	M-H	N/A		277.217	1	277.217	True		N/A	N/A	457436449	N/A	Pass	N/A	N/A	N/A	C18H30O2	N/A	N/A	N/A		N/A	36772.4	N/A	N/A	N/A	1076402512.96		0	Method	False
C18:3	6.75	Target Compound	Processed	BS06-D4_C-S_Artemia_2	6.78	.7171 (ppm)	3000499421	N/A	0	N/A	N/A	Sample	12	Unknown		T1	0.03	M-H	N/A		277.217	1	277.217	True		N/A	N/A	368905551	N/A	Pass	N/A	N/A	N/A	C18H30O2	N/A	N/A	N/A		N/A	58377.1	N/A	N/A	N/A	1076402512.96		0	Method	False
C18:3	6.75	Target Compound	Processed	BS06-D4_D_Rotifers_1	6.76	.7171 (ppm)	457948385	N/A	0	N/A	N/A	Sample	13	Unknown		T1	0.01	M-H	N/A		277.217	1	277.217	True		N/A	N/A	39451412	N/A	Pass	N/A	N/A	N/A	C18H30O2	N/A	N/A	N/A		N/A	1867.85	N/A	N/A	N/A	1076402512.96		0	Method	False
C18:3	6.75	Target Compound	Processed	BS06-D4_D_Rotifers_2	6.78	.9372 (ppm)	453874734	N/A	0	N/A	N/A	Sample	14	Unknown		T1	0.03	M-H	N/A		277.217	1	277.218	True		N/A	N/A	38745577	N/A	Pass	N/A	N/A	N/A	C18H30O2	N/A	N/A	N/A		N/A	1606.86	N/A	N/A	N/A	1076402512.96		0	Method	False
C18:3	6.75	Target Compound	Processed	BS06-D4_D-S_Rotifers_1	6.77	.7171 (ppm)	460307261	N/A	0	N/A	N/A	Sample	15	Unknown		T1	0.02	M-H	N/A		277.217	1	277.217	True		N/A	N/A	40550613	N/A	Pass	N/A	N/A	N/A	C18H30O2	N/A	N/A	N/A		N/A	1750.19	N/A	N/A	N/A	1076402512.96		0	Method	False
C18:3	6.75	Target Compound	Processed	BS06-D4_D-S_Rotifers_2	6.79	.8271 (ppm)	408033284	N/A	0	N/A	N/A	Sample	16	Unknown		T1	0.04	M-H	N/A		277.217	1	277.217	True		N/A	N/A	35255562	N/A	Pass	N/A	N/A	N/A	C18H30O2	N/A	N/A	N/A		N/A	5101.18	N/A	N/A	N/A	1076402512.96		0	Method	False
C18:3	6.75	Target Compound	Processed	BS06-D4_E_Algea_1	6.76	.7171 (ppm)	407559064	N/A	0	N/A	N/A	Sample	17	Unknown		T1	0.01	M-H	N/A		277.217	1	277.217	True		N/A	N/A	27412708	N/A	Pass	N/A	N/A	N/A	C18H30O2	N/A	N/A	N/A		N/A	3833.2	N/A	N/A	N/A	1076402512.96		0	Method	False
C18:3	6.75	Target Compound	Processed	BS06-D4_E_Algea_2	6.78	.9372 (ppm)	423030226	N/A	0	N/A	N/A	Sample	18	Unknown		T1	0.03	M-H	N/A		277.217	1	277.218	True		N/A	N/A	29818028	N/A	Pass	N/A	N/A	N/A	C18H30O2	N/A	N/A	N/A		N/A	1237.1	N/A	N/A	N/A	1076402512.96		0	Method	False
C18:3	6.75	Target Compound	Processed	BS06-D4_EB_1	N/F	N/F	N/F	N/A	N/F	N/A	N/A	EB	19	Unknown		T1	N/F	N/A	N/F		277.217	1	N/F	True		N/A	N/A	N/F	N/A	Fail	N/A	N/A	N/A	C18H30O2	N/A	N/A	N/F		N/A	N/A	N/A	N/A	N/A	1.00		0	Method	False
C18:3	6.75	Target Compound	Processed	BS06-D4_EB_2	N/F	N/F	N/F	N/A	N/F	N/A	N/A	EB	20	Unknown		T1	N/F	N/A	N/F		277.217	1	N/F	True		N/A	N/A	N/F	N/A	Fail	N/A	N/A	N/A	C18H30O2	N/A	N/A	N/F		N/A	N/A	N/A	N/A	N/A	1.00		0	Method	False
C18:3	6.75	Target Compound	Processed	BS06-D4_EB-S_1	N/F	N/F	N/F	N/A	N/F	N/A	N/A	EB	21	Unknown		T1	N/F	N/A	N/F		277.217	1	N/F	True		N/A	N/A	N/F	N/A	Fail	N/A	N/A	N/A	C18H30O2	N/A	N/A	N/F		N/A	N/A	N/A	N/A	N/A	1.00		0	Method	False
C18:3	6.75	Target Compound	Processed	BS06-D4_EB-S_2	N/F	N/F	N/F	N/A	N/F	N/A	N/A	EB	22	Unknown		T1	N/F	N/A	N/F		277.217	1	N/F	True		N/A	N/A	N/F	N/A	Fail	N/A	N/A	N/A	C18H30O2	N/A	N/A	N/F		N/A	N/A	N/A	N/A	N/A	1.00		0	Method	False
C18:3	6.75	Target Compound	Processed	BS06-D4_E-S_Algea_1	6.77	.7171 (ppm)	386485534	N/A	0	N/A	N/A	Sample	23	Unknown		T1	0.02	M-H	N/A		277.217	1	277.217	True		N/A	N/A	25846077	N/A	Pass	N/A	N/A	N/A	C18H30O2	N/A	N/A	N/A		N/A	1137.35	N/A	N/A	N/A	1076402512.96		0	Method	False
C18:3	6.75	Target Compound	Processed	BS06-D4_E-S_Algea_2	6.78	.6070 (ppm)	374203036	N/A	0	N/A	N/A	Sample	24	Unknown		T1	0.03	M-H	N/A		277.217	1	277.217	True		N/A	N/A	26591611	N/A	Pass	N/A	N/A	N/A	C18H30O2	N/A	N/A	N/A		N/A	4031.69	N/A	N/A	N/A	1076402512.96		0	Method	False
C18:3	6.75	Target Compound	Processed	BS06-D4_QC_1	6.76	.6070 (ppm)	1247841242	N/A	0	N/A	N/A	QC	25	Unknown		T1	0.01	M-H	N/A		277.217	1	277.217	True		N/A	N/A	143593200	N/A	Pass	N/A	N/A	N/A	C18H30O2	N/A	N/A	N/A		N/A	2843.25	N/A	N/A	N/A	1273463492.52		0	Method	False
C18:3	6.75	Target Compound	Processed	BS06-D4_QC_2	6.77	.7171 (ppm)	1275564476	N/A	0	N/A	N/A	QC	26	Unknown		T1	0.02	M-H	N/A		277.217	1	277.217	True		N/A	N/A	146409135	N/A	Pass	N/A	N/A	N/A	C18H30O2	N/A	N/A	N/A		N/A	11878	N/A	N/A	N/A	1273463492.52		0	Method	False
C18:3	6.75	Target Compound	Processed	BS06-D4_QC_3	6.78	.4969 (ppm)	1270674507	N/A	0	N/A	N/A	QC	27	Unknown		T1	0.03	M-H	N/A		277.217	1	277.217	True		N/A	N/A	144467365	N/A	Pass	N/A	N/A	N/A	C18H30O2	N/A	N/A	N/A		N/A	10678.8	N/A	N/A	N/A	1273463492.52		0	Method	False
C18:3	6.75	Target Compound	Processed	BS06-D4_QC_4	6.77	.8271 (ppm)	1299773746	N/A	0	N/A	N/A	QC	28	Unknown		T1	0.02	M-H	N/A		277.217	1	277.217	True		N/A	N/A	146893378	N/A	Pass	N/A	N/A	N/A	C18H30O2	N/A	N/A	N/A		N/A	9818.08	N/A	N/A	N/A	1273463492.52		0	Method	False
C18:3	6.75	Target Compound	Processed	BS06-D4_Std_1	6.76	.1666 (ppm)	156413	N/A	0	N/A	N/A	STD	29	Unknown		T1	0.01	M-H	N/A		277.217	1	277.217	True		N/A	N/A	22562	N/A	Pass	N/A	N/A	N/A	C18H30O2	N/A	N/A	N/A		N/A	INF	N/A	N/A	N/A	245012.88		0	Method	False
C18:3	6.75	Target Compound	Processed	BS06-D4_Std_2	6.76	.6070 (ppm)	242919	N/A	0	N/A	N/A	STD	30	Unknown		T1	0.01	M-H	N/A		277.217	1	277.217	True		N/A	N/A	32996	N/A	Pass	N/A	N/A	N/A	C18H30O2	N/A	N/A	N/A		N/A	4.92	N/A	N/A	N/A	245012.88		0	Method	False
C18:3	6.75	Target Compound	Processed	BS06-D4_Std_3	6.79	.9372 (ppm)	335707	N/A	0	N/A	N/A	STD	31	Unknown		T1	0.04	M-H	N/A		277.217	1	277.218	True		N/A	N/A	42670	N/A	Pass	N/A	N/A	N/A	C18H30O2	N/A	N/A	N/A		N/A	5.79	N/A	N/A	N/A	245012.88		0	Method	False
C18:4	5.48	Target Compound	Processed	BS06-D4_A_SDS100_1	5.51	.4805 (ppm)	247703345	N/A	0	N/A	N/A	Sample	1	Unknown		T1	0.03	M-H	N/A		275.202	1	275.202	True		N/A	N/A	30998679	N/A	Pass	N/A	N/A	N/A	C18H28O2	N/A	N/A	N/A		N/A	INF	N/A	N/A	N/A	273605587.53		0	Method	False
C18:4	5.48	Target Compound	Processed	BS06-D4_A_SDS100_2	5.53	.8131 (ppm)	247099490	N/A	0	N/A	N/A	Sample	2	Unknown		T1	0.05	M-H	N/A		275.202	1	275.202	True		N/A	N/A	31321793	N/A	Pass	N/A	N/A	N/A	C18H28O2	N/A	N/A	N/A		N/A	3143.96	N/A	N/A	N/A	273605587.53		0	Method	False
C18:4	5.48	Target Compound	Processed	BS06-D4_A-S_SDS100_1	5.53	.8131 (ppm)	250065467	N/A	0	N/A	N/A	Sample	3	Unknown		T1	0.05	M-H	N/A		275.202	1	275.202	True		N/A	N/A	31254294	N/A	Pass	N/A	N/A	N/A	C18H28O2	N/A	N/A	N/A		N/A	INF	N/A	N/A	N/A	273605587.53		0	Method	False
C18:4	5.48	Target Compound	Processed	BS06-D4_A-S_SDS100_2	5.53	.5914 (ppm)	236251515	N/A	0	N/A	N/A	Sample	4	Unknown		T1	0.05	M-H	N/A		275.202	1	275.202	True		N/A	N/A	29868267	N/A	Pass	N/A	N/A	N/A	C18H28O2	N/A	N/A	N/A		N/A	1831.7	N/A	N/A	N/A	273605587.53		0	Method	False
C18:4	5.48	Target Compound	Processed	BS06-D4_B_SDS400_1	5.52	.5914 (ppm)	140673232	N/A	0	N/A	N/A	Sample	5	Unknown		T1	0.04	M-H	N/A		275.202	1	275.202	True		N/A	N/A	17175398	N/A	Pass	N/A	N/A	N/A	C18H28O2	N/A	N/A	N/A		N/A	48.34	N/A	N/A	N/A	273605587.53		0	Method	False
C18:4	5.48	Target Compound	Processed	BS06-D4_B_SDS400_2	5.53	.7023 (ppm)	147494071	N/A	0	N/A	N/A	Sample	6	Unknown		T1	0.05	M-H	N/A		275.202	1	275.202	True		N/A	N/A	17965551	N/A	Pass	N/A	N/A	N/A	C18H28O2	N/A	N/A	N/A		N/A	1778.81	N/A	N/A	N/A	273605587.53		0	Method	False
C18:4	5.48	Target Compound	Processed	BS06-D4_B-S_SDS400_1	5.52	.7023 (ppm)	122088682	N/A	0	N/A	N/A	Sample	7	Unknown		T1	0.04	M-H	N/A		275.202	1	275.202	True		N/A	N/A	15048276	N/A	Pass	N/A	N/A	N/A	C18H28O2	N/A	N/A	N/A		N/A	49.22	N/A	N/A	N/A	273605587.53		0	Method	False
C18:4	5.48	Target Compound	Processed	BS06-D4_B-S_SDS400_2	5.53	.9240 (ppm)	129355948	N/A	0	N/A	N/A	Sample	8	Unknown		T1	0.05	M-H	N/A		275.202	1	275.202	True		N/A	N/A	16274433	N/A	Pass	N/A	N/A	N/A	C18H28O2	N/A	N/A	N/A		N/A	48.52	N/A	N/A	N/A	273605587.53		0	Method	False
C18:4	5.48	Target Compound	Processed	BS06-D4_C_Artemia_1	5.53	.5914 (ppm)	992272343	N/A	0	N/A	N/A	Sample	9	Unknown		T1	0.05	M-H	N/A		275.202	1	275.202	True		N/A	N/A	127590714	N/A	Pass	N/A	N/A	N/A	C18H28O2	N/A	N/A	N/A		N/A	INF	N/A	N/A	N/A	273605587.53		0	Method	False
C18:4	5.48	Target Compound	Processed	BS06-D4_C_Artemia_2	5.52	.8131 (ppm)	889890196	N/A	0	N/A	N/A	Sample	10	Unknown		T1	0.04	M-H	N/A		275.202	1	275.202	True		N/A	N/A	113280847	N/A	Pass	N/A	N/A	N/A	C18H28O2	N/A	N/A	N/A		N/A	14971.6	N/A	N/A	N/A	273605587.53		0	Method	False
C18:4	5.48	Target Compound	Processed	BS06-D4_C-S_Artemia_1	5.52	.4805 (ppm)	1021069220	N/A	0	N/A	N/A	Sample	11	Unknown		T1	0.04	M-H	N/A		275.202	1	275.202	True		N/A	N/A	130098628	N/A	Pass	N/A	N/A	N/A	C18H28O2	N/A	N/A	N/A		N/A	15653.8	N/A	N/A	N/A	273605587.53		0	Method	False
C18:4	5.48	Target Compound	Processed	BS06-D4_C-S_Artemia_2	5.53	.5914 (ppm)	752749587	N/A	0	N/A	N/A	Sample	12	Unknown		T1	0.05	M-H	N/A		275.202	1	275.202	True		N/A	N/A	96613433	N/A	Pass	N/A	N/A	N/A	C18H28O2	N/A	N/A	N/A		N/A	12233.9	N/A	N/A	N/A	273605587.53		0	Method	False
C18:4	5.48	Target Compound	Processed	BS06-D4_D_Rotifers_1	5.51	.7023 (ppm)	18014657	N/A	0	N/A	N/A	Sample	13	Unknown		T1	0.03	M-H	N/A		275.202	1	275.202	True		N/A	N/A	1501300	N/A	Pass	N/A	N/A	N/A	C18H28O2	N/A	N/A	N/A		N/A	134.39	N/A	N/A	N/A	273605587.53		0	Method	False
C18:4	5.48	Target Compound	Processed	BS06-D4_D_Rotifers_2	5.54	1.0349 (ppm)	18172363	N/A	0	N/A	N/A	Sample	14	Unknown		T1	0.06	M-H	N/A		275.202	1	275.202	True		N/A	N/A	1549088	N/A	Pass	N/A	N/A	N/A	C18H28O2	N/A	N/A	N/A		N/A	217.23	N/A	N/A	N/A	273605587.53		0	Method	False
C18:4	5.48	Target Compound	Processed	BS06-D4_D-S_Rotifers_1	5.52	.9240 (ppm)	18007494	N/A	0	N/A	N/A	Sample	15	Unknown		T1	0.04	M-H	N/A		275.202	1	275.202	True		N/A	N/A	1513448	N/A	Pass	N/A	N/A	N/A	C18H28O2	N/A	N/A	N/A		N/A	167.64	N/A	N/A	N/A	273605587.53		0	Method	False
C18:4	5.48	Target Compound	Processed	BS06-D4_D-S_Rotifers_2	5.54	.8131 (ppm)	16396256	N/A	0	N/A	N/A	Sample	16	Unknown		T1	0.06	M-H	N/A		275.202	1	275.202	True		N/A	N/A	1357244	N/A	Pass	N/A	N/A	N/A	C18H28O2	N/A	N/A	N/A		N/A	190.57	N/A	N/A	N/A	273605587.53		0	Method	False
C18:4	5.48	Target Compound	Processed	BS06-D4_E_Algea_1	5.66	.5914 (ppm)	58273485	N/A	0	N/A	N/A	Sample	17	Unknown		T1	0.18	M-H	N/A		275.202	1	275.202	True		N/A	N/A	1125753	N/A	Pass	N/A	N/A	N/A	C18H28O2	N/A	N/A	N/A		N/A	INF	N/A	N/A	N/A	273605587.53		0	Method	False
C18:4	5.48	Target Compound	Processed	BS06-D4_E_Algea_2	5.54	1.2567 (ppm)	58836341	N/A	0	N/A	N/A	Sample	18	Unknown		T1	0.06	M-H	N/A		275.202	1	275.202	True		N/A	N/A	1325553	N/A	Pass	N/A	N/A	N/A	C18H28O2	N/A	N/A	N/A		N/A	211.07	N/A	N/A	N/A	273605587.53		0	Method	False
C18:4	5.48	Target Compound	Processed	BS06-D4_EB_1	5.49	3.0310 (ppm)	2117	N/A	0	N/A	N/A	EB	19	Unknown		T1	0.01	M-H	N/A		275.202	1	275.202	True		N/A	N/A	4675	N/A	Pass	N/A	N/A	N/A	C18H28O2	N/A	N/A	N/A		N/A	INF	N/A	N/A	N/A	1655.06		0	Method	False
C18:4	5.48	Target Compound	Processed	BS06-D4_EB_2	N/F	N/F	N/F	N/A	N/F	N/A	N/A	EB	20	Unknown		T1	N/F	N/A	N/F		275.202	1	N/F	True		N/A	N/A	N/F	N/A	Fail	N/A	N/A	N/A	C18H28O2	N/A	N/A	N/F		N/A	N/A	N/A	N/A	N/A	1655.06		0	Method	False
C18:4	5.48	Target Compound	Processed	BS06-D4_EB-S_1	5.48	1.1458 (ppm)	4503	N/A	0	N/A	N/A	EB	21	Unknown		T1	0.00	M-H	N/A		275.202	1	275.202	True		N/A	N/A	4467	N/A	Pass	N/A	N/A	N/A	C18H28O2	N/A	N/A	N/A		N/A	INF	N/A	N/A	N/A	1655.06		0	Method	False
C18:4	5.48	Target Compound	Processed	BS06-D4_EB-S_2	N/F	N/F	N/F	N/A	N/F	N/A	N/A	EB	22	Unknown		T1	N/F	N/A	N/F		275.202	1	N/F	True		N/A	N/A	N/F	N/A	Fail	N/A	N/A	N/A	C18H28O2	N/A	N/A	N/F		N/A	N/A	N/A	N/A	N/A	1655.06		0	Method	False
C18:4	5.48	Target Compound	Processed	BS06-D4_E-S_Algea_1	5.65	1.0349 (ppm)	55449339	N/A	0	N/A	N/A	Sample	23	Unknown		T1	0.17	M-H	N/A		275.202	1	275.202	True		N/A	N/A	1042173	N/A	Pass	N/A	N/A	N/A	C18H28O2	N/A	N/A	N/A		N/A	176.26	N/A	N/A	N/A	273605587.53		0	Method	False
C18:4	5.48	Target Compound	Processed	BS06-D4_E-S_Algea_2	5.54	.8131 (ppm)	52248718	N/A	0	N/A	N/A	Sample	24	Unknown		T1	0.06	M-H	N/A		275.202	1	275.202	True		N/A	N/A	1209096	N/A	Pass	N/A	N/A	N/A	C18H28O2	N/A	N/A	N/A		N/A	205.4	N/A	N/A	N/A	273605587.53		0	Method	False
C18:4	5.48	Target Compound	Processed	BS06-D4_QC_1	5.51	.4805 (ppm)	285160127	N/A	0	N/A	N/A	QC	25	Unknown		T1	0.03	M-H	N/A		275.202	1	275.202	True		N/A	N/A	35920479	N/A	Pass	N/A	N/A	N/A	C18H28O2	N/A	N/A	N/A		N/A	82.88	N/A	N/A	N/A	289399639.30		0	Method	False
C18:4	5.48	Target Compound	Processed	BS06-D4_QC_2	5.52	.5914 (ppm)	287472756	N/A	0	N/A	N/A	QC	26	Unknown		T1	0.04	M-H	N/A		275.202	1	275.202	True		N/A	N/A	36883097	N/A	Pass	N/A	N/A	N/A	C18H28O2	N/A	N/A	N/A		N/A	81.44	N/A	N/A	N/A	289399639.30		0	Method	False
C18:4	5.48	Target Compound	Processed	BS06-D4_QC_3	5.52	.7023 (ppm)	289233116	N/A	0	N/A	N/A	QC	27	Unknown		T1	0.04	M-H	N/A		275.202	1	275.202	True		N/A	N/A	37143132	N/A	Pass	N/A	N/A	N/A	C18H28O2	N/A	N/A	N/A		N/A	81.12	N/A	N/A	N/A	289399639.30		0	Method	False
C18:4	5.48	Target Compound	Processed	BS06-D4_QC_4	5.53	.8131 (ppm)	295732558	N/A	0	N/A	N/A	QC	28	Unknown		T1	0.05	M-H	N/A		275.202	1	275.202	True		N/A	N/A	38809351	N/A	Pass	N/A	N/A	N/A	C18H28O2	N/A	N/A	N/A		N/A	81.91	N/A	N/A	N/A	289399639.30		0	Method	False
C18:4	5.48	Target Compound	Processed	BS06-D4_Std_1	5.49	.4805 (ppm)	1262	N/A	0	N/A	N/A	STD	29	Unknown		T1	0.01	M-H	N/A		275.202	1	275.202	True		N/A	N/A	4684	N/A	Pass	N/A	N/A	N/A	C18H28O2	N/A	N/A	N/A		N/A	INF	N/A	N/A	N/A	6485.43		0	Method	False
C18:4	5.48	Target Compound	Processed	BS06-D4_Std_2	5.45	1.8112 (ppm)	18194	N/A	0	N/A	N/A	STD	30	Unknown		T1	-0.03	M-H	N/A		275.202	1	275.202	True		N/A	N/A	7119	N/A	Pass	N/A	N/A	N/A	C18H28O2	N/A	N/A	N/A		N/A	INF	N/A	N/A	N/A	6485.43		0	Method	False
C18:4	5.48	Target Compound	Processed	BS06-D4_Std_3	N/F	N/F	N/F	N/A	N/F	N/A	N/A	STD	31	Unknown		T1	N/F	N/A	N/F		275.202	1	N/F	True		N/A	N/A	N/F	N/A	Fail	N/A	N/A	N/A	C18H28O2	N/A	N/A	N/F		N/A	N/A	N/A	N/A	N/A	6485.43		0	Method	False
C19:0	11.11	Target Compound	Processed	BS06-D4_A_SDS100_1	11.12	.7429 (ppm)	12109411	N/A	0	N/A	N/A	Sample	1	Unknown		T1	0.01	M-H	N/A		297.28	1	297.28	True		N/A	N/A	1664937	N/A	Pass	N/A	N/A	N/A	C19H38O2	N/A	N/A	N/A		N/A	INF	N/A	N/A	N/A	9781401.24		0	Method	False
C19:0	11.11	Target Compound	Processed	BS06-D4_A_SDS100_2	11.13	1.1535 (ppm)	12138432	N/A	0	N/A	N/A	Sample	2	Unknown		T1	0.02	M-H	N/A		297.28	1	297.28	True		N/A	N/A	1606751	N/A	Pass	N/A	N/A	N/A	C19H38O2	N/A	N/A	N/A		N/A	INF	N/A	N/A	N/A	9781401.24		0	Method	False
C19:0	11.11	Target Compound	Processed	BS06-D4_A-S_SDS100_1	11.13	.9482 (ppm)	11375076	N/A	0	N/A	N/A	Sample	3	Unknown		T1	0.02	M-H	N/A		297.28	1	297.28	True		N/A	N/A	1512109	N/A	Pass	N/A	N/A	N/A	C19H38O2	N/A	N/A	N/A		N/A	INF	N/A	N/A	N/A	9781401.24		0	Method	False
C19:0	11.11	Target Compound	Processed	BS06-D4_A-S_SDS100_2	11.14	1.1535 (ppm)	11092664	N/A	0	N/A	N/A	Sample	4	Unknown		T1	0.03	M-H	N/A		297.28	1	297.28	True		N/A	N/A	1494106	N/A	Pass	N/A	N/A	N/A	C19H38O2	N/A	N/A	N/A		N/A	INF	N/A	N/A	N/A	9781401.24		0	Method	False
C19:0	11.11	Target Compound	Processed	BS06-D4_B_SDS400_1	11.13	.7429 (ppm)	7644387	N/A	0	N/A	N/A	Sample	5	Unknown		T1	0.02	M-H	N/A		297.28	1	297.28	True		N/A	N/A	1050541	N/A	Pass	N/A	N/A	N/A	C19H38O2	N/A	N/A	N/A		N/A	INF	N/A	N/A	N/A	9781401.24		0	Method	False
C19:0	11.11	Target Compound	Processed	BS06-D4_B_SDS400_2	11.14	.8456 (ppm)	7898761	N/A	0	N/A	N/A	Sample	6	Unknown		T1	0.03	M-H	N/A		297.28	1	297.28	True		N/A	N/A	1048491	N/A	Pass	N/A	N/A	N/A	C19H38O2	N/A	N/A	N/A		N/A	INF	N/A	N/A	N/A	9781401.24		0	Method	False
C19:0	11.11	Target Compound	Processed	BS06-D4_B-S_SDS400_1	11.14	1.1535 (ppm)	7037481	N/A	0	N/A	N/A	Sample	7	Unknown		T1	0.03	M-H	N/A		297.28	1	297.28	True		N/A	N/A	908651	N/A	Pass	N/A	N/A	N/A	C19H38O2	N/A	N/A	N/A		N/A	INF	N/A	N/A	N/A	9781401.24		0	Method	False
C19:0	11.11	Target Compound	Processed	BS06-D4_B-S_SDS400_2	11.14	.8456 (ppm)	7201858	N/A	0	N/A	N/A	Sample	8	Unknown		T1	0.03	M-H	N/A		297.28	1	297.28	True		N/A	N/A	904991	N/A	Pass	N/A	N/A	N/A	C19H38O2	N/A	N/A	N/A		N/A	INF	N/A	N/A	N/A	9781401.24		0	Method	False
C19:0	11.11	Target Compound	Processed	BS06-D4_C_Artemia_1	11.12	.9482 (ppm)	7155993	N/A	0	N/A	N/A	Sample	9	Unknown		T1	0.01	M-H	N/A		297.28	1	297.28	True		N/A	N/A	920848	N/A	Pass	N/A	N/A	N/A	C19H38O2	N/A	N/A	N/A		N/A	INF	N/A	N/A	N/A	9781401.24		0	Method	False
C19:0	11.11	Target Compound	Processed	BS06-D4_C_Artemia_2	11.13	1.1535 (ppm)	5893773	N/A	0	N/A	N/A	Sample	10	Unknown		T1	0.02	M-H	N/A		297.28	1	297.28	True		N/A	N/A	760818	N/A	Pass	N/A	N/A	N/A	C19H38O2	N/A	N/A	N/A		N/A	INF	N/A	N/A	N/A	9781401.24		0	Method	False
C19:0	11.11	Target Compound	Processed	BS06-D4_C-S_Artemia_1	11.14	1.0509 (ppm)	7278234	N/A	0	N/A	N/A	Sample	11	Unknown		T1	0.03	M-H	N/A		297.28	1	297.28	True		N/A	N/A	928205	N/A	Pass	N/A	N/A	N/A	C19H38O2	N/A	N/A	N/A		N/A	INF	N/A	N/A	N/A	9781401.24		0	Method	False
C19:0	11.11	Target Compound	Processed	BS06-D4_C-S_Artemia_2	11.14	1.0509 (ppm)	5131857	N/A	0	N/A	N/A	Sample	12	Unknown		T1	0.03	M-H	N/A		297.28	1	297.28	True		N/A	N/A	674948	N/A	Pass	N/A	N/A	N/A	C19H38O2	N/A	N/A	N/A		N/A	INF	N/A	N/A	N/A	9781401.24		0	Method	False
C19:0	11.11	Target Compound	Processed	BS06-D4_D_Rotifers_1	11.13	.8456 (ppm)	22083680	N/A	0	N/A	N/A	Sample	13	Unknown		T1	0.02	M-H	N/A		297.28	1	297.28	True		N/A	N/A	2982015	N/A	Pass	N/A	N/A	N/A	C19H38O2	N/A	N/A	N/A		N/A	INF	N/A	N/A	N/A	9781401.24		0	Method	False
C19:0	11.11	Target Compound	Processed	BS06-D4_D_Rotifers_2	11.12	1.1535 (ppm)	21868441	N/A	0	N/A	N/A	Sample	14	Unknown		T1	0.01	M-H	N/A		297.28	1	297.28	True		N/A	N/A	2947629	N/A	Pass	N/A	N/A	N/A	C19H38O2	N/A	N/A	N/A		N/A	INF	N/A	N/A	N/A	9781401.24		0	Method	False
C19:0	11.11	Target Compound	Processed	BS06-D4_D-S_Rotifers_1	11.13	.9482 (ppm)	21766064	N/A	0	N/A	N/A	Sample	15	Unknown		T1	0.02	M-H	N/A		297.28	1	297.28	True		N/A	N/A	2890094	N/A	Pass	N/A	N/A	N/A	C19H38O2	N/A	N/A	N/A		N/A	INF	N/A	N/A	N/A	9781401.24		0	Method	False
C19:0	11.11	Target Compound	Processed	BS06-D4_D-S_Rotifers_2	11.14	.9482 (ppm)	18879365	N/A	0	N/A	N/A	Sample	16	Unknown		T1	0.03	M-H	N/A		297.28	1	297.28	True		N/A	N/A	2512123	N/A	Pass	N/A	N/A	N/A	C19H38O2	N/A	N/A	N/A		N/A	INF	N/A	N/A	N/A	9781401.24		0	Method	False
C19:0	11.11	Target Compound	Processed	BS06-D4_E_Algea_1	11.12	.5376 (ppm)	2362767	N/A	0	N/A	N/A	Sample	17	Unknown		T1	0.01	M-H	N/A		297.28	1	297.28	True		N/A	N/A	232304	N/A	Pass	N/A	N/A	N/A	C19H38O2	N/A	N/A	N/A		N/A	INF	N/A	N/A	N/A	9781401.24		0	Method	False
C19:0	11.11	Target Compound	Processed	BS06-D4_E_Algea_2	11.11	.9482 (ppm)	1938468	N/A	0	N/A	N/A	Sample	18	Unknown		T1	0.00	M-H	N/A		297.28	1	297.28	True		N/A	N/A	233520	N/A	Pass	N/A	N/A	N/A	C19H38O2	N/A	N/A	N/A		N/A	INF	N/A	N/A	N/A	9781401.24		0	Method	False
C19:0	11.11	Target Compound	Processed	BS06-D4_EB_1	11.17	.6402 (ppm)	1482105	N/A	0	N/A	N/A	EB	19	Unknown		T1	0.06	M-H	N/A		297.28	1	297.28	True		N/A	N/A	52384	N/A	Pass	N/A	N/A	N/A	C19H38O2	N/A	N/A	N/A		N/A	INF	N/A	N/A	N/A	703131.77		0	Method	False
C19:0	11.11	Target Compound	Processed	BS06-D4_EB_2	11.1	.6402 (ppm)	312328	N/A	0	N/A	N/A	EB	20	Unknown		T1	-0.01	M-H	N/A		297.28	1	297.28	True		N/A	N/A	46684	N/A	Pass	N/A	N/A	N/A	C19H38O2	N/A	N/A	N/A		N/A	INF	N/A	N/A	N/A	703131.77		0	Method	False
C19:0	11.11	Target Compound	Processed	BS06-D4_EB-S_1	11.14	.8456 (ppm)	413190	N/A	0	N/A	N/A	EB	21	Unknown		T1	0.03	M-H	N/A		297.28	1	297.28	True		N/A	N/A	46568	N/A	Pass	N/A	N/A	N/A	C19H38O2	N/A	N/A	N/A		N/A	INF	N/A	N/A	N/A	703131.77		0	Method	False
C19:0	11.11	Target Compound	Processed	BS06-D4_EB-S_2	11.19	.7429 (ppm)	604905	N/A	0	N/A	N/A	EB	22	Unknown		T1	0.08	M-H	N/A		297.28	1	297.28	True		N/A	N/A	44145	N/A	Pass	N/A	N/A	N/A	C19H38O2	N/A	N/A	N/A		N/A	INF	N/A	N/A	N/A	703131.77		0	Method	False
C19:0	11.11	Target Compound	Processed	BS06-D4_E-S_Algea_1	11.12	1.1535 (ppm)	2464214	N/A	0	N/A	N/A	Sample	23	Unknown		T1	0.01	M-H	N/A		297.28	1	297.28	True		N/A	N/A	228502	N/A	Pass	N/A	N/A	N/A	C19H38O2	N/A	N/A	N/A		N/A	INF	N/A	N/A	N/A	9781401.24		0	Method	False
C19:0	11.11	Target Compound	Processed	BS06-D4_E-S_Algea_2	11.14	.9482 (ppm)	2307097	N/A	0	N/A	N/A	Sample	24	Unknown		T1	0.03	M-H	N/A		297.28	1	297.28	True		N/A	N/A	208313	N/A	Pass	N/A	N/A	N/A	C19H38O2	N/A	N/A	N/A		N/A	INF	N/A	N/A	N/A	9781401.24		0	Method	False
C19:0	11.11	Target Compound	Processed	BS06-D4_QC_1	11.12	1.0509 (ppm)	9227540	N/A	0	N/A	N/A	QC	25	Unknown		T1	0.01	M-H	N/A		297.28	1	297.28	True		N/A	N/A	1256484	N/A	Pass	N/A	N/A	N/A	C19H38O2	N/A	N/A	N/A		N/A	INF	N/A	N/A	N/A	9352418.18		0	Method	False
C19:0	11.11	Target Compound	Processed	BS06-D4_QC_2	11.12	.9482 (ppm)	9426607	N/A	0	N/A	N/A	QC	26	Unknown		T1	0.01	M-H	N/A		297.28	1	297.28	True		N/A	N/A	1269731	N/A	Pass	N/A	N/A	N/A	C19H38O2	N/A	N/A	N/A		N/A	INF	N/A	N/A	N/A	9352418.18		0	Method	False
C19:0	11.11	Target Compound	Processed	BS06-D4_QC_3	11.13	1.0509 (ppm)	9680236	N/A	0	N/A	N/A	QC	27	Unknown		T1	0.02	M-H	N/A		297.28	1	297.28	True		N/A	N/A	1297652	N/A	Pass	N/A	N/A	N/A	C19H38O2	N/A	N/A	N/A		N/A	INF	N/A	N/A	N/A	9352418.18		0	Method	False
C19:0	11.11	Target Compound	Processed	BS06-D4_QC_4	11.13	1.3588 (ppm)	9075290	N/A	0	N/A	N/A	QC	28	Unknown		T1	0.02	M-H	N/A		297.28	1	297.28	True		N/A	N/A	1252134	N/A	Pass	N/A	N/A	N/A	C19H38O2	N/A	N/A	N/A		N/A	INF	N/A	N/A	N/A	9352418.18		0	Method	False
C19:0	11.11	Target Compound	Processed	BS06-D4_Std_1	11.14	.4349 (ppm)	2412499	N/A	0	N/A	N/A	STD	29	Unknown		T1	0.03	M-H	N/A		297.28	1	297.28	True		N/A	N/A	212874	N/A	Pass	N/A	N/A	N/A	C19H38O2	N/A	N/A	N/A		N/A	INF	N/A	N/A	N/A	2780446.38		0	Method	False
C19:0	11.11	Target Compound	Processed	BS06-D4_Std_2	11.12	.8456 (ppm)	2694175	N/A	0	N/A	N/A	STD	30	Unknown		T1	0.01	M-H	N/A		297.28	1	297.28	True		N/A	N/A	257500	N/A	Pass	N/A	N/A	N/A	C19H38O2	N/A	N/A	N/A		N/A	INF	N/A	N/A	N/A	2780446.38		0	Method	False
C19:0	11.11	Target Compound	Processed	BS06-D4_Std_3	11.14	1.2562 (ppm)	3234665	N/A	0	N/A	N/A	STD	31	Unknown		T1	0.03	M-H	N/A		297.28	1	297.28	True		N/A	N/A	349469	N/A	Pass	N/A	N/A	N/A	C19H38O2	N/A	N/A	N/A		N/A	INF	N/A	N/A	N/A	2780446.38		0	Method	False
C19:0 (BR)	10.59	Target Compound	Processed	BS06-D4_A_SDS100_1	10.62	.6402 (ppm)	2362803	N/A	0	N/A	N/A	Sample	1	Unknown		T1	0.03	M-H	N/A		297.28	1	297.28	True		N/A	N/A	392597	N/A	Pass	N/A	N/A	N/A	C19H38O2	N/A	N/A	N/A		N/A	INF	N/A	N/A	N/A	20632193.55		0	Method	False
C19:0 (BR)	10.59	Target Compound	Processed	BS06-D4_A_SDS100_2	10.63	.6402 (ppm)	2224842	N/A	0	N/A	N/A	Sample	2	Unknown		T1	0.04	M-H	N/A		297.28	1	297.28	True		N/A	N/A	365961	N/A	Pass	N/A	N/A	N/A	C19H38O2	N/A	N/A	N/A		N/A	INF	N/A	N/A	N/A	20632193.55		0	Method	False
C19:0 (BR)	10.59	Target Compound	Processed	BS06-D4_A-S_SDS100_1	10.62	.5376 (ppm)	2594025	N/A	0	N/A	N/A	Sample	3	Unknown		T1	0.03	M-H	N/A		297.28	1	297.28	True		N/A	N/A	402322	N/A	Pass	N/A	N/A	N/A	C19H38O2	N/A	N/A	N/A		N/A	INF	N/A	N/A	N/A	20632193.55		0	Method	False
C19:0 (BR)	10.59	Target Compound	Processed	BS06-D4_A-S_SDS100_2	10.64	1.0509 (ppm)	2526501	N/A	0	N/A	N/A	Sample	4	Unknown		T1	0.05	M-H	N/A		297.28	1	297.28	True		N/A	N/A	395583	N/A	Pass	N/A	N/A	N/A	C19H38O2	N/A	N/A	N/A		N/A	INF	N/A	N/A	N/A	20632193.55		0	Method	False
C19:0 (BR)	10.59	Target Compound	Processed	BS06-D4_B_SDS400_1	10.6	.6402 (ppm)	2245395	N/A	0	N/A	N/A	Sample	5	Unknown		T1	0.01	M-H	N/A		297.28	1	297.28	True		N/A	N/A	369747	N/A	Pass	N/A	N/A	N/A	C19H38O2	N/A	N/A	N/A		N/A	INF	N/A	N/A	N/A	20632193.55		0	Method	False
C19:0 (BR)	10.59	Target Compound	Processed	BS06-D4_B_SDS400_2	10.63	.6402 (ppm)	2290535	N/A	0	N/A	N/A	Sample	6	Unknown		T1	0.04	M-H	N/A		297.28	1	297.28	True		N/A	N/A	378948	N/A	Pass	N/A	N/A	N/A	C19H38O2	N/A	N/A	N/A		N/A	INF	N/A	N/A	N/A	20632193.55		0	Method	False
C19:0 (BR)	10.59	Target Compound	Processed	BS06-D4_B-S_SDS400_1	10.63	.6402 (ppm)	2074107	N/A	0	N/A	N/A	Sample	7	Unknown		T1	0.04	M-H	N/A		297.28	1	297.28	True		N/A	N/A	340744	N/A	Pass	N/A	N/A	N/A	C19H38O2	N/A	N/A	N/A		N/A	INF	N/A	N/A	N/A	20632193.55		0	Method	False
C19:0 (BR)	10.59	Target Compound	Processed	BS06-D4_B-S_SDS400_2	10.62	.7429 (ppm)	2499371	N/A	0	N/A	N/A	Sample	8	Unknown		T1	0.03	M-H	N/A		297.28	1	297.28	True		N/A	N/A	395348	N/A	Pass	N/A	N/A	N/A	C19H38O2	N/A	N/A	N/A		N/A	INF	N/A	N/A	N/A	20632193.55		0	Method	False
C19:0 (BR)	10.59	Target Compound	Processed	BS06-D4_C_Artemia_1	10.62	1.0509 (ppm)	336929	N/A	0	N/A	N/A	Sample	9	Unknown		T1	0.03	M-H	N/A		297.28	1	297.28	True		N/A	N/A	66335	N/A	Pass	N/A	N/A	N/A	C19H38O2	N/A	N/A	N/A		N/A	INF	N/A	N/A	N/A	20632193.55		0	Method	False
C19:0 (BR)	10.59	Target Compound	Processed	BS06-D4_C_Artemia_2	10.58	.9482 (ppm)	411449	N/A	0	N/A	N/A	Sample	10	Unknown		T1	-0.01	M-H	N/A		297.28	1	297.28	True		N/A	N/A	62979	N/A	Pass	N/A	N/A	N/A	C19H38O2	N/A	N/A	N/A		N/A	INF	N/A	N/A	N/A	20632193.55		0	Method	False
C19:0 (BR)	10.59	Target Compound	Processed	BS06-D4_C-S_Artemia_1	10.62	.8456 (ppm)	817242	N/A	0	N/A	N/A	Sample	11	Unknown		T1	0.03	M-H	N/A		297.28	1	297.28	True		N/A	N/A	146002	N/A	Pass	N/A	N/A	N/A	C19H38O2	N/A	N/A	N/A		N/A	INF	N/A	N/A	N/A	20632193.55		0	Method	False
C19:0 (BR)	10.59	Target Compound	Processed	BS06-D4_C-S_Artemia_2	10.62	.5376 (ppm)	1261754	N/A	0	N/A	N/A	Sample	12	Unknown		T1	0.03	M-H	N/A		297.28	1	297.28	True		N/A	N/A	201210	N/A	Pass	N/A	N/A	N/A	C19H38O2	N/A	N/A	N/A		N/A	INF	N/A	N/A	N/A	20632193.55		0	Method	False
C19:0 (BR)	10.59	Target Compound	Processed	BS06-D4_D_Rotifers_1	10.61	.7429 (ppm)	97415159	N/A	0	N/A	N/A	Sample	13	Unknown		T1	0.02	M-H	N/A		297.28	1	297.28	True		N/A	N/A	13986659	N/A	Pass	N/A	N/A	N/A	C19H38O2	N/A	N/A	N/A		N/A	INF	N/A	N/A	N/A	20632193.55		0	Method	False
C19:0 (BR)	10.59	Target Compound	Processed	BS06-D4_D_Rotifers_2	10.63	.9482 (ppm)	98527949	N/A	0	N/A	N/A	Sample	14	Unknown		T1	0.04	M-H	N/A		297.28	1	297.28	True		N/A	N/A	14064359	N/A	Pass	N/A	N/A	N/A	C19H38O2	N/A	N/A	N/A		N/A	INF	N/A	N/A	N/A	20632193.55		0	Method	False
C19:0 (BR)	10.59	Target Compound	Processed	BS06-D4_D-S_Rotifers_1	10.62	.7429 (ppm)	97434765	N/A	0	N/A	N/A	Sample	15	Unknown		T1	0.03	M-H	N/A		297.28	1	297.28	True		N/A	N/A	13590129	N/A	Pass	N/A	N/A	N/A	C19H38O2	N/A	N/A	N/A		N/A	INF	N/A	N/A	N/A	20632193.55		0	Method	False
C19:0 (BR)	10.59	Target Compound	Processed	BS06-D4_D-S_Rotifers_2	10.62	.7429 (ppm)	90087854	N/A	0	N/A	N/A	Sample	16	Unknown		T1	0.03	M-H	N/A		297.28	1	297.28	True		N/A	N/A	12762507	N/A	Pass	N/A	N/A	N/A	C19H38O2	N/A	N/A	N/A		N/A	INF	N/A	N/A	N/A	20632193.55		0	Method	False
C19:0 (BR)	10.59	Target Compound	Processed	BS06-D4_E_Algea_1	10.62	.7429 (ppm)	1903969	N/A	0	N/A	N/A	Sample	17	Unknown		T1	0.03	M-H	N/A		297.28	1	297.28	True		N/A	N/A	271453	N/A	Pass	N/A	N/A	N/A	C19H38O2	N/A	N/A	N/A		N/A	INF	N/A	N/A	N/A	20632193.55		0	Method	False
C19:0 (BR)	10.59	Target Compound	Processed	BS06-D4_E_Algea_2	10.61	.9482 (ppm)	1854363	N/A	0	N/A	N/A	Sample	18	Unknown		T1	0.02	M-H	N/A		297.28	1	297.28	True		N/A	N/A	246222	N/A	Pass	N/A	N/A	N/A	C19H38O2	N/A	N/A	N/A		N/A	INF	N/A	N/A	N/A	20632193.55		0	Method	False
C19:0 (BR)	10.59	Target Compound	Processed	BS06-D4_EB_1	10.62	.0243 (ppm)	14843	N/A	0	N/A	N/A	EB	19	Unknown		T1	0.03	M-H	N/A		297.28	1	297.28	True		N/A	N/A	11099	N/A	Pass	N/A	N/A	N/A	C19H38O2	N/A	N/A	N/A		N/A	INF	N/A	N/A	N/A	154634.60		0	Method	False
C19:0 (BR)	10.59	Target Compound	Processed	BS06-D4_EB_2	10.54	1.2562 (ppm)	32771	N/A	0	N/A	N/A	EB	20	Unknown		T1	-0.05	M-H	N/A		297.28	1	297.28	True		N/A	N/A	10645	N/A	Pass	N/A	N/A	N/A	C19H38O2	N/A	N/A	N/A		N/A	INF	N/A	N/A	N/A	154634.60		0	Method	False
C19:0 (BR)	10.59	Target Compound	Processed	BS06-D4_EB-S_1	10.61	1.3588 (ppm)	240594	N/A	0	N/A	N/A	EB	21	Unknown		T1	0.02	M-H	N/A		297.28	1	297.28	True		N/A	N/A	38514	N/A	Pass	N/A	N/A	N/A	C19H38O2	N/A	N/A	N/A		N/A	INF	N/A	N/A	N/A	154634.60		0	Method	False
C19:0 (BR)	10.59	Target Compound	Processed	BS06-D4_EB-S_2	10.6	1.3588 (ppm)	330331	N/A	0	N/A	N/A	EB	22	Unknown		T1	0.01	M-H	N/A		297.28	1	297.28	True		N/A	N/A	43808	N/A	Pass	N/A	N/A	N/A	C19H38O2	N/A	N/A	N/A		N/A	INF	N/A	N/A	N/A	154634.60		0	Method	False
C19:0 (BR)	10.59	Target Compound	Processed	BS06-D4_E-S_Algea_1	10.62	1.2562 (ppm)	1873877	N/A	0	N/A	N/A	Sample	23	Unknown		T1	0.03	M-H	N/A		297.28	1	297.28	True		N/A	N/A	286405	N/A	Pass	N/A	N/A	N/A	C19H38O2	N/A	N/A	N/A		N/A	INF	N/A	N/A	N/A	20632193.55		0	Method	False
C19:0 (BR)	10.59	Target Compound	Processed	BS06-D4_E-S_Algea_2	10.63	.9482 (ppm)	1900980	N/A	0	N/A	N/A	Sample	24	Unknown		T1	0.04	M-H	N/A		297.28	1	297.28	True		N/A	N/A	296908	N/A	Pass	N/A	N/A	N/A	C19H38O2	N/A	N/A	N/A		N/A	INF	N/A	N/A	N/A	20632193.55		0	Method	False
C19:0 (BR)	10.59	Target Compound	Processed	BS06-D4_QC_1	10.61	.8456 (ppm)	14258765	N/A	0	N/A	N/A	QC	25	Unknown		T1	0.02	M-H	N/A		297.28	1	297.28	True		N/A	N/A	2116350	N/A	Pass	N/A	N/A	N/A	C19H38O2	N/A	N/A	N/A		N/A	INF	N/A	N/A	N/A	14467963.81		0	Method	False
C19:0 (BR)	10.59	Target Compound	Processed	BS06-D4_QC_2	10.61	.6402 (ppm)	14329063	N/A	0	N/A	N/A	QC	26	Unknown		T1	0.02	M-H	N/A		297.28	1	297.28	True		N/A	N/A	2099694	N/A	Pass	N/A	N/A	N/A	C19H38O2	N/A	N/A	N/A		N/A	INF	N/A	N/A	N/A	14467963.81		0	Method	False
C19:0 (BR)	10.59	Target Compound	Processed	BS06-D4_QC_3	10.61	.7429 (ppm)	14715489	N/A	0	N/A	N/A	QC	27	Unknown		T1	0.02	M-H	N/A		297.28	1	297.28	True		N/A	N/A	2174866	N/A	Pass	N/A	N/A	N/A	C19H38O2	N/A	N/A	N/A		N/A	INF	N/A	N/A	N/A	14467963.81		0	Method	False
C19:0 (BR)	10.59	Target Compound	Processed	BS06-D4_QC_4	10.62	1.0509 (ppm)	14568538	N/A	0	N/A	N/A	QC	28	Unknown		T1	0.03	M-H	N/A		297.28	1	297.28	True		N/A	N/A	2228254	N/A	Pass	N/A	N/A	N/A	C19H38O2	N/A	N/A	N/A		N/A	INF	N/A	N/A	N/A	14467963.81		0	Method	False
C19:0 (BR)	10.59	Target Compound	Processed	BS06-D4_Std_1	10.61	.2296 (ppm)	5729914	N/A	0	N/A	N/A	STD	29	Unknown		T1	0.02	M-H	N/A		297.28	1	297.28	True		N/A	N/A	858886	N/A	Pass	N/A	N/A	N/A	C19H38O2	N/A	N/A	N/A		N/A	INF	N/A	N/A	N/A	7849855.07		0	Method	False
[truncated: 1,149 more rows]
[truncated: 17 more columns]

## Sheet: Proteomics
Checked	Protein Group FDR Confidence: Combined	Protein FDR Confidence: Combined	Master	Accession	Description	Exp. Protein Group q-value: Combined	Exp. Protein q-value: Combined	Sum PEP Score	Coverage [%]	# Peptides	# PSMs	# Unique Peptides	# AAs	MW [kDa]	calc. pI	Score Sequest HT: Sequest HT	# Peptides (by Search Engine): Sequest HT	Contaminant	Marked as	Biological Process	Cellular Component	Molecular Function	Pfam IDs	Entrez Gene ID	Gene Symbol	Gene ID	Ensembl Gene ID	Reactome Pathways	WikiPathways	# Protein Pathway Groups	# Razor Peptides	Abundance Ratio: (Bea, WT) / (Bea, MUT)	Abundance Ratio Adj. P-Value: (Bea, WT) / (Bea, MUT)	Abundance Ratio Variability [%]: (Bea, WT) / (Bea, MUT)	Abundances (Grouped): Bea, MUT	Abundances (Grouped): Bea, WT	Abundances (Grouped) CV [%]: Bea, MUT	Abundances (Grouped) CV [%]: Bea, WT	Abundance: F1: Sample, Bea, MUT, ZF01	Abundance: F2: Sample, Bea, MUT, ZF01	Abundance: F3: Sample, Bea, MUT, ZF01	Abundance: F4: Sample, Bea, MUT, ZF02	Abundance: F5: Sample, Bea, MUT, ZF02	Abundance: F6: Sample, Bea, MUT, ZF02	Abundance: F7: Sample, Bea, MUT, ZF03	Abundance: F8: Sample, Bea, MUT, ZF03	Abundance: F9: Sample, Bea, MUT, ZF03	Abundance: F11: Sample, Bea, WT, ZF04	Abundance: F12: Sample, Bea, WT, ZF04
[truncated: 1,175 more rows]
[truncated: 27 more columns]
